# Supplementary material for: Whole Resistome Analysis in Campylobacter jejuni and C. coli Genomes Available in Public Repositories
Source: Front Microbiol. 2021 Jul 5;12:662144. doi: 10.3389/fmicb.2021.662144 (PMC8287256; doi:10.3389/fmicb.2021.662144)
Supplement: Supplementary file 1 [file Table_1.xlsx]

## Sheet: megamatrix_filtered
Genome code	Repository	Collection year	Continent	Country	Host	Taxonomy	aspA	glnA	gltA	glyA	pgm	tkt	uncA	ST	Clonal_Complex
48	PUBMLST	1977	Europe	United Kingdom	Human	Campylobacter jejuni	aspA(2)	glnA(1)	gltA(5)	glyA(3)	pgm(4)	tkt(1)	uncA(5)	43	ST-21 complex
197.101	PATRIC	2012	Europe	United Kingdom	environment	Campylobacter jejuni	aspA(2)	glnA(1)	gltA(42)	glyA(3)	pgm(148)	tkt(1)	uncA(5)	861	ST-21 complex
197.101	PATRIC	2012	Europe	United Kingdom	environment	Campylobacter jejuni	aspA(4)	glnA(7)	gltA(10)	glyA(4)	pgm(1)	tkt(7)	uncA(1)	45	ST-45 complex
197.101	PATRIC	2012	Europe	United Kingdom	environment	Campylobacter jejuni	aspA(4)	glnA(7)	gltA(10)	glyA(4)	pgm(1)	tkt(7)	uncA(1)	45	ST-45 complex
197.101	PATRIC	2012	Europe	United Kingdom	environment	Campylobacter jejuni	aspA(2)	glnA(1)	gltA(1)	glyA(3)	pgm(2)	tkt(1)	uncA(5)	21	ST-21 complex
197.101	PATRIC	2012	Europe	United Kingdom	environment	Campylobacter jejuni	aspA(2)	glnA(1)	gltA(1)	glyA(3)	pgm(2)	tkt(1)	uncA(5)	21	ST-21 complex
197.101	PATRIC	2012	Europe	United Kingdom	environment	Campylobacter jejuni	aspA(2)	glnA(1)	gltA(1)	glyA(3)	pgm(2)	tkt(1)	uncA(5)	21	ST-21 complex
197.101	PATRIC	-	-	-	Cow	Campylobacter jejuni	aspA(2)	glnA(1)	gltA(2)	glyA(3)	pgm(2)	tkt(1)	uncA(5)	982	ST-21 complex
197.101	PATRIC	1992	Europe	United Kingdom	-	Campylobacter jejuni	aspA(1)	glnA(1)	gltA(5)	glyA(48)	pgm(394)	tkt(88)	uncA(233)	5843	-
197.114	PATRIC	2014	North America	USA	Cow	Campylobacter jejuni	aspA(2)	glnA(1)	gltA(2)	glyA(3)	pgm(2)	tkt(1)	uncA(5)	982	ST-21 complex
197.114	PATRIC	2016	Asia	Japan	Human	Campylobacter jejuni	aspA(24)	glnA(2)	gltA(2)	glyA(2)	pgm(10)	tkt(3)	uncA(12)	5731	ST-464 complex
197.114	PATRIC	2000	Europe	Sweden	water	Campylobacter jejuni	aspA(10)	glnA(33)	gltA(22)	glyA(49)	pgm(43)	tkt(82)	uncA(31)	637	ST-1275 complex
197.114	PATRIC	2000	Europe	Sweden	water	Campylobacter jejuni	aspA(2)	glnA(4)	gltA(1)	glyA(2)	pgm(7)	tkt(1)	uncA(5)	48	ST-48 complex
197.116	PATRIC	1999	North America	Canada	Human	Campylobacter jejuni	aspA(2)	glnA(1)	gltA(1)	glyA(3)	pgm(2)	tkt(1)	uncA(5)	21	ST-21 complex
197.116	PATRIC	1980	North America	Canada	Human	Campylobacter jejuni	aspA(6)	glnA(4)	gltA(5)	glyA(2)	pgm(2)	tkt(1)	uncA(5)	122	ST-206 complex
197.116	PATRIC	1980	North America	Canada	Human	Campylobacter jejuni	aspA(4)	glnA(7)	gltA(10)	glyA(1)	pgm(1)	tkt(7)	uncA(1)	25	ST-45 complex
197.116	PATRIC	1980	North America	Canada	Human	Campylobacter jejuni	aspA(4)	glnA(7)	gltA(10)	glyA(4)	pgm(1)	tkt(7)	uncA(1)	45	ST-45 complex
197.116	PATRIC	2012	North America	USA	Cow	Campylobacter jejuni	aspA(2)	glnA(1)	gltA(1)	glyA(3)	pgm(2)	tkt(1)	uncA(5)	21	ST-21 complex
197.116	PATRIC	1980	North America	USA	Chicken	Campylobacter jejuni	aspA(24)	glnA(25)	gltA(2)	glyA(10)	pgm(22)	tkt(3)	uncA(6)	1477	ST-52 complex
197.116	PATRIC	1980	North America	Canada	Human	Campylobacter jejuni	aspA(2)	glnA(4)	gltA(27)	glyA(25)	pgm(11)	tkt(3)	uncA(5)	56	-
197.116	PATRIC	2010	North America	Canada	environment	Campylobacter jejuni	aspA(4)	glnA(7)	gltA(10)	glyA(4)	pgm(1)	tkt(7)	uncA(1)	45	ST-45 complex
197.116	PATRIC	2010	North America	Canada	environment	Campylobacter jejuni	aspA(-)	glnA(-)	gltA(-)	glyA(-)	pgm(~334)	tkt(-)	uncA(-)	-	-
197.116	PATRIC	2010	North America	Canada	environment	Campylobacter jejuni	aspA(200)	glnA(6)	gltA(61)	glyA(147)	pgm(40)	tkt(180)	uncA(3)	9355	-
197.116	PATRIC	2010	North America	Canada	environment	Campylobacter jejuni	aspA(-)	glnA(-)	gltA(-)	glyA(-)	pgm(~334)	tkt(-)	uncA(-)	-	-
197.116	PATRIC	2010	North America	Canada	environment	Campylobacter jejuni	aspA(10)	glnA(1)	gltA(59)	glyA(19)	pgm(10)	tkt(5)	uncA(7)	933	ST-403 complex
197.116	PATRIC	2010	North America	Canada	environment	Campylobacter jejuni	aspA(1)	glnA(2)	gltA(3)	glyA(3)	pgm(5)	tkt(9)	uncA(3)	459	ST-42 complex
197.116	PATRIC	2010	North America	Canada	environment	Campylobacter jejuni	aspA(180)	glnA(654)	gltA(2)	glyA(213)	pgm(19)	tkt(231)	uncA(147)	9354	-
197.116	PATRIC	2010	North America	Canada	environment	Campylobacter jejuni	aspA(1)	glnA(2)	gltA(3)	glyA(3)	pgm(5)	tkt(9)	uncA(3)	459	ST-42 complex
197.116	PATRIC	2010	North America	Canada	environment	Campylobacter jejuni	aspA(1)	glnA(2)	gltA(3)	glyA(3)	pgm(5)	tkt(9)	uncA(3)	459	ST-42 complex
197.116	PATRIC	2010	North America	Canada	environment	Campylobacter jejuni	aspA(1)	glnA(6)	gltA(137)	glyA(176)	pgm(40)	tkt(180)	uncA(3)	4186	ST-179 complex
197.116	PATRIC	2010	North America	Canada	environment	Campylobacter jejuni	aspA(4)	glnA(7)	gltA(40)	glyA(4)	pgm(42)	tkt(51)	uncA(1)	267	ST-283 complex
197.116	PATRIC	2010	North America	Canada	environment	Campylobacter jejuni	aspA(4)	glnA(7)	gltA(40)	glyA(4)	pgm(42)	tkt(51)	uncA(1)	267	ST-283 complex
197.116	PATRIC	2010	North America	Canada	environment	Campylobacter jejuni	aspA(1)	glnA(6)	gltA(137)	glyA(176)	pgm(40)	tkt(180)	uncA(3)	4186	ST-179 complex
197.116	PATRIC	2010	North America	Canada	environment	Campylobacter jejuni	aspA(4)	glnA(7)	gltA(40)	glyA(4)	pgm(42)	tkt(51)	uncA(1)	267	ST-283 complex
197.116	PATRIC	2010	North America	Canada	environment	Campylobacter jejuni	aspA(4)	glnA(7)	gltA(10)	glyA(4)	pgm(42)	tkt(25)	uncA(1)	538	ST-45 complex
197.116	PATRIC	2010	North America	Canada	environment	Campylobacter jejuni	aspA(-)	glnA(-)	gltA(-)	glyA(-)	pgm(~334)	tkt(-)	uncA(-)	-	-
197.116	PATRIC	2010	North America	Canada	environment	Campylobacter jejuni	aspA(37)	glnA(52)	gltA(57)	glyA(26)	pgm(107)	tkt(29)	uncA(23)	991	ST-692 complex
197.116	PATRIC	2010	North America	Canada	environment	Campylobacter jejuni	aspA(4)	glnA(7)	gltA(40)	glyA(4)	pgm(42)	tkt(51)	uncA(1)	267	ST-283 complex
197.116	PATRIC	2007	North America	Canada	environment	Campylobacter jejuni	aspA(2)	glnA(15)	gltA(4)	glyA(48)	pgm(17)	tkt(25)	uncA(23)	9353	ST-1034 complex
197.116	PATRIC	2007	North America	Canada	environment	Campylobacter jejuni	aspA(4)	glnA(7)	gltA(10)	glyA(4)	pgm(1)	tkt(7)	uncA(1)	45	ST-45 complex
197.116	PATRIC	2006	North America	Canada	environment	Campylobacter jejuni	aspA(13?)	glnA(1)	gltA(2)	glyA(83)	pgm(2)	tkt(3)	uncA(6)	-	-
197.116	PATRIC	2007	North America	Canada	environment	Campylobacter jejuni	aspA(4)	glnA(7)	gltA(10)	glyA(4)	pgm(1)	tkt(7)	uncA(1)	45	ST-45 complex
197.116	PATRIC	2006	North America	Canada	environment	Campylobacter jejuni	aspA(37)	glnA(52)	gltA(57)	glyA(26)	pgm(107)	tkt(29)	uncA(23)	991	ST-692 complex
197.116	PATRIC	2010	North America	Canada	environment	Campylobacter jejuni	aspA(1)	glnA(2)	gltA(3)	glyA(3)	pgm(5)	tkt(9)	uncA(3)	459	ST-42 complex
197.116	PATRIC	2005	North America	Canada	environment	Campylobacter jejuni	aspA(9)	glnA(2)	gltA(4)	glyA(62)	pgm(4)	tkt(5)	uncA(17)	929	ST-257 complex
197.116	PATRIC	2004	North America	Canada	environment	Campylobacter jejuni	aspA(37)	glnA(52)	gltA(57)	glyA(26)	pgm(107)	tkt(29)	uncA(23)	991	ST-692 complex
197.116	PATRIC	2004	North America	Canada	environment	Campylobacter jejuni	aspA(2)	glnA(1)	gltA(1)	glyA(3)	pgm(2)	tkt(1)	uncA(6)	8	ST-21 complex
197.116	PATRIC	2004	North America	Canada	environment	Campylobacter jejuni	aspA(2)	glnA(1)	gltA(1)	glyA(3)	pgm(2)	tkt(1)	uncA(6)	8	ST-21 complex
197.116	PATRIC	2004	North America	Canada	environment	Campylobacter jejuni	aspA(2)	glnA(29)	gltA(4)	glyA(48)	pgm(13)	tkt(24)	uncA(57)	693	-
197.116	PATRIC	2004	North America	Canada	environment	Campylobacter jejuni	aspA(1)	glnA(4)	gltA(2)	glyA(2)	pgm(6)	tkt(3)	uncA(17)	61	ST-61 complex
197.116	PATRIC	2004	North America	Canada	environment	Campylobacter jejuni	aspA(1)	glnA(4)	gltA(2)	glyA(2)	pgm(6)	tkt(3)	uncA(17)	61	ST-61 complex
197.116	PATRIC	2010	North America	Canada	environment	Campylobacter jejuni	aspA(4)	glnA(7)	gltA(10)	glyA(4)	pgm(1)	tkt(7)	uncA(1)	45	ST-45 complex
197.116	PATRIC	2010	North America	Canada	environment	Campylobacter jejuni	aspA(4)	glnA(7)	gltA(10)	glyA(4)	pgm(42)	tkt(25)	uncA(1)	538	ST-45 complex
197.116	PATRIC	2009	North America	Canada	environment	Campylobacter jejuni	aspA(4)	glnA(7)	gltA(10)	glyA(4)	pgm(1)	tkt(7)	uncA(1)	45	ST-45 complex
197.116	PATRIC	-	North America	Canada	Human	Campylobacter jejuni	aspA(1)	glnA(1)	gltA(2)	glyA(83)	pgm(2)	tkt(3)	uncA(6)	922	-
197.116	PATRIC	-	North America	Canada	Human	Campylobacter jejuni	aspA(4)	glnA(7)	gltA(10)	glyA(4)	pgm(1)	tkt(7)	uncA(1)	45	ST-45 complex
197.116	PATRIC	2004	North America	Canada	Human	Campylobacter jejuni	aspA(1)	glnA(4)	gltA(2)	glyA(2)	pgm(6)	tkt(3)	uncA(17)	61	ST-61 complex
197.116	PATRIC	2005	North America	Canada	Human	Campylobacter jejuni	aspA(481?)	glnA(~8)	gltA(16?)	glyA(4)	pgm(-)	tkt(789?)	uncA(1)	-	-
197.116	PATRIC	2005	North America	Canada	Human	Campylobacter jejuni	aspA(2)	glnA(1)	gltA(2)	glyA(3)	pgm(2)	tkt(1)	uncA(5)	982	ST-21 complex
197.116	PATRIC	2005	North America	Canada	Human	Campylobacter jejuni	aspA(2)	glnA(1)	gltA(2)	glyA(3)	pgm(2)	tkt(1)	uncA(5)	982	ST-21 complex
197.116	PATRIC	2000	North America	Canada	Human	Campylobacter jejuni	aspA(2)	glnA(1)	gltA(1)	glyA(3)	pgm(2)	tkt(1)	uncA(5)	21	ST-21 complex
197.116	PATRIC	2005	North America	Canada	Human	Campylobacter jejuni	aspA(2)	glnA(1)	gltA(2)	glyA(3)	pgm(2)	tkt(1)	uncA(5)	982	ST-21 complex
197.116	PATRIC	2005	North America	Canada	Human	Campylobacter jejuni	aspA(4)	glnA(7)	gltA(70)	glyA(4)	pgm(1)	tkt(7)	uncA(1)	679	ST-45 complex
197.116	PATRIC	2005	North America	Canada	Human	Campylobacter jejuni	aspA(2)	glnA(4)	gltA(1)	glyA(2)	pgm(7)	tkt(1)	uncA(5)	48	ST-48 complex
197.116	PATRIC	2005	North America	Canada	Human	Campylobacter jejuni	aspA(2)	glnA(4)	gltA(1)	glyA(2)	pgm(7)	tkt(1)	uncA(5)	48	ST-48 complex
197.116	PATRIC	2005	North America	Canada	Human	Campylobacter jejuni	aspA(9)	glnA(2)	gltA(4)	glyA(62)	pgm(4)	tkt(5)	uncA(17)	929	ST-257 complex
197.116	PATRIC	2005	North America	Canada	Human	Campylobacter jejuni	aspA(1)	glnA(4)	gltA(2)	glyA(2)	pgm(6)	tkt(3)	uncA(17)	61	ST-61 complex
197.116	PATRIC	2005	North America	Canada	Human	Campylobacter jejuni	aspA(1)	glnA(396)	gltA(2)	glyA(2)	pgm(1034?)	tkt(3)	uncA(668?)	-	-
197.116	PATRIC	2000	North America	Canada	Human	Campylobacter jejuni	aspA(2)	glnA(1)	gltA(1)	glyA(3)	pgm(2)	tkt(1)	uncA(5)	21	ST-21 complex
197.116	PATRIC	2000	North America	Canada	Human	Campylobacter jejuni	aspA(4)	glnA(7)	gltA(10)	glyA(4)	pgm(42)	tkt(7)	uncA(1)	137	ST-45 complex
197.116	PATRIC	2000	North America	Canada	Human	Campylobacter jejuni	aspA(2)	glnA(1)	gltA(1)	glyA(3)	pgm(2)	tkt(1)	uncA(3)	262	ST-21 complex
197.116	PATRIC	1999	North America	Canada	Human	Campylobacter jejuni	aspA(2)	glnA(1)	gltA(1)	glyA(3)	pgm(2)	tkt(1)	uncA(5)	21	ST-21 complex
197.116	PATRIC	1998	North America	Canada	Human	Campylobacter jejuni	aspA(2)	glnA(1)	gltA(137)	glyA(3)	pgm(2)	tkt(1)	uncA(5)	1209	ST-21 complex
197.116	PATRIC	-	North America	Canada	Human	Campylobacter jejuni	aspA(1)	glnA(1)	gltA(2)	glyA(83)	pgm(2)	tkt(3)	uncA(6)	922	-
197.116	PATRIC	2000	North America	Canada	Human	Campylobacter jejuni	aspA(2)	glnA(1)	gltA(1)	glyA(3)	pgm(2)	tkt(1)	uncA(5)	21	ST-21 complex
197.116	PATRIC	2006	North America	Canada	Duck	Campylobacter jejuni	aspA(4)	glnA(7)	gltA(10)	glyA(4)	pgm(1)	tkt(7)	uncA(1)	45	ST-45 complex
197.116	PATRIC	2004	North America	Canada	Chicken	Campylobacter jejuni	aspA(7)	glnA(2)	gltA(622?)	glyA(53)	pgm(11)	tkt(3)	uncA(1)	-	-
197.116	PATRIC	2004	North America	Canada	Chicken	Campylobacter jejuni	aspA(9)	glnA(2)	gltA(4)	glyA(62)	pgm(4)	tkt(5)	uncA(17)	929	ST-257 complex
197.116	PATRIC	2004	North America	Canada	Chicken	Campylobacter jejuni	aspA(24)	glnA(30)	gltA(2)	glyA(2)	pgm(89)	tkt(59)	uncA(6)	460	ST-460 complex
197.116	PATRIC	2006	North America	Canada	Chicken	Campylobacter jejuni	aspA(4)	glnA(7)	gltA(10)	glyA(4)	pgm(1)	tkt(7)	uncA(1)	45	ST-45 complex
197.117	PATRIC	2004	North America	Canada	Chicken	Campylobacter jejuni	aspA(7)	glnA(2)	gltA(5)	glyA(53)	pgm(11)	tkt(3)	uncA(1)	924	ST-607 complex
197.117	PATRIC	2004	North America	Canada	Chicken	Campylobacter jejuni	aspA(2)	glnA(4)	gltA(1)	glyA(2)	pgm(7)	tkt(1)	uncA(5)	48	ST-48 complex
197.117	PATRIC	2004	North America	Canada	Chicken	Campylobacter jejuni	aspA(4)	glnA(7)	gltA(10)	glyA(4)	pgm(1)	tkt(7)	uncA(1)	45	ST-45 complex
197.117	PATRIC	2005	North America	Canada	Cow	Campylobacter jejuni	aspA(2)	glnA(1)	gltA(1)	glyA(3)	pgm(2)	tkt(1)	uncA(5)	21	ST-21 complex
197.117	PATRIC	2004	North America	Canada	Cow	Campylobacter jejuni	aspA(1)	glnA(4)	gltA(2)	glyA(2)	pgm(6)	tkt(3)	uncA(17)	61	ST-61 complex
197.117	PATRIC	2005	North America	Canada	Chicken	Campylobacter jejuni	aspA(4)	glnA(7)	gltA(10)	glyA(4)	pgm(1)	tkt(7)	uncA(1)	45	ST-45 complex
197.117	PATRIC	2008	North America	Canada	Chicken	Campylobacter jejuni	aspA(2)	glnA(1)	gltA(12)	glyA(~3)	pgm(2)	tkt(1)	uncA(5)	-	-
197.117	PATRIC	1980	North America	Canada	Human	Campylobacter jejuni	aspA(7)	glnA(4)	gltA(5)	glyA(2)	pgm(11)	tkt(1)	uncA(5)	429	ST-48 complex
197.117	PATRIC	1980	North America	Canada	Human	Campylobacter jejuni	aspA(1)	glnA(6)	gltA(22)	glyA(24)	pgm(12)	tkt(28)	uncA(1)	132	ST-508 complex
197.117	PATRIC	2010	North America	Canada	environment	Campylobacter jejuni	aspA(4)	glnA(7)	gltA(40)	glyA(4)	pgm(42)	tkt(51)	uncA(1)	267	ST-283 complex
197.117	PATRIC	2010	North America	Canada	environment	Campylobacter jejuni	aspA(4)	glnA(7)	gltA(10)	glyA(4)	pgm(1)	tkt(7)	uncA(1)	45	ST-45 complex
197.117	PATRIC	2005	North America	Canada	environment	Campylobacter jejuni	aspA(4)	glnA(735?)	gltA(10)	glyA(715?)	pgm(1)	tkt(789?)	uncA(1)	-	-
197.117	PATRIC	2010	North America	Canada	environment	Campylobacter jejuni	aspA(4)	glnA(7)	gltA(40)	glyA(4)	pgm(42)	tkt(51)	uncA(1)	267	ST-283 complex
197.117	PATRIC	2010	North America	Canada	environment	Campylobacter jejuni	aspA(4)	glnA(7)	gltA(10)	glyA(4)	pgm(1)	tkt(7)	uncA(1)	45	ST-45 complex
197.117	PATRIC	2010	North America	Canada	environment	Campylobacter jejuni	aspA(4)	glnA(7)	gltA(10)	glyA(4)	pgm(42)	tkt(25)	uncA(1)	538	ST-45 complex
197.117	PATRIC	2004	North America	Canada	environment	Campylobacter jejuni	aspA(2)	glnA(1)	gltA(1)	glyA(3)	pgm(2)	tkt(1)	uncA(6)	8	ST-21 complex
197.117	PATRIC	2004	North America	Canada	environment	Campylobacter jejuni	aspA(9)	glnA(2)	gltA(4)	glyA(62)	pgm(4)	tkt(5)	uncA(17)	929	ST-257 complex
197.117	PATRIC	2005	North America	Canada	environment	Campylobacter jejuni	aspA(4)	glnA(7)	gltA(10)	glyA(4)	pgm(1)	tkt(7)	uncA(1)	45	ST-45 complex
197.117	PATRIC	2008	North America	Canada	Chicken	Campylobacter jejuni	aspA(7)	glnA(17)	gltA(2)	glyA(15)	pgm(23)	tkt(3)	uncA(12)	51	ST-443 complex
197.117	PATRIC	2009	North America	Canada	environment	Campylobacter jejuni	aspA(4)	glnA(7)	gltA(10)	glyA(4)	pgm(1)	tkt(7)	uncA(1)	45	ST-45 complex
197.117	PATRIC	-	North America	Canada	Human	Campylobacter jejuni	aspA(150)	glnA(4)	gltA(1)	glyA(2)	pgm(7)	tkt(1)	uncA(5)	2521	ST-48 complex
197.117	PATRIC	2005	North America	Canada	Human	Campylobacter jejuni	aspA(1)	glnA(1)	gltA(2)	glyA(83)	pgm(2)	tkt(3)	uncA(6)	922	-
197.117	PATRIC	2000	North America	Canada	Human	Campylobacter jejuni	aspA(2)	glnA(1)	gltA(1)	glyA(3)	pgm(2)	tkt(1)	uncA(5)	21	ST-21 complex
197.117	PATRIC	2004	North America	Canada	Human	Campylobacter jejuni	aspA(2)	glnA(1)	gltA(1)	glyA(3)	pgm(2)	tkt(1)	uncA(5)	21	ST-21 complex
197.117	PATRIC	1998	North America	Canada	Human	Campylobacter jejuni	aspA(9)	glnA(2)	gltA(-)	glyA(62)	pgm(4)	tkt(-)	uncA(17)	-	-
197.117	PATRIC	2005	North America	Canada	Human	Campylobacter jejuni	aspA(24)	glnA(17)	gltA(2)	glyA(10)	pgm(23)	tkt(3)	uncA(12)	440	ST-443 complex
197.117	PATRIC	2004	North America	Canada	Chicken	Campylobacter jejuni	aspA(7)	glnA(2)	gltA(5)	glyA(53)	pgm(11)	tkt(3)	uncA(1)	924	ST-607 complex
197.117	PATRIC	2004	North America	Canada	Chicken	Campylobacter jejuni	aspA(9)	glnA(2)	gltA(4)	glyA(62)	pgm(4)	tkt(5)	uncA(17)	929	ST-257 complex
197.117	PATRIC	2004	North America	Canada	Chicken	Campylobacter jejuni	aspA(4)	glnA(7)	gltA(10)	glyA(4)	pgm(1)	tkt(7)	uncA(1)	45	ST-45 complex
197.117	PATRIC	2004	North America	Canada	Chicken	Campylobacter jejuni	aspA(24)	glnA(30)	gltA(2)	glyA(2)	pgm(89)	tkt(59)	uncA(6)	460	ST-460 complex
197.117	PATRIC	2006	North America	Canada	Chicken	Campylobacter jejuni	aspA(2)	glnA(1)	gltA(2)	glyA(3)	pgm(2)	tkt(1)	uncA(5)	982	ST-21 complex
197.117	PATRIC	2005	North America	Canada	Cow	Campylobacter jejuni	aspA(2)	glnA(1)	gltA(1)	glyA(3)	pgm(2)	tkt(1)	uncA(5)	21	ST-21 complex
197.117	PATRIC	2008	North America	Canada	Chicken	Campylobacter jejuni	aspA(7)	glnA(17)	gltA(5)	glyA(10)	pgm(11)	tkt(61)	uncA(1)	1219	-
197.117	PATRIC	2008	North America	Canada	Human	Campylobacter jejuni	aspA(4)	glnA(7)	gltA(10)	glyA(4)	pgm(1)	tkt(7)	uncA(1)	45	ST-45 complex
197.117	PATRIC	2010	North America	Canada	environment	Campylobacter jejuni	aspA(-)	glnA(-)	gltA(-)	glyA(~521)	pgm(~328)	tkt(-)	uncA(-)	-	-
197.117	PATRIC	2000	Europe	Sweden	water	Campylobacter jejuni	aspA(35)	glnA(43)	gltA(9)	glyA(5)	pgm(121)	tkt(46)	uncA(21)	683	-
197.117	PATRIC	2000	Europe	Sweden	water	Campylobacter jejuni	aspA(64)	glnA(33)	gltA(68)	glyA(98)	pgm(1)	tkt(17)	uncA(16)	793	-
197.117	PATRIC	2016	Asia	South Korea	Human	Campylobacter jejuni	aspA(1)	glnA(3)	gltA(6)	glyA(4)	pgm(3)	tkt(3)	uncA(3)	22	ST-22 complex
197.117	PATRIC	2017	South America	Brazil	Chicken	Campylobacter jejuni	aspA(8)	glnA(2)	gltA(5)	glyA(53)	pgm(11)	tkt(3)	uncA(1)	607	ST-607 complex
197.117	PATRIC	-	-	-	Human	Campylobacter jejuni	aspA(2)	glnA(1)	gltA(5)	glyA(3)	pgm(4)	tkt(1)	uncA(5)	43	ST-21 complex
197.117	PATRIC	-	-	-	Human	Campylobacter jejuni	aspA(1)	glnA(2)	gltA(3)	glyA(27?)	pgm(5)	tkt(9)	uncA(3)	-	-
197.117	PATRIC	-	-	-	Human	Campylobacter jejuni	aspA(1)	glnA(2)	gltA(3)	glyA(27)	pgm(5)	tkt(9)	uncA(3)	604	ST-42 complex
197.117	PATRIC	-	-	-	Human	Campylobacter jejuni	aspA(2)	glnA(1)	gltA(5)	glyA(3)	pgm(4)	tkt(1)	uncA(5)	43	ST-21 complex
197.117	PATRIC	-	-	-	Human	Campylobacter jejuni	aspA(2)	glnA(1)	gltA(5)	glyA(3)	pgm(4)	tkt(1)	uncA(5)	43	ST-21 complex
197.117	PATRIC	-	-	-	Human	Campylobacter jejuni	aspA(1)	glnA(2)	gltA(3)	glyA(27?)	pgm(5)	tkt(9)	uncA(3)	-	-
197.118	PATRIC	-	Europe	United Kingdom	-	Campylobacter jejuni	aspA(7)	glnA(112)	gltA(42)	glyA(62)	pgm(11)	tkt(67)	uncA(6)	877	-
197.118	PATRIC	2016	South America	Brazil	Chicken	Campylobacter jejuni	aspA(7)	glnA(17)	gltA(5)	glyA(2)	pgm(10)	tkt(3,3)	uncA(6)	-	-
197.118	PATRIC	2012	North America	USA	Chicken	Campylobacter jejuni	aspA(2)	glnA(21)	gltA(5)	glyA(2)	pgm(59)	tkt(1)	uncA(5)	222	ST-206 complex
197.118	PATRIC	1997	North America	USA	Chicken	Campylobacter jejuni	aspA(8)	glnA(10)	gltA(2)	glyA(2)	pgm(11)	tkt(12)	uncA(6)	354	ST-354 complex
197.13	PATRIC	2012	Europe	Sweden	Wild duck	Campylobacter jejuni	aspA(2)	glnA(4)	gltA(84)	glyA(105)	pgm(126)	tkt(25)	uncA(57)	995	-
197.13	PATRIC	2012	Europe	Sweden	Wild duck	Campylobacter jejuni	aspA(-)	glnA(4)	gltA(84)	glyA(105)	pgm(126)	tkt(25)	uncA(-)	-	-
197.13	PATRIC	2012	Europe	Sweden	Wild bird	Campylobacter jejuni	aspA(100)	glnA(142)	gltA(93)	glyA(135)	pgm(190)	tkt(145)	uncA(81)	1304	ST-1304 complex
197.13	PATRIC	2012	Europe	Sweden	Wild bird	Campylobacter jejuni	aspA(100)	glnA(142)	gltA(93)	glyA(135)	pgm(190)	tkt(145)	uncA(81)	1304	ST-1304 complex
197.13	PATRIC	2011	Europe	Sweden	Wild bird	Campylobacter jejuni	aspA(100)	glnA(142)	gltA(93)	glyA(135)	pgm(190)	tkt(145)	uncA(81)	1304	ST-1304 complex
197.13	PATRIC	2011	Europe	Sweden	Wild bird	Campylobacter jejuni	aspA(100)	glnA(142)	gltA(93)	glyA(135)	pgm(190)	tkt(145)	uncA(81)	1304	ST-1304 complex
197.13	PATRIC	2011	Europe	Sweden	Wild bird	Campylobacter jejuni	aspA(100)	glnA(142)	gltA(93)	glyA(135)	pgm(190)	tkt(145)	uncA(81)	1304	ST-1304 complex
197.13	PATRIC	2002	Europe	Sweden	Wild duck	Campylobacter jejuni	aspA(2)	glnA(4)	gltA(84)	glyA(105)	pgm(126)	tkt(25)	uncA(57)	995	-
197.13	PATRIC	1983	North America	USA	-	Campylobacter jejuni	aspA(2)	glnA(1)	gltA(12)	glyA(3)	pgm(2)	tkt(1)	uncA(5)	50	ST-21 complex
197.13	PATRIC	1983	North America	USA	-	Campylobacter jejuni	aspA(1)	glnA(2)	gltA(3)	glyA(4)	pgm(5)	tkt(9)	uncA(3)	42	ST-42 complex
197.13	PATRIC	1983	North America	USA	-	Campylobacter jejuni	aspA(9)	glnA(25)	gltA(2)	glyA(10)	pgm(431)	tkt(3)	uncA(6)	3647	ST-52 complex
197.13	PATRIC	2007	Europe	Denmark	Chicken	Campylobacter jejuni	aspA(10)	glnA(81)	gltA(50)	glyA(99)	pgm(120)	tkt(76)	uncA(52)	677	ST-677 complex
197.13	PATRIC	2007	Europe	Denmark	Chicken	Campylobacter jejuni	aspA(2)	glnA(1)	gltA(1)	glyA(3)	pgm(2)	tkt(1)	uncA(5)	21	ST-21 complex
197.13	PATRIC	2007	Europe	Denmark	Chicken	Campylobacter jejuni	aspA(4)	glnA(7)	gltA(10)	glyA(4)	pgm(1)	tkt(7)	uncA(1)	45	ST-45 complex
197.13	PATRIC	2007	Europe	Denmark	Chicken	Campylobacter jejuni	aspA(2)	glnA(1)	gltA(1)	glyA(3)	pgm(2)	tkt(1)	uncA(5)	21	ST-21 complex
197.13	PATRIC	2008	Europe	Denmark	Chicken	Campylobacter jejuni	aspA(4)	glnA(7)	gltA(10)	glyA(4)	pgm(1)	tkt(7)	uncA(1)	45	ST-45 complex
197.13	PATRIC	2008	Europe	Denmark	Chicken	Campylobacter jejuni	aspA(2)	glnA(1)	gltA(1)	glyA(3)	pgm(2)	tkt(1)	uncA(5)	21	ST-21 complex
197.131	PATRIC	2007	Europe	Denmark	Chicken	Campylobacter jejuni	aspA(2)	glnA(1)	gltA(1)	glyA(3)	pgm(2)	tkt(1)	uncA(5)	21	ST-21 complex
197.131	PATRIC	2009	Europe	Denmark	Chicken	Campylobacter jejuni	aspA(2)	glnA(1)	gltA(12)	glyA(3)	pgm(2)	tkt(1)	uncA(5)	50	ST-21 complex
197.131	PATRIC	2008	Europe	Denmark	Chicken	Campylobacter jejuni	aspA(1)	glnA(3)	gltA(6)	glyA(4)	pgm(3)	tkt(3)	uncA(3)	22	ST-22 complex
197.131	PATRIC	2008	Europe	Denmark	Chicken	Campylobacter jejuni	aspA(4)	glnA(7)	gltA(10)	glyA(4)	pgm(1)	tkt(7)	uncA(1)	45	ST-45 complex
197.131	PATRIC	2008	Europe	Denmark	Chicken	Campylobacter jejuni	aspA(7)	glnA(84)	gltA(5)	glyA(10)	pgm(119)	tkt(178)	uncA(26)	1911	-
197.131	PATRIC	2008	Europe	Denmark	Chicken	Campylobacter jejuni	aspA(4)	glnA(7)	gltA(10)	glyA(4)	pgm(1)	tkt(7)	uncA(1)	45	ST-45 complex
197.131	PATRIC	2008	Europe	Denmark	Chicken	Campylobacter jejuni	aspA(313?)	glnA(452?)	gltA(52)	glyA(2)	pgm(89)	tkt(282)	uncA(5)	-	-
197.131	PATRIC	2007	Europe	Denmark	Chicken	Campylobacter jejuni	aspA(4)	glnA(7)	gltA(10)	glyA(4)	pgm(1)	tkt(7)	uncA(1)	45	ST-45 complex
197.131	PATRIC	2007	Asia	Bangladesh	Human	Campylobacter jejuni	aspA(1)	glnA(2)	gltA(42)	glyA(4)	pgm(90)	tkt(25)	uncA(8)	587	ST-362 complex
197.131	PATRIC	2007	Asia	Bangladesh	Human	Campylobacter jejuni	aspA(10)	glnA(27)	gltA(89)	glyA(19)	pgm(10)	tkt(132)	uncA(7)	985	ST-403 complex
197.131	PATRIC	2014	Asia	Thailand	-	Campylobacter jejuni	aspA(8)	glnA(2)	gltA(27)	glyA(53)	pgm(11)	tkt(3)	uncA(1)	6238	ST-607 complex
197.133	PATRIC	2000	Europe	Finland	Human	Campylobacter jejuni	aspA(4)	glnA(7)	gltA(10)	glyA(4)	pgm(42)	tkt(7)	uncA(1)	137	ST-45 complex
197.133	PATRIC	2006	Europe	Finland	Human	Campylobacter jejuni	aspA(4)	glnA(7)	gltA(10)	glyA(4)	pgm(1)	tkt(7)	uncA(1)	45	ST-45 complex
197.133	PATRIC	1999	Europe	Finland	Human	Campylobacter jejuni	aspA(4)	glnA(7)	gltA(41)	glyA(4)	pgm(42)	tkt(7)	uncA(1)	230	ST-45 complex
197.133	PATRIC	2001	Europe	Finland	Human	Campylobacter jejuni	aspA(18)	glnA(22)	gltA(22)	glyA(18)	pgm(410)	tkt(103)	uncA(16)	5673	-
197.133	PATRIC	2000	Europe	Finland	Human	Campylobacter jejuni	aspA(9)	glnA(25)	gltA(2)	glyA(10)	pgm(22)	tkt(3)	uncA(6)	52	ST-52 complex
197.133	PATRIC	1998	Europe	Finland	Human	Campylobacter jejuni	aspA(7)	glnA(17)	gltA(351)	glyA(15)	pgm(23)	tkt(3)	uncA(12)	5671	ST-443 complex
197.133	PATRIC	1999	Europe	Finland	Human	Campylobacter jejuni	aspA(33)	glnA(2)	gltA(2)	glyA(2)	pgm(10)	tkt(3)	uncA(1)	3140	ST-464 complex
197.133	PATRIC	2001	Europe	Finland	Human	Campylobacter jejuni	aspA(2)	glnA(1)	gltA(29)	glyA(28)	pgm(58)	tkt(25)	uncA(58)	1332	ST-1332 complex
197.133	PATRIC	2002	Europe	Finland	Human	Campylobacter jejuni	aspA(7)	glnA(71)	gltA(5)	glyA(62)	pgm(11)	tkt(67)	uncA(1)	1972	-
197.133	PATRIC	2000	Europe	Finland	Human	Campylobacter jejuni	aspA(1)	glnA(6)	gltA(60)	glyA(24)	pgm(12)	tkt(28)	uncA(1)	508	ST-508 complex
197.133	PATRIC	-	-	-	-	Campylobacter jejuni	aspA(4)	glnA(7)	gltA(10)	glyA(4)	pgm(1)	tkt(7)	uncA(1)	45	ST-45 complex
197.133	PATRIC	-	-	-	-	Campylobacter jejuni	aspA(2)	glnA(1)	gltA(12)	glyA(3)	pgm(2)	tkt(1)	uncA(5)	50	ST-21 complex
197.133	PATRIC	-	-	-	-	Campylobacter jejuni	aspA(7)	glnA(71)	gltA(5)	glyA(62)	pgm(11)	tkt(67)	uncA(6)	449	-
197.146	PATRIC	2011	-	-	Cow	Campylobacter jejuni	aspA(2)	glnA(1)	gltA(1)	glyA(3)	pgm(898?)	tkt(1)	uncA(6)	-	-
197.146	PATRIC	2010	Europe	Poland	Human	Campylobacter jejuni	aspA(2)	glnA(1)	gltA(12)	glyA(3)	pgm(2)	tkt(1)	uncA(5)	50	ST-21 complex
197.146	PATRIC	2010	Europe	Poland	Human	Campylobacter jejuni	aspA(9)	glnA(2)	gltA(4)	glyA(62)	pgm(4)	tkt(5)	uncA(6)	257	ST-257 complex
197.146	PATRIC	2010	Europe	Poland	Human	Campylobacter jejuni	aspA(2)	glnA(1)	gltA(12)	glyA(3)	pgm(2)	tkt(1)	uncA(5)	50	ST-21 complex
197.146	PATRIC	2010	Europe	Poland	Human	Campylobacter jejuni	aspA(7)	glnA(17)	gltA(2)	glyA(15)	pgm(23)	tkt(3)	uncA(12)	51	ST-443 complex
197.146	PATRIC	2018	North America	USA	Pig	Campylobacter jejuni	aspA(1)	glnA(1)	gltA(2)	glyA(2)	pgm(225)	tkt(3)	uncA(17)	1244	ST-61 complex
197.146	PATRIC	2018	North America	USA	Cow	Campylobacter jejuni	aspA(2)	glnA(1)	gltA(1)	glyA(3)	pgm(140)	tkt(3)	uncA(5)	806	ST-21 complex
197.146	PATRIC	2018	North America	USA	Pig	Campylobacter jejuni	aspA(9)	glnA(2)	gltA(4)	glyA(62)	pgm(4)	tkt(5)	uncA(17)	929	ST-257 complex
197.146	PATRIC	2018	North America	USA	Cow	Campylobacter jejuni	aspA(2)	glnA(1)	gltA(1)	glyA(3)	pgm(140)	tkt(3)	uncA(5)	806	ST-21 complex
197.147	PATRIC	2018	North America	USA	Cow	Campylobacter jejuni	aspA(2)	glnA(4)	gltA(1)	glyA(2)	pgm(7)	tkt(1)	uncA(5)	48	ST-48 complex
197.147	PATRIC	2018	North America	USA	Chicken	Campylobacter jejuni	aspA(7)	glnA(17)	gltA(5)	glyA(2)	pgm(10)	tkt(3)	uncA(6)	353	ST-353 complex
197.147	PATRIC	2018	North America	USA	Cow	Campylobacter jejuni	aspA(2)	glnA(1)	gltA(2)	glyA(3)	pgm(2)	tkt(1)	uncA(5)	982	ST-21 complex
197.147	PATRIC	2018	North America	USA	Chicken	Campylobacter jejuni	aspA(4)	glnA(7)	gltA(10)	glyA(4)	pgm(42)	tkt(7)	uncA(1)	137	ST-45 complex
197.147	PATRIC	2018	North America	USA	Cow	Campylobacter jejuni	aspA(2)	glnA(1)	gltA(1)	glyA(3)	pgm(2)	tkt(1)	uncA(5)	21	ST-21 complex
197.147	PATRIC	2018	North America	USA	Cow	Campylobacter jejuni	aspA(1)	glnA(1)	gltA(2)	glyA(2)	pgm(225)	tkt(3)	uncA(17)	1244	ST-61 complex
197.147	PATRIC	2018	North America	USA	Chicken	Campylobacter jejuni	aspA(7)	glnA(17)	gltA(5)	glyA(2)	pgm(10)	tkt(3)	uncA(6)	353	ST-353 complex
197.147	PATRIC	2018	North America	USA	Chicken	Campylobacter jejuni	aspA(7)	glnA(17)	gltA(2)	glyA(15)	pgm(23)	tkt(3)	uncA(12)	51	ST-443 complex
197.147	PATRIC	2018	North America	USA	Cow	Campylobacter jejuni	aspA(1)	glnA(4)	gltA(2)	glyA(2)	pgm(6)	tkt(3)	uncA(17)	61	ST-61 complex
197.147	PATRIC	2018	North America	USA	Pig	Campylobacter jejuni	aspA(2)	glnA(1)	gltA(2)	glyA(3)	pgm(2)	tkt(1)	uncA(5)	982	ST-21 complex
197.147	PATRIC	2018	North America	USA	Chicken	Campylobacter jejuni	aspA(7)	glnA(17)	gltA(5)	glyA(2)	pgm(10)	tkt(3)	uncA(6)	353	ST-353 complex
197.147	PATRIC	2018	North America	USA	Cow	Campylobacter jejuni	aspA(7)	glnA(17)	gltA(2)	glyA(2)	pgm(22)	tkt(3)	uncA(6)	6752	ST-353 complex
197.147	PATRIC	2018	North America	USA	Cow	Campylobacter jejuni	aspA(1)	glnA(6)	gltA(22)	glyA(24)	pgm(12)	tkt(28)	uncA(1)	132	ST-508 complex
197.147	PATRIC	2018	North America	USA	Chicken	Campylobacter jejuni	aspA(2)	glnA(1)	gltA(1)	glyA(5)	pgm(22)	tkt(1)	uncA(8)	454	ST-21 complex
197.147	PATRIC	2018	North America	USA	Chicken	Campylobacter jejuni	aspA(2)	glnA(10)	gltA(2)	glyA(2)	pgm(11)	tkt(12)	uncA(6)	3115	ST-354 complex
197.147	PATRIC	2018	North America	USA	Chicken	Campylobacter jejuni	aspA(7)	glnA(17)	gltA(5)	glyA(2)	pgm(10)	tkt(3)	uncA(6)	353	ST-353 complex
197.147	PATRIC	2018	North America	USA	Cow	Campylobacter jejuni	aspA(1)	glnA(6)	gltA(22)	glyA(24)	pgm(12)	tkt(28)	uncA(1)	132	ST-508 complex
197.147	PATRIC	2018	North America	USA	Turkey	Campylobacter jejuni	aspA(4)	glnA(7)	gltA(10)	glyA(4)	pgm(42)	tkt(7)	uncA(1)	137	ST-45 complex
197.147	PATRIC	2018	North America	USA	Chicken	Campylobacter jejuni	aspA(2)	glnA(1)	gltA(1)	glyA(5)	pgm(22)	tkt(1)	uncA(8)	454	ST-21 complex
197.147	PATRIC	-	North America	USA	-	Campylobacter jejuni	aspA(2)	glnA(1)	gltA(1)	glyA(3)	pgm(2)	tkt(1)	uncA(5)	21	ST-21 complex
197.147	PATRIC	-	North America	USA	-	Campylobacter jejuni	aspA(7)	glnA(2)	gltA(5)	glyA(2)	pgm(156)	tkt(3)	uncA(6)	939	ST-353 complex
197.147	PATRIC	-	North America	USA	-	Campylobacter jejuni	aspA(1)	glnA(4)	gltA(2)	glyA(2)	pgm(6)	tkt(3)	uncA(17)	61	ST-61 complex
197.147	PATRIC	-	North America	USA	-	Campylobacter jejuni	aspA(2)	glnA(1)	gltA(12)	glyA(3)	pgm(2)	tkt(1)	uncA(5)	50	ST-21 complex
197.147	PATRIC	-	North America	USA	-	Campylobacter jejuni	aspA(211)	glnA(39)	gltA(30)	glyA(79)	pgm(104)	tkt(206)	uncA(17)	3262	ST-828 complex
197.147	PATRIC	-	North America	USA	-	Campylobacter jejuni	aspA(3)	glnA(470)	gltA(5)	glyA(84)	pgm(11)	tkt(11)	uncA(6)	6647	ST-49 complex
197.147	PATRIC	-	North America	USA	-	Campylobacter jejuni	aspA(2)	glnA(4)	gltA(1)	glyA(2)	pgm(7)	tkt(1)	uncA(5)	48	ST-48 complex
197.147	PATRIC	-	North America	USA	-	Campylobacter jejuni	aspA(2)	glnA(21)	gltA(5)	glyA(2)	pgm(59)	tkt(1)	uncA(5)	222	ST-206 complex
197.147	PATRIC	2018	North America	USA	Chicken	Campylobacter jejuni	aspA(7)	glnA(17)	gltA(2)	glyA(15)	pgm(23)	tkt(3)	uncA(12)	51	ST-443 complex
197.147	PATRIC	-	North America	USA	-	Campylobacter jejuni	aspA(2)	glnA(1)	gltA(5)	glyA(10)	pgm(608)	tkt(1)	uncA(5)	6175	ST-21 complex
197.147	PATRIC	-	North America	USA	-	Campylobacter jejuni	aspA(2)	glnA(4)	gltA(1)	glyA(24)	pgm(7)	tkt(1)	uncA(5)	6639	ST-48 complex
197.147	PATRIC	2017	North America	USA	-	Campylobacter jejuni	aspA(2)	glnA(1)	gltA(2)	glyA(3)	pgm(2)	tkt(1)	uncA(5)	982	ST-21 complex
197.147	PATRIC	-	North America	USA	-	Campylobacter jejuni	aspA(1)	glnA(17)	gltA(5)	glyA(2)	pgm(10)	tkt(3)	uncA(6)	8495	ST-353 complex
197.147	PATRIC	2008	North America	USA	-	Campylobacter jejuni	aspA(4)	glnA(7)	gltA(10)	glyA(4)	pgm(1)	tkt(7)	uncA(1)	45	ST-45 complex
197.147	PATRIC	2017	North America	USA	-	Campylobacter jejuni	aspA(200)	glnA(6)	gltA(61)	glyA(176)	pgm(40)	tkt(180)	uncA(224)	2866	-
197.147	PATRIC	2018	North America	USA	Chicken	Campylobacter jejuni	aspA(7)	glnA(17)	gltA(2)	glyA(2)	pgm(22)	tkt(3)	uncA(6)	6752	ST-353 complex
197.147	PATRIC	-	North America	USA	-	Campylobacter jejuni	aspA(4)	glnA(7)	gltA(10)	glyA(4)	pgm(1)	tkt(7)	uncA(1)	45	ST-45 complex
197.147	PATRIC	-	North America	USA	-	Campylobacter jejuni	aspA(2)	glnA(1)	gltA(12)	glyA(3)	pgm(2)	tkt(1)	uncA(5)	50	ST-21 complex
197.147	PATRIC	-	North America	USA	-	Campylobacter jejuni	aspA(316)	glnA(17)	gltA(2)	glyA(15)	pgm(23)	tkt(3)	uncA(12)	5794	ST-443 complex
197.147	PATRIC	2011	North America	USA	-	Campylobacter jejuni	aspA(7)	glnA(17)	gltA(5)	glyA(2)	pgm(10)	tkt(307)	uncA(6)	2829	ST-353 complex
197.147	PATRIC	-	North America	USA	-	Campylobacter jejuni	aspA(2)	glnA(4)	gltA(1)	glyA(2)	pgm(7)	tkt(1)	uncA(5)	48	ST-48 complex
197.147	PATRIC	-	North America	USA	-	Campylobacter jejuni	aspA(2)	glnA(1)	gltA(5)	glyA(3)	pgm(340)	tkt(1)	uncA(5)	2787	ST-21 complex
197.147	PATRIC	-	North America	USA	-	Campylobacter jejuni	aspA(2)	glnA(1)	gltA(1)	glyA(3)	pgm(2)	tkt(1)	uncA(5)	21	ST-21 complex
197.147	PATRIC	-	North America	USA	-	Campylobacter jejuni	aspA(2)	glnA(1)	gltA(~12)	glyA(666)	pgm(2)	tkt(1)	uncA(5)	-	-
197.147	PATRIC	-	North America	USA	-	Campylobacter jejuni	aspA(2)	glnA(21)	gltA(5)	glyA(2)	pgm(59)	tkt(1)	uncA(5)	222	ST-206 complex
197.147	PATRIC	-	North America	USA	-	Campylobacter jejuni	aspA(1)	glnA(1)	gltA(2)	glyA(83)	pgm(2)	tkt(3)	uncA(6)	922	-
197.147	PATRIC	-	North America	USA	-	Campylobacter jejuni	aspA(200)	glnA(6)	gltA(61)	glyA(176)	pgm(40)	tkt(180)	uncA(224)	2866	-
197.147	PATRIC	-	North America	USA	-	Campylobacter jejuni	aspA(1)	glnA(6)	gltA(22)	glyA(24)	pgm(12)	tkt(28)	uncA(1)	132	ST-508 complex
197.147	PATRIC	-	North America	USA	-	Campylobacter jejuni	aspA(2)	glnA(4)	gltA(1)	glyA(2)	pgm(7)	tkt(1)	uncA(5)	48	ST-48 complex
197.147	PATRIC	2018	North America	USA	Chicken	Campylobacter jejuni	aspA(2)	glnA(4)	gltA(1)	glyA(2)	pgm(7)	tkt(1)	uncA(5)	48	ST-48 complex
197.147	PATRIC	-	North America	USA	-	Campylobacter jejuni	aspA(1)	glnA(1)	gltA(2)	glyA(2)	pgm(225)	tkt(3)	uncA(17)	1244	ST-61 complex
197.147	PATRIC	2018	North America	USA	Chicken	Campylobacter jejuni	aspA(8)	glnA(~468)	gltA(2)	glyA(2)	pgm(11)	tkt(12)	uncA(6)	-	-
197.147	PATRIC	-	North America	USA	-	Campylobacter jejuni	aspA(7)	glnA(2)	gltA(5)	glyA(2)	pgm(156)	tkt(3)	uncA(6)	939	ST-353 complex
197.147	PATRIC	2018	North America	USA	Chicken	Campylobacter jejuni	aspA(7)	glnA(2)	gltA(5)	glyA(10)	pgm(10)	tkt(37)	uncA(129)	1698	-
197.147	PATRIC	-	North America	USA	-	Campylobacter jejuni	aspA(1)	glnA(6)	gltA(137)	glyA(176)	pgm(40)	tkt(32)	uncA(3)	3889	ST-179 complex
197.147	PATRIC	-	North America	USA	-	Campylobacter jejuni	aspA(2)	glnA(1)	gltA(1)	glyA(3)	pgm(2)	tkt(1)	uncA(6)	8	ST-21 complex
197.147	PATRIC	-	North America	USA	-	Campylobacter jejuni	aspA(7)	glnA(17)	gltA(5)	glyA(2)	pgm(10)	tkt(3)	uncA(6)	353	ST-353 complex
197.147	PATRIC	-	North America	USA	-	Campylobacter jejuni	aspA(1)	glnA(1)	gltA(2)	glyA(83)	pgm(2)	tkt(3)	uncA(6)	922	-
197.147	PATRIC	-	North America	USA	-	Campylobacter jejuni	aspA(10)	glnA(27)	gltA(16)	glyA(19)	pgm(10)	tkt(5)	uncA(7)	403	ST-403 complex
197.147	PATRIC	-	North America	USA	-	Campylobacter jejuni	aspA(1)	glnA(6)	gltA(61)	glyA(176)	pgm(40)	tkt(32)	uncA(3)	4380	ST-179 complex
197.147	PATRIC	-	North America	USA	-	Campylobacter jejuni	aspA(2)	glnA(1)	gltA(1)	glyA(3)	pgm(2)	tkt(1)	uncA(5)	21	ST-21 complex
197.147	PATRIC	-	North America	USA	-	Campylobacter jejuni	aspA(2)	glnA(1)	gltA(2)	glyA(3)	pgm(2)	tkt(1)	uncA(5)	982	ST-21 complex
197.147	PATRIC	-	North America	USA	-	Campylobacter jejuni	aspA(2)	glnA(4)	gltA(1)	glyA(2)	pgm(7,7)	tkt(1)	uncA(5)	-	-
197.147	PATRIC	-	North America	USA	-	Campylobacter jejuni	aspA(3)	glnA(2)	gltA(5)	glyA(10)	pgm(11)	tkt(11)	uncA(6)	3	ST-49 complex
197.147	PATRIC	-	North America	USA	-	Campylobacter jejuni	aspA(1)	glnA(~6)	gltA(137)	glyA(176)	pgm(40)	tkt(32)	uncA(3)	-	-
197.147	PATRIC	-	North America	USA	-	Campylobacter jejuni	aspA(4)	glnA(7)	gltA(10)	glyA(4)	pgm(1)	tkt(7)	uncA(1)	45	ST-45 complex
197.147	PATRIC	-	North America	USA	-	Campylobacter jejuni	aspA(7)	glnA(17)	gltA(5)	glyA(2)	pgm(167)	tkt(3)	uncA(6)	-	-
197.147	PATRIC	2018	North America	USA	Chicken	Campylobacter jejuni	aspA(2)	glnA(1)	gltA(12)	glyA(3)	pgm(2)	tkt(1)	uncA(5)	50	ST-21 complex
197.147	PATRIC	2018	North America	USA	Chicken	Campylobacter jejuni	aspA(7)	glnA(17)	gltA(5)	glyA(2)	pgm(167)	tkt(3)	uncA(6)	-	-
197.147	PATRIC	2018	North America	USA	Chicken	Campylobacter jejuni	aspA(2)	glnA(1)	gltA(12)	glyA(3)	pgm(2)	tkt(1)	uncA(5)	50	ST-21 complex
197.147	PATRIC	-	North America	USA	-	Campylobacter jejuni	aspA(1)	glnA(3)	gltA(6)	glyA(4)	pgm(3)	tkt(3)	uncA(3)	22	ST-22 complex
197.147	PATRIC	-	North America	USA	-	Campylobacter jejuni	aspA(4)	glnA(7)	gltA(10)	glyA(4)	pgm(1)	tkt(7)	uncA(1)	45	ST-45 complex
197.147	PATRIC	2018	North America	USA	Chicken	Campylobacter jejuni	aspA(7)	glnA(17)	gltA(2)	glyA(15)	pgm(23)	tkt(3)	uncA(5)	-	-
197.147	PATRIC	2018	North America	USA	Chicken	Campylobacter jejuni	aspA(2)	glnA(21)	gltA(5)	glyA(2)	pgm(59)	tkt(1)	uncA(5)	222	ST-206 complex
197.147	PATRIC	2018	North America	USA	Chicken	Campylobacter jejuni	aspA(24)	glnA(2)	gltA(2)	glyA(2)	pgm(10)	tkt(3)	uncA(1)	464	ST-464 complex
197.147	PATRIC	-	North America	USA	-	Campylobacter jejuni	aspA(10)	glnA(25)	gltA(16)	glyA(19)	pgm(10)	tkt(5)	uncA(7)	6674	ST-403 complex
197.147	PATRIC	-	North America	USA	-	Campylobacter jejuni	aspA(2)	glnA(1)	gltA(1)	glyA(3)	pgm(2)	tkt(1)	uncA(5)	21	ST-21 complex
197.147	PATRIC	2018	North America	USA	Chicken	Campylobacter jejuni	aspA(7)	glnA(2)	gltA(5)	glyA(2)	pgm(2)	tkt(3)	uncA(6)	2132	ST-353 complex
197.147	PATRIC	-	North America	USA	-	Campylobacter jejuni	aspA(9)	glnA(25)	gltA(2)	glyA(10)	pgm(22)	tkt(3)	uncA(6)	52	ST-52 complex
197.147	PATRIC	-	North America	USA	-	Campylobacter jejuni	aspA(7)	glnA(17)	gltA(2)	glyA(15)	pgm(23)	tkt(3)	uncA(12)	51	ST-443 complex
197.147	PATRIC	-	North America	USA	-	Campylobacter jejuni	aspA(24)	glnA(17)	gltA(27)	glyA(15)	pgm(13)	tkt(3)	uncA(12)	8051	ST-443 complex
197.147	PATRIC	2018	North America	USA	Chicken	Campylobacter jejuni	aspA(7)	glnA(17)	gltA(5)	glyA(2)	pgm(10)	tkt(3)	uncA(6)	353	ST-353 complex
197.147	PATRIC	2018	North America	USA	Chicken	Campylobacter jejuni	aspA(2)	glnA(1)	gltA(12)	glyA(3)	pgm(2)	tkt(1)	uncA(5)	50	ST-21 complex
197.147	PATRIC	-	North America	USA	-	Campylobacter jejuni	aspA(4)	glnA(7)	gltA(10)	glyA(4)	pgm(42)	tkt(7)	uncA(1)	137	ST-45 complex
197.147	PATRIC	-	North America	USA	-	Campylobacter jejuni	aspA(67)	glnA(17)	gltA(5)	glyA(2)	pgm(10)	tkt(307)	uncA(6)	-	-
197.147	PATRIC	-	North America	USA	-	Campylobacter jejuni	aspA(7)	glnA(368)	gltA(5)	glyA(395)	pgm(10)	tkt(3)	uncA(26)	4489	ST-353 complex
197.147	PATRIC	-	North America	USA	-	Campylobacter jejuni	aspA(1)	glnA(2)	gltA(3)	glyA(3)	pgm(5)	tkt(9)	uncA(3)	459	ST-42 complex
197.147	PATRIC	-	North America	USA	-	Campylobacter jejuni	aspA(7)	glnA(17)	gltA(5)	glyA(2)	pgm(10)	tkt(3)	uncA(6)	353	ST-353 complex
197.147	PATRIC	-	North America	USA	-	Campylobacter jejuni	aspA(7)	glnA(17)	gltA(52)	glyA(10)	pgm(89)	tkt(3)	uncA(6)	2116	ST-353 complex
197.147	PATRIC	-	North America	USA	-	Campylobacter jejuni	aspA(2)	glnA(1)	gltA(1)	glyA(3)	pgm(2)	tkt(1)	uncA(6)	8	ST-21 complex
197.147	PATRIC	-	North America	USA	-	Campylobacter jejuni	aspA(2)	glnA(1)	gltA(12)	glyA(3)	pgm(2)	tkt(1)	uncA(5)	50	ST-21 complex
197.148	PATRIC	-	North America	USA	-	Campylobacter jejuni	aspA(2)	glnA(21)	gltA(5)	glyA(2)	pgm(59)	tkt(1)	uncA(5)	222	ST-206 complex
197.148	PATRIC	-	North America	USA	-	Campylobacter jejuni	aspA(9)	glnA(2)	gltA(1)	glyA(10)	pgm(22)	tkt(3)	uncA(6)	2275	ST-52 complex
197.148	PATRIC	2018	North America	USA	Cow	Campylobacter jejuni	aspA(2)	glnA(1)	gltA(2)	glyA(3)	pgm(2)	tkt(1)	uncA(5)	982	ST-21 complex
197.148	PATRIC	2018	North America	USA	Chicken	Campylobacter jejuni	aspA(2)	glnA(4)	gltA(1)	glyA(2)	pgm(7)	tkt(1)	uncA(5)	48	ST-48 complex
197.148	PATRIC	2018	North America	USA	Chicken	Campylobacter jejuni	aspA(2)	glnA(1)	gltA(12)	glyA(3)	pgm(2)	tkt(1)	uncA(5)	50	ST-21 complex
197.148	PATRIC	2018	North America	USA	Chicken	Campylobacter jejuni	aspA(2)	glnA(21)	gltA(5)	glyA(2)	pgm(59)	tkt(1)	uncA(5)	222	ST-206 complex
197.148	PATRIC	2018	North America	USA	Cow	Campylobacter jejuni	aspA(1)	glnA(4)	gltA(2)	glyA(2)	pgm(6)	tkt(3)	uncA(17)	61	ST-61 complex
197.148	PATRIC	2018	North America	USA	Cow	Campylobacter jejuni	aspA(1)	glnA(2)	gltA(3)	glyA(3)	pgm(5)	tkt(9)	uncA(3)	459	ST-42 complex
197.148	PATRIC	-	North America	USA	-	Campylobacter jejuni	aspA(8)	glnA(2)	gltA(5)	glyA(53)	pgm(11)	tkt(3)	uncA(1)	607	ST-607 complex
197.148	PATRIC	2018	North America	USA	Chicken	Campylobacter jejuni	aspA(7)	glnA(17)	gltA(2)	glyA(15)	pgm(23)	tkt(3)	uncA(12)	51	ST-443 complex
197.148	PATRIC	2018	North America	USA	Chicken	Campylobacter jejuni	aspA(7)	glnA(17)	gltA(5)	glyA(2)	pgm(10)	tkt(3)	uncA(6)	353	ST-353 complex
197.148	PATRIC	2018	North America	USA	Chicken	Campylobacter jejuni	aspA(8)	glnA(2)	gltA(5)	glyA(53)	pgm(11)	tkt(3)	uncA(1)	607	ST-607 complex
197.148	PATRIC	2018	North America	USA	Turkey	Campylobacter jejuni	aspA(4)	glnA(7)	gltA(10)	glyA(4)	pgm(1)	tkt(7)	uncA(1)	45	ST-45 complex
197.148	PATRIC	-	North America	USA	-	Campylobacter jejuni	aspA(2)	glnA(4)	gltA(1)	glyA(2)	pgm(7)	tkt(1)	uncA(5)	48	ST-48 complex
197.148	PATRIC	-	North America	USA	-	Campylobacter jejuni	aspA(18)	glnA(33)	gltA(31)	glyA(326)	pgm(1)	tkt(86)	uncA(16)	4093	-
197.148	PATRIC	-	North America	USA	-	Campylobacter jejuni	aspA(2)	glnA(1)	gltA(1)	glyA(3)	pgm(140)	tkt(3)	uncA(5)	806	ST-21 complex
197.148	PATRIC	-	North America	USA	-	Campylobacter jejuni	aspA(2)	glnA(112)	gltA(5)	glyA(2)	pgm(10)	tkt(59)	uncA(6)	-	-
197.148	PATRIC	-	North America	USA	-	Campylobacter jejuni	aspA(2)	glnA(4)	gltA(1)	glyA(4)	pgm(19)	tkt(1)	uncA(5)	918	ST-48 complex
197.148	PATRIC	-	North America	USA	-	Campylobacter jejuni	aspA(2)	glnA(4)	gltA(1)	glyA(4)	pgm(19)	tkt(1)	uncA(5)	918	ST-48 complex
197.148	PATRIC	-	North America	USA	-	Campylobacter jejuni	aspA(4)	glnA(7)	gltA(10)	glyA(4)	pgm(1)	tkt(7)	uncA(1)	45	ST-45 complex
197.148	PATRIC	-	North America	USA	-	Campylobacter jejuni	aspA(8)	glnA(2)	gltA(5)	glyA(53)	pgm(11)	tkt(3)	uncA(1)	607	ST-607 complex
197.148	PATRIC	-	North America	USA	-	Campylobacter jejuni	aspA(7)	glnA(368)	gltA(5)	glyA(395)	pgm(10)	tkt(3)	uncA(26)	4489	ST-353 complex
197.148	PATRIC	-	North America	USA	-	Campylobacter jejuni	aspA(7)	glnA(2)	gltA(5)	glyA(2)	pgm(2)	tkt(3)	uncA(6)	2132	ST-353 complex
197.148	PATRIC	-	North America	USA	-	Campylobacter jejuni	aspA(2)	glnA(4)	gltA(1)	glyA(4)	pgm(19,19)	tkt(1)	uncA(5)	-	-
197.148	PATRIC	-	North America	USA	-	Campylobacter jejuni	aspA(4)	glnA(7)	gltA(10)	glyA(4)	pgm(42)	tkt(7)	uncA(1)	137	ST-45 complex
197.148	PATRIC	-	North America	USA	-	Campylobacter jejuni	aspA(4)	glnA(7)	gltA(10)	glyA(4)	pgm(1)	tkt(7)	uncA(1)	45	ST-45 complex
197.148	PATRIC	-	North America	USA	-	Campylobacter jejuni	aspA(2)	glnA(21)	gltA(5)	glyA(2)	pgm(59)	tkt(1)	uncA(5)	222	ST-206 complex
197.148	PATRIC	2018	North America	USA	Chicken	Campylobacter jejuni	aspA(2)	glnA(1)	gltA(12)	glyA(3)	pgm(2)	tkt(1)	uncA(5)	50	ST-21 complex
197.148	PATRIC	2018	North America	USA	Turkey	Campylobacter jejuni	aspA(7)	glnA(2)	gltA(5)	glyA(2)	pgm(156)	tkt(3)	uncA(6)	939	ST-353 complex
197.148	PATRIC	-	North America	USA	-	Campylobacter jejuni	aspA(7)	glnA(17)	gltA(5)	glyA(2)	pgm(10)	tkt(3)	uncA(6)	353	ST-353 complex
197.148	PATRIC	-	North America	USA	-	Campylobacter jejuni	aspA(7)	glnA(17)	gltA(12)	glyA(2)	pgm(10)	tkt(3)	uncA(6)	452	ST-353 complex
197.148	PATRIC	-	North America	USA	-	Campylobacter jejuni	aspA(316)	glnA(17)	gltA(2)	glyA(15)	pgm(23)	tkt(3)	uncA(12)	5794	ST-443 complex
197.148	PATRIC	2018	North America	USA	Chicken	Campylobacter jejuni	aspA(2)	glnA(4)	gltA(1)	glyA(24)	pgm(7)	tkt(1)	uncA(5)	6639	ST-48 complex
197.148	PATRIC	-	North America	USA	-	Campylobacter jejuni	aspA(2)	glnA(1)	gltA(1)	glyA(3)	pgm(140)	tkt(3)	uncA(5)	806	ST-21 complex
197.148	PATRIC	-	North America	USA	-	Campylobacter jejuni	aspA(37)	glnA(52)	gltA(57)	glyA(26)	pgm(127)	tkt(29)	uncA(23)	692	ST-692 complex
197.148	PATRIC	-	North America	USA	-	Campylobacter jejuni	aspA(2)	glnA(1)	gltA(12)	glyA(3)	pgm(2)	tkt(1)	uncA(5)	50	ST-21 complex
197.148	PATRIC	-	North America	USA	-	Campylobacter jejuni	aspA(2)	glnA(29)	gltA(84)	glyA(48)	pgm(131)	tkt(25)	uncA(57)	996	-
197.148	PATRIC	-	North America	USA	-	Campylobacter jejuni	aspA(9)	glnA(2)	gltA(4)	glyA(62)	pgm(4)	tkt(5)	uncA(17)	929	ST-257 complex
197.148	PATRIC	-	North America	USA	-	Campylobacter jejuni	aspA(2)	glnA(4)	gltA(1)	glyA(2)	pgm(7)	tkt(1)	uncA(5)	48	ST-48 complex
197.148	PATRIC	-	North America	USA	-	Campylobacter jejuni	aspA(1)	glnA(2)	gltA(42)	glyA(4)	pgm(90)	tkt(25)	uncA(8)	587	ST-362 complex
197.148	PATRIC	-	North America	USA	-	Campylobacter jejuni	aspA(24)	glnA(2)	gltA(2)	glyA(2)	pgm(10)	tkt(3)	uncA(1)	464	ST-464 complex
197.148	PATRIC	-	North America	USA	-	Campylobacter jejuni	aspA(9)	glnA(25)	gltA(2)	glyA(10)	pgm(22,22)	tkt(3)	uncA(6)	-	-
197.148	PATRIC	2018	North America	USA	Chicken	Campylobacter jejuni	aspA(1)	glnA(1)	gltA(2)	glyA(2)	pgm(225)	tkt(3)	uncA(17)	1244	ST-61 complex
197.148	PATRIC	-	North America	USA	-	Campylobacter jejuni	aspA(2)	glnA(4)	gltA(1)	glyA(2)	pgm(7)	tkt(1)	uncA(5)	48	ST-48 complex
197.148	PATRIC	2018	North America	USA	Chicken	Campylobacter jejuni	aspA(7)	glnA(17)	gltA(5)	glyA(2)	pgm(10)	tkt(3)	uncA(6)	353	ST-353 complex
197.148	PATRIC	2018	North America	USA	Chicken	Campylobacter jejuni	aspA(7)	glnA(17)	gltA(5)	glyA(2)	pgm(10)	tkt(3)	uncA(6)	353	ST-353 complex
197.148	PATRIC	2018	North America	USA	Chicken	Campylobacter jejuni	aspA(2)	glnA(21)	gltA(5)	glyA(2)	pgm(59)	tkt(1)	uncA(5)	222	ST-206 complex
197.148	PATRIC	2018	North America	USA	Chicken	Campylobacter jejuni	aspA(24)	glnA(2)	gltA(2)	glyA(2)	pgm(10)	tkt(3)	uncA(1)	464	ST-464 complex
197.148	PATRIC	2018	North America	USA	Chicken	Campylobacter jejuni	aspA(7)	glnA(17)	gltA(2)	glyA(15)	pgm(23)	tkt(3)	uncA(12)	51	ST-443 complex
197.148	PATRIC	2018	North America	USA	Chicken	Campylobacter jejuni	aspA(2)	glnA(1)	gltA(5)	glyA(10)	pgm(608)	tkt(1)	uncA(5)	6175	ST-21 complex
197.148	PATRIC	2018	North America	USA	Chicken	Campylobacter jejuni	aspA(7)	glnA(2)	gltA(5)	glyA(10)	pgm(2)	tkt(3)	uncA(6)	-	-
197.148	PATRIC	2018	North America	USA	Chicken	Campylobacter jejuni	aspA(24)	glnA(25)	gltA(2)	glyA(2)	pgm(226)	tkt(59)	uncA(6)	-	-
197.148	PATRIC	2018	North America	USA	Chicken	Campylobacter jejuni	aspA(7)	glnA(2)	gltA(5)	glyA(2)	pgm(156)	tkt(3)	uncA(1)	-	-
197.148	PATRIC	-	North America	USA	-	Campylobacter jejuni	aspA(10)	glnA(27)	gltA(16)	glyA(19)	pgm(10)	tkt(5)	uncA(7)	403	ST-403 complex
197.148	PATRIC	2018	North America	USA	Chicken	Campylobacter jejuni	aspA(7)	glnA(311)	gltA(27)	glyA(2)	pgm(11)	tkt(67)	uncA(6)	-	-
197.148	PATRIC	2018	North America	USA	Chicken	Campylobacter jejuni	aspA(7)	glnA(17)	gltA(2)	glyA(2)	pgm(22)	tkt(3)	uncA(6)	6752	ST-353 complex
197.148	PATRIC	-	North America	USA	-	Campylobacter jejuni	aspA(4)	glnA(7)	gltA(10)	glyA(4)	pgm(1)	tkt(7)	uncA(1)	45	ST-45 complex
197.148	PATRIC	-	North America	USA	-	Campylobacter jejuni	aspA(2)	glnA(1)	gltA(1)	glyA(3)	pgm(2)	tkt(1)	uncA(5)	21	ST-21 complex
197.148	PATRIC	-	North America	USA	-	Campylobacter jejuni	aspA(37)	glnA(52)	gltA(57)	glyA(26)	pgm(129)	tkt(29)	uncA(23)	699	ST-692 complex
197.148	PATRIC	-	North America	USA	-	Campylobacter jejuni	aspA(1)	glnA(6)	gltA(61)	glyA(244)	pgm(40)	tkt(32)	uncA(3)	2524	ST-179 complex
197.148	PATRIC	-	North America	USA	-	Campylobacter jejuni	aspA(2)	glnA(1)	gltA(2)	glyA(3)	pgm(2)	tkt(1)	uncA(5)	982	ST-21 complex
197.148	PATRIC	-	North America	USA	-	Campylobacter jejuni	aspA(2)	glnA(1)	gltA(12)	glyA(3)	pgm(2)	tkt(1)	uncA(5)	50	ST-21 complex
197.148	PATRIC	-	North America	USA	-	Campylobacter jejuni	aspA(24)	glnA(2)	gltA(2)	glyA(2)	pgm(10)	tkt(3)	uncA(1)	464	ST-464 complex
197.148	PATRIC	-	North America	USA	-	Campylobacter jejuni	aspA(2)	glnA(1)	gltA(1)	glyA(3)	pgm(2)	tkt(1)	uncA(6)	8	ST-21 complex
197.148	PATRIC	-	North America	USA	-	Campylobacter jejuni	aspA(7)	glnA(2)	gltA(5)	glyA(2)	pgm(156)	tkt(3)	uncA(6)	939	ST-353 complex
197.148	PATRIC	-	North America	USA	-	Campylobacter jejuni	aspA(2)	glnA(1)	gltA(1)	glyA(3)	pgm(140)	tkt(3)	uncA(5)	806	ST-21 complex
197.148	PATRIC	-	North America	USA	-	Campylobacter jejuni	aspA(18)	glnA(70)	gltA(22)	glyA(18)	pgm(205)	tkt(86)	uncA(16)	7007	-
197.148	PATRIC	-	North America	USA	-	Campylobacter jejuni	aspA(2)	glnA(1)	gltA(12)	glyA(3)	pgm(2)	tkt(1)	uncA(5)	50	ST-21 complex
197.148	PATRIC	-	North America	USA	-	Campylobacter jejuni	aspA(1)	glnA(1)	gltA(2)	glyA(83)	pgm(2)	tkt(3)	uncA(6)	922	-
197.148	PATRIC	-	North America	USA	-	Campylobacter jejuni	aspA(2)	glnA(1)	gltA(1)	glyA(3)	pgm(140)	tkt(3)	uncA(5)	806	ST-21 complex
197.148	PATRIC	-	North America	USA	-	Campylobacter jejuni	aspA(1)	glnA(3)	gltA(6)	glyA(4)	pgm(3)	tkt(3)	uncA(3)	22	ST-22 complex
197.148	PATRIC	-	North America	USA	-	Campylobacter jejuni	aspA(~1)	glnA(2)	gltA(3)	glyA(4)	pgm(5)	tkt(9)	uncA(3)	-	-
197.148	PATRIC	2018	North America	USA	Chicken	Campylobacter jejuni	aspA(3)	glnA(1)	gltA(5)	glyA(84)	pgm(11)	tkt(11)	uncA(6)	467	ST-49 complex
197.148	PATRIC	-	North America	USA	-	Campylobacter jejuni	aspA(7)	glnA(17)	gltA(2)	glyA(2)	pgm(10)	tkt(3)	uncA(6)	3515	ST-353 complex
197.148	PATRIC	-	North America	USA	-	Campylobacter jejuni	aspA(180)	glnA(654)	gltA(2)	glyA(213)	pgm(19)	tkt(231)	uncA(147)	9354	-
197.148	PATRIC	-	North America	USA	-	Campylobacter jejuni	aspA(316)	glnA(17)	gltA(2)	glyA(15)	pgm(23)	tkt(3)	uncA(12)	5794	ST-443 complex
197.148	PATRIC	-	North America	USA	-	Campylobacter jejuni	aspA(2)	glnA(4)	gltA(1)	glyA(2)	pgm(7)	tkt(1)	uncA(5)	48	ST-48 complex
197.148	PATRIC	-	North America	USA	-	Campylobacter jejuni	aspA(2)	glnA(21)	gltA(5)	glyA(2)	pgm(59)	tkt(1)	uncA(5)	222	ST-206 complex
197.148	PATRIC	-	North America	USA	-	Campylobacter jejuni	aspA(1)	glnA(6)	gltA(60)	glyA(24)	pgm(12)	tkt(28)	uncA(1)	508	ST-508 complex
197.148	PATRIC	-	North America	USA	-	Campylobacter jejuni	aspA(2)	glnA(1)	gltA(5)	glyA(10)	pgm(608)	tkt(1)	uncA(5)	6175	ST-21 complex
197.148	PATRIC	-	North America	USA	-	Campylobacter jejuni	aspA(8)	glnA(2)	gltA(2)	glyA(212)	pgm(309)	tkt(253)	uncA(147)	2083	-
197.148	PATRIC	-	North America	USA	-	Campylobacter jejuni	aspA(9)	glnA(2)	gltA(2)	glyA(2)	pgm(11)	tkt(5,5)	uncA(6)	-	-
197.148	PATRIC	2018	North America	USA	Chicken	Campylobacter jejuni	aspA(7)	glnA(17)	gltA(5)	glyA(2)	pgm(10)	tkt(3)	uncA(6)	353	ST-353 complex
197.148	PATRIC	-	North America	USA	-	Campylobacter jejuni	aspA(4)	glnA(7)	gltA(10)	glyA(4)	pgm(1)	tkt(7)	uncA(1)	45	ST-45 complex
197.148	PATRIC	-	North America	USA	-	Campylobacter jejuni	aspA(9)	glnA(25)	gltA(2)	glyA(10)	pgm(22)	tkt(3)	uncA(6)	52	ST-52 complex
197.148	PATRIC	-	North America	USA	-	Campylobacter jejuni	aspA(2)	glnA(4)	gltA(1)	glyA(2)	pgm(7)	tkt(1)	uncA(5)	48	ST-48 complex
197.148	PATRIC	-	North America	USA	-	Campylobacter jejuni	aspA(1)	glnA(3)	gltA(6)	glyA(4)	pgm(3)	tkt(3)	uncA(3)	22	ST-22 complex
197.148	PATRIC	2017	North America	USA	-	Campylobacter jejuni	aspA(2)	glnA(76)	gltA(2)	glyA(3)	pgm(2)	tkt(1)	uncA(5)	597	ST-21 complex
197.148	PATRIC	2018	North America	USA	Chicken	Campylobacter jejuni	aspA(7)	glnA(17)	gltA(5)	glyA(2)	pgm(10)	tkt(3)	uncA(6)	353	ST-353 complex
197.148	PATRIC	-	North America	USA	-	Campylobacter jejuni	aspA(4)	glnA(7)	gltA(10)	glyA(4)	pgm(1)	tkt(7)	uncA(1)	45	ST-45 complex
197.149	PATRIC	2018	North America	USA	Chicken	Campylobacter jejuni	aspA(316)	glnA(17)	gltA(2)	glyA(15)	pgm(23)	tkt(3)	uncA(12)	5794	ST-443 complex
197.149	PATRIC	2018	North America	USA	-	Campylobacter jejuni	aspA(2)	glnA(21)	gltA(5)	glyA(2)	pgm(59)	tkt(1)	uncA(5)	222	ST-206 complex
197.149	PATRIC	2018	North America	USA	-	Campylobacter jejuni	aspA(2)	glnA(1)	gltA(12)	glyA(3)	pgm(2)	tkt(1)	uncA(5)	50	ST-21 complex
197.149	PATRIC	2018	North America	USA	-	Campylobacter jejuni	aspA(63)	glnA(34)	gltA(27)	glyA(33)	pgm(45)	tkt(5)	uncA(7)	6	-
197.149	PATRIC	2018	North America	USA	Chicken	Campylobacter jejuni	aspA(7)	glnA(17)	gltA(5)	glyA(2)	pgm(10)	tkt(3)	uncA(6)	353	ST-353 complex
197.149	PATRIC	2018	North America	USA	Chicken	Campylobacter jejuni	aspA(2)	glnA(1)	gltA(12)	glyA(3)	pgm(2)	tkt(1)	uncA(5)	50	ST-21 complex
197.149	PATRIC	-	North America	USA	-	Campylobacter jejuni	aspA(1)	glnA(6)	gltA(60)	glyA(24)	pgm(12)	tkt(28)	uncA(1)	508	ST-508 complex
197.149	PATRIC	-	North America	USA	-	Campylobacter jejuni	aspA(8)	glnA(2)	gltA(5)	glyA(53)	pgm(11)	tkt(3)	uncA(1)	607	ST-607 complex
197.149	PATRIC	-	North America	USA	-	Campylobacter jejuni	aspA(4)	glnA(7)	gltA(10)	glyA(4)	pgm(42)	tkt(7)	uncA(1)	137	ST-45 complex
197.149	PATRIC	2018	North America	USA	Chicken	Campylobacter jejuni	aspA(2)	glnA(4)	gltA(1)	glyA(2,2)	pgm(7,7)	tkt(1)	uncA(5)	-	-
197.149	PATRIC	-	North America	USA	-	Campylobacter jejuni	aspA(1)	glnA(1)	gltA(2)	glyA(83)	pgm(2)	tkt(3)	uncA(6)	922	-
197.149	PATRIC	2018	North America	USA	Chicken	Campylobacter jejuni	aspA(1)	glnA(4)	gltA(2)	glyA(2)	pgm(6)	tkt(3)	uncA(17)	61	ST-61 complex
197.149	PATRIC	-	North America	USA	-	Campylobacter jejuni	aspA(2)	glnA(4)	gltA(1)	glyA(4)	pgm(19)	tkt(62)	uncA(5)	475	ST-48 complex
197.149	PATRIC	2018	North America	USA	Chicken	Campylobacter jejuni	aspA(316)	glnA(17)	gltA(2)	glyA(15)	pgm(23)	tkt(3)	uncA(12)	5794	ST-443 complex
197.149	PATRIC	-	North America	USA	-	Campylobacter jejuni	aspA(392)	glnA(4)	gltA(5)	glyA(25)	pgm(11)	tkt(203)	uncA(5)	7634	-
197.149	PATRIC	2018	North America	USA	Chicken	Campylobacter jejuni	aspA(7)	glnA(2)	gltA(5)	glyA(2)	pgm(2)	tkt(3)	uncA(6)	2132	ST-353 complex
197.149	PATRIC	-	North America	USA	-	Campylobacter jejuni	aspA(2)	glnA(1)	gltA(1)	glyA(3)	pgm(140)	tkt(3)	uncA(5)	806	ST-21 complex
197.149	PATRIC	-	North America	USA	-	Campylobacter jejuni	aspA(8)	glnA(10)	gltA(2)	glyA(2)	pgm(11)	tkt(12)	uncA(6)	354	ST-354 complex
197.149	PATRIC	-	North America	USA	-	Campylobacter jejuni	aspA(64)	glnA(100)	gltA(22)	glyA(104)	pgm(133)	tkt(61)	uncA(16)	5457	-
197.149	PATRIC	-	North America	USA	-	Campylobacter jejuni	aspA(2)	glnA(1)	gltA(5)	glyA(10)	pgm(2)	tkt(1)	uncA(5)	1359	ST-21 complex
197.149	PATRIC	-	North America	USA	-	Campylobacter jejuni	aspA(2)	glnA(21)	gltA(5)	glyA(2)	pgm(~342)	tkt(1)	uncA(5)	-	-
197.149	PATRIC	-	North America	USA	-	Campylobacter jejuni	aspA(2)	glnA(4)	gltA(1)	glyA(2)	pgm(7)	tkt(1)	uncA(5)	48	ST-48 complex
197.149	PATRIC	2018	North America	USA	Chicken	Campylobacter jejuni	aspA(316)	glnA(17)	gltA(2)	glyA(15)	pgm(23)	tkt(3)	uncA(12)	5794	ST-443 complex
197.149	PATRIC	2018	North America	USA	Chicken	Campylobacter jejuni	aspA(7)	glnA(17)	gltA(12)	glyA(2)	pgm(10)	tkt(3)	uncA(6)	452	ST-353 complex
197.149	PATRIC	2018	North America	USA	Chicken	Campylobacter jejuni	aspA(2)	glnA(1)	gltA(12)	glyA(3)	pgm(2)	tkt(1)	uncA(5)	50	ST-21 complex
197.149	PATRIC	2018	North America	USA	Cow	Campylobacter jejuni	aspA(2)	glnA(1)	gltA(1)	glyA(3)	pgm(2)	tkt(1)	uncA(5)	21	ST-21 complex
197.149	PATRIC	2018	North America	USA	Chicken	Campylobacter jejuni	aspA(316)	glnA(17)	gltA(2)	glyA(15)	pgm(23)	tkt(3)	uncA(12)	5794	ST-443 complex
197.149	PATRIC	2018	North America	USA	Chicken	Campylobacter jejuni	aspA(8)	glnA(2)	gltA(27)	glyA(2)	pgm(~942)	tkt(3)	uncA(6)	-	-
197.149	PATRIC	2018	North America	USA	Chicken	Campylobacter jejuni	aspA(7)	glnA(2)	gltA(~1)	glyA(2)	pgm(2)	tkt(3)	uncA(6)	-	-
197.149	PATRIC	2018	North America	USA	Cow	Campylobacter jejuni	aspA(1)	glnA(1)	gltA(59)	glyA(2)	pgm(10)	tkt(5)	uncA(7)	934	-
197.149	PATRIC	-	North America	USA	-	Campylobacter jejuni	aspA(1)	glnA(6)	gltA(61)	glyA(244)	pgm(40)	tkt(32)	uncA(3)	2524	ST-179 complex
197.149	PATRIC	2018	North America	USA	-	Campylobacter jejuni	aspA(2)	glnA(1)	gltA(12)	glyA(3)	pgm(2)	tkt(1)	uncA(5)	50	ST-21 complex
197.149	PATRIC	-	North America	USA	-	Campylobacter jejuni	aspA(2)	glnA(4)	gltA(1)	glyA(2)	pgm(7)	tkt(1)	uncA(5)	48	ST-48 complex
197.149	PATRIC	-	North America	USA	-	Campylobacter jejuni	aspA(1)	glnA(6)	gltA(60)	glyA(24)	pgm(12)	tkt(28)	uncA(1)	508	ST-508 complex
197.149	PATRIC	2018	North America	USA	-	Campylobacter jejuni	aspA(2)	glnA(17)	gltA(12)	glyA(3)	pgm(2)	tkt(1)	uncA(5)	536	ST-21 complex
197.149	PATRIC	-	North America	USA	-	Campylobacter jejuni	aspA(1)	glnA(1)	gltA(2)	glyA(83)	pgm(2)	tkt(3)	uncA(6)	922	-
197.149	PATRIC	2018	North America	USA	Chicken	Campylobacter jejuni	aspA(1)	glnA(3)	gltA(6)	glyA(4)	pgm(3)	tkt(3)	uncA(3)	22	ST-22 complex
197.149	PATRIC	2018	North America	USA	-	Campylobacter jejuni	aspA(4)	glnA(7)	gltA(10)	glyA(4)	pgm(42)	tkt(7)	uncA(1)	137	ST-45 complex
197.149	PATRIC	-	North America	USA	-	Campylobacter jejuni	aspA(4)	glnA(7)	gltA(10)	glyA(4)	pgm(10)	tkt(7)	uncA(1)	2109	ST-45 complex
197.149	PATRIC	2018	North America	USA	-	Campylobacter jejuni	aspA(16)	glnA(2)	gltA(16)	glyA(62)	pgm(3)	tkt(9)	uncA(8)	41	ST-41 complex
197.149	PATRIC	-	North America	USA	-	Campylobacter jejuni	aspA(2)	glnA(4)	gltA(2)	glyA(2)	pgm(6)	tkt(1)	uncA(5)	38	ST-48 complex
197.149	PATRIC	-	North America	USA	-	Campylobacter jejuni	aspA(4)	glnA(7)	gltA(10)	glyA(4)	pgm(10)	tkt(7)	uncA(1)	2109	ST-45 complex
197.149	PATRIC	2018	North America	USA	-	Campylobacter jejuni	aspA(1)	glnA(3)	gltA(6)	glyA(4)	pgm(3)	tkt(3)	uncA(3)	22	ST-22 complex
197.149	PATRIC	-	North America	USA	-	Campylobacter jejuni	aspA(4)	glnA(7)	gltA(40)	glyA(4)	pgm(42)	tkt(51)	uncA(1)	267	ST-283 complex
197.149	PATRIC	-	North America	USA	-	Campylobacter jejuni	aspA(1)	glnA(1)	gltA(2)	glyA(83)	pgm(2)	tkt(3)	uncA(6)	922	-
197.149	PATRIC	-	North America	USA	-	Campylobacter jejuni	aspA(2)	glnA(4)	gltA(1)	glyA(2)	pgm(7)	tkt(1)	uncA(5)	48	ST-48 complex
197.149	PATRIC	-	North America	USA	-	Campylobacter jejuni	aspA(1)	glnA(6)	gltA(60)	glyA(24)	pgm(12)	tkt(28)	uncA(1)	508	ST-508 complex
197.149	PATRIC	-	North America	USA	-	Campylobacter jejuni	aspA(2)	glnA(4)	gltA(1)	glyA(2)	pgm(7)	tkt(5)	uncA(5)	-	-
197.149	PATRIC	-	North America	USA	-	Campylobacter jejuni	aspA(9)	glnA(25)	gltA(2)	glyA(10)	pgm(22)	tkt(3)	uncA(6)	52	ST-52 complex
197.149	PATRIC	2018	North America	USA	Cow	Campylobacter jejuni	aspA(2)	glnA(1)	gltA(1)	glyA(3)	pgm(2,2)	tkt(1)	uncA(6)	-	-
197.149	PATRIC	2018	North America	USA	Cow	Campylobacter jejuni	aspA(9)	glnA(2)	gltA(4)	glyA(62)	pgm(4)	tkt(5)	uncA(17)	929	ST-257 complex
197.149	PATRIC	2018	North America	USA	Cow	Campylobacter jejuni	aspA(1)	glnA(1)	gltA(2)	glyA(83)	pgm(2)	tkt(3)	uncA(6)	922	-
197.149	PATRIC	2018	North America	USA	Cow	Campylobacter jejuni	aspA(1)	glnA(1)	gltA(2)	glyA(83)	pgm(2)	tkt(3)	uncA(6)	922	-
197.149	PATRIC	2018	North America	USA	Cow	Campylobacter jejuni	aspA(1)	glnA(2)	gltA(3)	glyA(3)	pgm(5)	tkt(9)	uncA(3)	459	ST-42 complex
197.149	PATRIC	2018	North America	USA	Cow	Campylobacter jejuni	aspA(10)	glnA(1)	gltA(59)	glyA(19)	pgm(10)	tkt(5)	uncA(7)	933	ST-403 complex
197.15	PATRIC	-	North America	USA	-	Campylobacter jejuni	aspA(2)	glnA(4)	gltA(1)	glyA(93)	pgm(11)	tkt(3)	uncA(6)	523	ST-658 complex
197.15	PATRIC	-	North America	USA	-	Campylobacter jejuni	aspA(2)	glnA(1)	gltA(1)	glyA(3)	pgm(2)	tkt(1)	uncA(5)	21	ST-21 complex
197.15	PATRIC	2018	North America	USA	Chicken	Campylobacter jejuni	aspA(7)	glnA(17)	gltA(5)	glyA(2)	pgm(10)	tkt(3)	uncA(6)	353	ST-353 complex
197.15	PATRIC	2018	North America	USA	Chicken	Campylobacter jejuni	aspA(7)	glnA(17)	gltA(5)	glyA(2)	pgm(10)	tkt(3)	uncA(6)	353	ST-353 complex
197.15	PATRIC	2018	North America	USA	Chicken	Campylobacter jejuni	aspA(7)	glnA(17)	gltA(5)	glyA(2)	pgm(13)	tkt(386)	uncA(5)	4376	ST-353 complex
197.15	PATRIC	-	North America	USA	-	Campylobacter jejuni	aspA(4)	glnA(7)	gltA(10)	glyA(4)	pgm(1)	tkt(7)	uncA(1)	45	ST-45 complex
197.15	PATRIC	2018	North America	USA	Chicken	Campylobacter jejuni	aspA(7)	glnA(17)	gltA(5)	glyA(2)	pgm(2)	tkt(3)	uncA(6)	404	ST-353 complex
197.15	PATRIC	2018	North America	USA	Cow	Campylobacter jejuni	aspA(1)	glnA(2)	gltA(3)	glyA(3)	pgm(5)	tkt(9)	uncA(3)	459	ST-42 complex
197.15	PATRIC	2018	North America	USA	Chicken	Campylobacter jejuni	aspA(7)	glnA(17)	gltA(5)	glyA(2)	pgm(10)	tkt(3)	uncA(6)	353	ST-353 complex
197.15	PATRIC	2018	North America	USA	Cow	Campylobacter jejuni	aspA(2)	glnA(1)	gltA(1)	glyA(3)	pgm(140)	tkt(3)	uncA(5)	806	ST-21 complex
197.15	PATRIC	2018	North America	USA	Chicken	Campylobacter jejuni	aspA(2)	glnA(1)	gltA(5)	glyA(3)	pgm(340)	tkt(1)	uncA(5)	2787	ST-21 complex
197.15	PATRIC	2018	North America	USA	Chicken	Campylobacter jejuni	aspA(7)	glnA(2)	gltA(5)	glyA(2)	pgm(11)	tkt(3)	uncA(6)	2517	ST-353 complex
197.15	PATRIC	2018	North America	USA	Cow	Campylobacter jejuni	aspA(1)	glnA(2)	gltA(3)	glyA(3)	pgm(5)	tkt(9)	uncA(3)	459	ST-42 complex
197.15	PATRIC	2018	North America	USA	Cow	Campylobacter jejuni	aspA(1)	glnA(1)	gltA(2)	glyA(83)	pgm(2)	tkt(3)	uncA(6)	922	-
197.15	PATRIC	2018	North America	USA	Chicken	Campylobacter jejuni	aspA(7)	glnA(17)	gltA(5)	glyA(2)	pgm(10)	tkt(3)	uncA(6)	353	ST-353 complex
197.15	PATRIC	2018	North America	USA	Chicken	Campylobacter jejuni	aspA(2)	glnA(4)	gltA(1)	glyA(2)	pgm(7)	tkt(1)	uncA(5)	48	ST-48 complex
197.15	PATRIC	-	North America	USA	-	Campylobacter jejuni	aspA(2)	glnA(1)	gltA(1)	glyA(3)	pgm(140)	tkt(3)	uncA(5)	806	ST-21 complex
197.15	PATRIC	2018	North America	USA	Chicken	Campylobacter jejuni	aspA(7)	glnA(17)	gltA(2)	glyA(2)	pgm(10)	tkt(3)	uncA(6)	3515	ST-353 complex
197.151	PATRIC	-	North America	USA	-	Campylobacter jejuni	aspA(8)	glnA(17)	gltA(5)	glyA(2)	pgm(23)	tkt(59)	uncA(6)	2229	ST-353 complex
197.151	PATRIC	-	North America	USA	-	Campylobacter jejuni	aspA(1)	glnA(2)	gltA(3)	glyA(3)	pgm(5)	tkt(9)	uncA(3)	459	ST-42 complex
197.151	PATRIC	-	North America	USA	-	Campylobacter jejuni	aspA(1)	glnA(1)	gltA(2)	glyA(2)	pgm(225)	tkt(3)	uncA(17)	1244	ST-61 complex
197.151	PATRIC	-	North America	USA	-	Campylobacter jejuni	aspA(2)	glnA(1)	gltA(2)	glyA(3)	pgm(2)	tkt(1)	uncA(5)	982	ST-21 complex
197.151	PATRIC	-	North America	USA	-	Campylobacter jejuni	aspA(9)	glnA(25)	gltA(2)	glyA(10)	pgm(22)	tkt(3)	uncA(6)	52	ST-52 complex
197.151	PATRIC	-	North America	USA	-	Campylobacter jejuni	aspA(8)	glnA(10)	gltA(2)	glyA(2)	pgm(11)	tkt(12)	uncA(6)	354	ST-354 complex
197.151	PATRIC	-	North America	USA	-	Campylobacter jejuni	aspA(1)	glnA(6)	gltA(137)	glyA(176)	pgm(40)	tkt(32)	uncA(3)	3889	ST-179 complex
197.151	PATRIC	-	North America	USA	-	Campylobacter jejuni	aspA(2)	glnA(4)	gltA(1)	glyA(2)	pgm(7)	tkt(1)	uncA(5)	48	ST-48 complex
197.151	PATRIC	2018	North America	USA	Chicken	Campylobacter jejuni	aspA(3)	glnA(1)	gltA(5)	glyA(84)	pgm(11)	tkt(11)	uncA(6)	467	ST-49 complex
197.151	PATRIC	-	North America	USA	-	Campylobacter jejuni	aspA(2)	glnA(17)	gltA(5)	glyA(10)	pgm(10)	tkt(3)	uncA(6)	8507	ST-353 complex
197.151	PATRIC	2018	North America	USA	Chicken	Campylobacter jejuni	aspA(7)	glnA(2)	gltA(5)	glyA(2)	pgm(2)	tkt(3)	uncA(6)	2132	ST-353 complex
197.151	PATRIC	2018	North America	USA	Chicken	Campylobacter jejuni	aspA(1)	glnA(3)	gltA(6)	glyA(4)	pgm(3)	tkt(3)	uncA(3)	22	ST-22 complex
197.151	PATRIC	2018	North America	USA	Chicken	Campylobacter jejuni	aspA(24)	glnA(2)	gltA(2)	glyA(2)	pgm(10)	tkt(3)	uncA(1)	464	ST-464 complex
197.151	PATRIC	2018	North America	USA	Chicken	Campylobacter jejuni	aspA(7)	glnA(2)	gltA(5)	glyA(2)	pgm(156)	tkt(3)	uncA(6)	939	ST-353 complex
197.151	PATRIC	2018	North America	USA	Chicken	Campylobacter jejuni	aspA(8)	glnA(2)	gltA(5)	glyA(53)	pgm(11)	tkt(3)	uncA(105)	1212	ST-607 complex
197.151	PATRIC	-	North America	USA	-	Campylobacter jejuni	aspA(2)	glnA(4)	gltA(95)	glyA(68)	pgm(11)	tkt(59)	uncA(5)	6640	-
197.151	PATRIC	-	North America	USA	-	Campylobacter jejuni	aspA(2)	glnA(4)	gltA(1)	glyA(2)	pgm(7)	tkt(1)	uncA(5)	48	ST-48 complex
197.151	PATRIC	-	North America	USA	-	Campylobacter jejuni	aspA(2)	glnA(1)	gltA(12)	glyA(3)	pgm(2)	tkt(1)	uncA(5)	50	ST-21 complex
197.151	PATRIC	2018	North America	USA	Cow	Campylobacter jejuni	aspA(2)	glnA(3)	gltA(1)	glyA(4)	pgm(140)	tkt(3)	uncA(5)	-	-
197.151	PATRIC	2018	North America	USA	Chicken	Campylobacter jejuni	aspA(7)	glnA(17)	gltA(2)	glyA(2)	pgm(22)	tkt(3)	uncA(6)	6752	ST-353 complex
197.151	PATRIC	2018	North America	USA	Chicken	Campylobacter jejuni	aspA(2)	glnA(4)	gltA(1)	glyA(2)	pgm(7)	tkt(1)	uncA(5)	48	ST-48 complex
197.151	PATRIC	2018	North America	USA	Chicken	Campylobacter jejuni	aspA(7)	glnA(17)	gltA(12)	glyA(2)	pgm(10)	tkt(3)	uncA(6)	452	ST-353 complex
197.151	PATRIC	2018	North America	USA	Chicken	Campylobacter jejuni	aspA(7)	glnA(2)	gltA(5)	glyA(2)	pgm(2)	tkt(3)	uncA(6)	2132	ST-353 complex
197.151	PATRIC	-	North America	USA	-	Campylobacter jejuni	aspA(2)	glnA(1)	gltA(12)	glyA(3)	pgm(2)	tkt(1)	uncA(5)	50	ST-21 complex
197.151	PATRIC	2018	North America	USA	-	Campylobacter jejuni	aspA(7)	glnA(2)	gltA(5)	glyA(53)	pgm(11)	tkt(3)	uncA(1)	924	ST-607 complex
197.151	PATRIC	2018	North America	USA	Chicken	Campylobacter jejuni	aspA(2)	glnA(1)	gltA(4)	glyA(64)	pgm(332)	tkt(7)	uncA(422)	-	-
197.151	PATRIC	-	North America	USA	-	Campylobacter jejuni	aspA(7)	glnA(17)	gltA(5)	glyA(2)	pgm(10)	tkt(3)	uncA(6)	353	ST-353 complex
197.151	PATRIC	2018	North America	USA	Cow	Campylobacter jejuni	aspA(1)	glnA(1)	gltA(2)	glyA(2)	pgm(225)	tkt(3)	uncA(17)	1244	ST-61 complex
197.151	PATRIC	-	North America	USA	-	Campylobacter jejuni	aspA(2)	glnA(1)	gltA(12)	glyA(3)	pgm(2)	tkt(1)	uncA(5)	50	ST-21 complex
197.151	PATRIC	-	North America	USA	-	Campylobacter jejuni	aspA(9)	glnA(17)	gltA(2)	glyA(2)	pgm(11)	tkt(12)	uncA(356)	5837	ST-354 complex
197.151	PATRIC	2018	North America	USA	Chicken	Campylobacter jejuni	aspA(7)	glnA(17)	gltA(5)	glyA(2)	pgm(10)	tkt(3)	uncA(468)	8768	ST-353 complex
197.151	PATRIC	-	North America	USA	-	Campylobacter jejuni	aspA(3)	glnA(1)	gltA(5)	glyA(84)	pgm(11)	tkt(11)	uncA(6)	467	ST-49 complex
197.151	PATRIC	-	North America	USA	-	Campylobacter jejuni	aspA(16)	glnA(2)	gltA(16)	glyA(62)	pgm(3)	tkt(~9)	uncA(8)	-	-
197.151	PATRIC	2018	North America	USA	Chicken	Campylobacter jejuni	aspA(7)	glnA(17)	gltA(5)	glyA(2)	pgm(10)	tkt(1)	uncA(6)	-	-
197.151	PATRIC	-	North America	USA	-	Campylobacter jejuni	aspA(2)	glnA(1)	gltA(2)	glyA(3)	pgm(5)	tkt(1)	uncA(5)	2862	ST-21 complex
197.151	PATRIC	2018	North America	USA	Chicken	Campylobacter jejuni	aspA(7)	glnA(2)	gltA(5)	glyA(2)	pgm(156)	tkt(3)	uncA(6)	939	ST-353 complex
197.151	PATRIC	2018	North America	USA	Chicken	Campylobacter jejuni	aspA(7)	glnA(17)	gltA(5)	glyA(2)	pgm(10)	tkt(3)	uncA(6)	353	ST-353 complex
197.151	PATRIC	-	North America	USA	-	Campylobacter jejuni	aspA(4)	glnA(7)	gltA(10)	glyA(4)	pgm(42)	tkt(7)	uncA(1)	137	ST-45 complex
197.151	PATRIC	2018	North America	USA	Cow	Campylobacter jejuni	aspA(1)	glnA(1)	gltA(2)	glyA(83)	pgm(2)	tkt(3)	uncA(6)	922	-
197.151	PATRIC	2018	North America	USA	Chicken	Campylobacter jejuni	aspA(24)	glnA(2)	gltA(2)	glyA(2)	pgm(10)	tkt(3)	uncA(1)	464	ST-464 complex
197.151	PATRIC	2018	North America	USA	Chicken	Campylobacter jejuni	aspA(7)	glnA(2)	gltA(5)	glyA(2)	pgm(10)	tkt(556)	uncA(6)	-	-
197.151	PATRIC	-	North America	USA	-	Campylobacter jejuni	aspA(33)	glnA(39)	gltA(30)	glyA(82)	pgm(104)	tkt(56)	uncA(17)	827	ST-828 complex
197.151	PATRIC	2018	North America	USA	Cow	Campylobacter jejuni	aspA(2)	glnA(1)	gltA(1)	glyA(3)	pgm(2)	tkt(1)	uncA(6)	8	ST-21 complex
197.151	PATRIC	2018	North America	USA	Cow	Campylobacter jejuni	aspA(4)	glnA(7)	gltA(10)	glyA(4)	pgm(42)	tkt(7)	uncA(1)	137	ST-45 complex
197.151	PATRIC	2013	Europe	Finland	Pheasant	Campylobacter jejuni	aspA(2)	glnA(1)	gltA(5)	glyA(3)	pgm(2)	tkt(1)	uncA(5)	19	ST-21 complex
197.151	PATRIC	2013	Europe	Finland	Pheasant	Campylobacter jejuni	aspA(2)	glnA(1)	gltA(5)	glyA(3)	pgm(2)	tkt(1)	uncA(5)	19	ST-21 complex
197.151	PATRIC	2013	Europe	Finland	Pheasant	Campylobacter jejuni	aspA(2)	glnA(1)	gltA(5)	glyA(3)	pgm(2)	tkt(1)	uncA(5)	19	ST-21 complex
197.151	PATRIC	2014	Europe	Finland	Duck	Campylobacter jejuni	aspA(18)	glnA(89)	gltA(77)	glyA(98)	pgm(122)	tkt(86)	uncA(16)	6228	ST-952 complex
197.151	PATRIC	2014	Europe	Finland	Duck	Campylobacter jejuni	aspA(2)	glnA(59)	gltA(4)	glyA(27)	pgm(13)	tkt(25)	uncA(23)	7809	ST-1034 complex
197.151	PATRIC	2014	Europe	Finland	Duck	Campylobacter jejuni	aspA(37)	glnA(52)	gltA(57)	glyA(26)	pgm(107)	tkt(29)	uncA(23)	991	ST-692 complex
197.151	PATRIC	2014	Europe	Finland	Duck	Campylobacter jejuni	aspA(2)	glnA(29)	gltA(4)	glyA(27)	pgm(10)	tkt(25)	uncA(57)	704	-
197.151	PATRIC	2014	Europe	Finland	Duck	Campylobacter jejuni	aspA(2)	glnA(4)	gltA(84)	glyA(105)	pgm(126)	tkt(25)	uncA(57)	995	-
197.151	PATRIC	2014	Europe	Finland	Duck	Campylobacter jejuni	aspA(2)	glnA(4)	gltA(84)	glyA(105)	pgm(126)	tkt(25)	uncA(57)	995	-
197.151	PATRIC	2014	Europe	Finland	Duck	Campylobacter jejuni	aspA(37)	glnA(4)	gltA(4)	glyA(48)	pgm(13)	tkt(25)	uncA(57)	1030	-
197.151	PATRIC	2014	Europe	Finland	Duck	Campylobacter jejuni	aspA(2)	glnA(61)	gltA(4)	glyA(134)	pgm(74)	tkt(57)	uncA(23)	1299	ST-1034 complex
197.151	PATRIC	2014	Europe	Finland	Duck	Campylobacter jejuni	aspA(2)	glnA(61)	gltA(4)	glyA(64)	pgm(332)	tkt(7)	uncA(23)	2314	ST-1034 complex
197.151	PATRIC	2014	Europe	Finland	Duck	Campylobacter jejuni	aspA(37)	glnA(52)	gltA(4)	glyA(131)	pgm(380)	tkt(99)	uncA(23)	2839	-
197.151	PATRIC	2014	Europe	Finland	Duck	Campylobacter jejuni	aspA(37)	glnA(4)	gltA(4)	glyA(48)	pgm(13)	tkt(25)	uncA(23)	2354	-
197.151	PATRIC	2014	Europe	Finland	Duck	Campylobacter jejuni	aspA(2)	glnA(61)	gltA(4)	glyA(64)	pgm(332)	tkt(7)	uncA(23)	2314	ST-1034 complex
197.151	PATRIC	2014	Europe	Finland	Duck	Campylobacter jejuni	aspA(37)	glnA(52)	gltA(4)	glyA(131)	pgm(380)	tkt(99)	uncA(23)	2839	-
197.151	PATRIC	2014	Europe	Finland	Duck	Campylobacter jejuni	aspA(2)	glnA(4)	gltA(84)	glyA(105)	pgm(126)	tkt(25)	uncA(57)	995	-
197.151	PATRIC	2014	Europe	Finland	Duck	Campylobacter jejuni	aspA(37)	glnA(52)	gltA(57)	glyA(26)	pgm(107)	tkt(29)	uncA(23)	991	ST-692 complex
197.151	PATRIC	2014	Europe	Finland	Duck	Campylobacter jejuni	aspA(37)	glnA(52)	gltA(4)	glyA(131)	pgm(380)	tkt(99)	uncA(23)	2839	-
197.151	PATRIC	2014	Europe	Finland	Duck	Campylobacter jejuni	aspA(37)	glnA(52)	gltA(57)	glyA(26)	pgm(380)	tkt(29)	uncA(23)	7842	ST-692 complex
197.151	PATRIC	2014	Europe	Finland	Duck	Campylobacter jejuni	aspA(37)	glnA(52)	gltA(57)	glyA(26)	pgm(127)	tkt(29)	uncA(23)	692	ST-692 complex
197.151	PATRIC	2014	Europe	Finland	Duck	Campylobacter jejuni	aspA(37)	glnA(52)	gltA(57)	glyA(26)	pgm(127)	tkt(29)	uncA(23)	692	ST-692 complex
197.151	PATRIC	2014	Europe	Finland	Duck	Campylobacter jejuni	aspA(37)	glnA(52)	gltA(4)	glyA(26)	pgm(129)	tkt(29)	uncA(23)	4776	ST-692 complex
197.151	PATRIC	2015	Europe	Finland	Jackdraw	Campylobacter jejuni	aspA(64)	glnA(584)	gltA(77)	glyA(100)	pgm(138)	tkt(101)	uncA(16)	7895	-
197.151	PATRIC	2015	Europe	Finland	Jackdraw	Campylobacter jejuni	aspA(64)	glnA(105)	gltA(85)	glyA(98)	pgm(652)	tkt(54)	uncA(60)	8816	-
197.151	PATRIC	2015	Europe	Finland	Jackdraw	Campylobacter jejuni	aspA(64)	glnA(162)	gltA(499)	glyA(100)	pgm(194)	tkt(101)	uncA(60)	7896	-
197.151	PATRIC	2015	Europe	Finland	Jackdraw	Campylobacter jejuni	aspA(18)	glnA(22)	gltA(22)	glyA(18)	pgm(194)	tkt(17)	uncA(16)	5543	-
197.151	PATRIC	2015	Europe	Finland	Jackdraw	Campylobacter jejuni	aspA(64)	glnA(22)	gltA(71)	glyA(100)	pgm(134)	tkt(187)	uncA(60)	7851	-
197.151	PATRIC	2015	Europe	Finland	Jackdraw	Campylobacter jejuni	aspA(64)	glnA(22)	gltA(212)	glyA(97)	pgm(122)	tkt(301)	uncA(16)	7837	-
197.151	PATRIC	2015	Europe	Finland	Jackdraw	Campylobacter jejuni	aspA(64)	glnA(22)	gltA(68)	glyA(100)	pgm(134)	tkt(593)	uncA(518)	7893	-
197.151	PATRIC	2015	Europe	Finland	Jackdraw	Campylobacter jejuni	aspA(64)	glnA(70)	gltA(22)	glyA(98)	pgm(123)	tkt(86)	uncA(16)	3218	-
197.151	PATRIC	2015	Europe	Finland	Jackdraw	Campylobacter jejuni	aspA(64)	glnA(22)	gltA(212)	glyA(97)	pgm(122)	tkt(301)	uncA(16)	7837	-
197.151	PATRIC	2015	Europe	Finland	Jackdraw	Campylobacter jejuni	aspA(64)	glnA(22)	gltA(310)	glyA(100)	pgm(134)	tkt(94)	uncA(16)	7849	-
197.151	PATRIC	2015	Europe	Finland	Jackdraw	Campylobacter jejuni	aspA(258)	glnA(174)	gltA(474)	glyA(193)	pgm(241)	tkt(314)	uncA(131)	7848	-
197.151	PATRIC	2015	Europe	Finland	Jackdraw	Campylobacter jejuni	aspA(64)	glnA(95)	gltA(20)	glyA(100)	pgm(514)	tkt(101)	uncA(60)	6427	-
197.151	PATRIC	2015	Europe	Finland	Jackdraw	Campylobacter jejuni	aspA(64)	glnA(162)	gltA(20)	glyA(100)	pgm(194)	tkt(101)	uncA(60)	1282	-
197.151	PATRIC	2015	Europe	Finland	Jackdraw	Campylobacter jejuni	aspA(258)	glnA(174)	gltA(497)	glyA(193)	pgm(574)	tkt(615)	uncA(131)	7889	-
197.151	PATRIC	2015	Europe	Finland	Jackdraw	Campylobacter jejuni	aspA(64)	glnA(288)	gltA(203)	glyA(189)	pgm(134)	tkt(187)	uncA(60)	7847	-
197.151	PATRIC	2015	Europe	Finland	Jackdraw	Campylobacter jejuni	aspA(64)	glnA(89)	gltA(85)	glyA(189)	pgm(134)	tkt(101)	uncA(16)	7839	-
197.151	PATRIC	2015	Europe	Finland	Jackdraw	Campylobacter jejuni	aspA(64)	glnA(583)	gltA(22)	glyA(111)	pgm(122)	tkt(303)	uncA(16)	7882	-
197.151	PATRIC	2015	Europe	Finland	Jackdraw	Campylobacter jejuni	aspA(18)	glnA(22)	gltA(22)	glyA(18)	pgm(194)	tkt(17)	uncA(16)	5543	-
197.151	PATRIC	2014	Europe	Finland	Jackdraw	Campylobacter jejuni	aspA(270)	glnA(98)	gltA(5)	glyA(397)	pgm(511)	tkt(596)	uncA(304)	7841	-
197.151	PATRIC	2014	Europe	Finland	Jackdraw	Campylobacter jejuni	aspA(396)	glnA(162)	gltA(476)	glyA(100)	pgm(194)	tkt(101)	uncA(60)	7840	-
197.151	PATRIC	2014	Europe	Finland	Jackdraw	Campylobacter jejuni	aspA(64)	glnA(22)	gltA(20)	glyA(100)	pgm(134)	tkt(94)	uncA(16)	1483	-
197.151	PATRIC	2014	Europe	Finland	Jackdraw	Campylobacter jejuni	aspA(64)	glnA(22)	gltA(85)	glyA(98)	pgm(652)	tkt(270)	uncA(60)	7831	-
197.151	PATRIC	2014	Europe	Finland	Jackdraw	Campylobacter jejuni	aspA(64)	glnA(22)	gltA(212)	glyA(97)	pgm(122)	tkt(301)	uncA(16)	7837	-
197.152	PATRIC	2014	Europe	Finland	Jackdraw	Campylobacter jejuni	aspA(64)	glnA(33)	gltA(20)	glyA(111)	pgm(134)	tkt(103)	uncA(16)	1319	-
197.152	PATRIC	2014	Europe	Finland	Jackdraw	Campylobacter jejuni	aspA(64)	glnA(22)	gltA(20)	glyA(100)	pgm(134)	tkt(101)	uncA(171)	7835	-
197.152	PATRIC	2014	Europe	Finland	Jackdraw	Campylobacter jejuni	aspA(64)	glnA(162)	gltA(20)	glyA(100)	pgm(194)	tkt(101)	uncA(60)	1282	-
197.152	PATRIC	2014	Europe	Finland	Jackdraw	Campylobacter jejuni	aspA(64)	glnA(22)	gltA(203)	glyA(100)	pgm(134)	tkt(103)	uncA(16)	7833	-
197.152	PATRIC	2014	Europe	Finland	Jackdraw	Campylobacter jejuni	aspA(18)	glnA(89)	gltA(77)	glyA(98)	pgm(122)	tkt(101)	uncA(16)	7834	ST-952 complex
197.152	PATRIC	2014	Europe	Finland	Jackdraw	Campylobacter jejuni	aspA(64)	glnA(162)	gltA(20)	glyA(100)	pgm(194)	tkt(101)	uncA(60)	1282	-
197.152	PATRIC	2014	Europe	Finland	Jackdraw	Campylobacter jejuni	aspA(64)	glnA(162)	gltA(20)	glyA(100)	pgm(194)	tkt(101)	uncA(60)	1282	-
197.152	PATRIC	2014	Europe	Finland	Jackdraw	Campylobacter jejuni	aspA(64)	glnA(33)	gltA(22)	glyA(98)	pgm(94)	tkt(17)	uncA(16)	6460	-
197.152	PATRIC	2014	Europe	Finland	Jackdraw	Campylobacter jejuni	aspA(270)	glnA(98)	gltA(5)	glyA(397)	pgm(511)	tkt(420)	uncA(304)	4565	-
197.152	PATRIC	2014	Europe	Finland	Jackdraw	Campylobacter jejuni	aspA(64)	glnA(89)	gltA(20)	glyA(77)	pgm(122)	tkt(103)	uncA(16)	7832	-
197.152	PATRIC	2014	Europe	Finland	Jackdraw	Campylobacter jejuni	aspA(64)	glnA(22)	gltA(121)	glyA(100)	pgm(134)	tkt(270)	uncA(16)	7830	-
197.152	PATRIC	2014	Europe	Finland	Jackdraw	Campylobacter jejuni	aspA(64)	glnA(22)	gltA(20)	glyA(100)	pgm(134)	tkt(94)	uncA(16)	1483	-
197.152	PATRIC	2014	Europe	Finland	Jackdraw	Campylobacter jejuni	aspA(64)	glnA(288)	gltA(203)	glyA(189)	pgm(134)	tkt(94)	uncA(60)	7820	-
197.152	PATRIC	2014	Europe	Finland	Jackdraw	Campylobacter jejuni	aspA(18)	glnA(235)	gltA(475)	glyA(18)	pgm(134)	tkt(285)	uncA(6)	7826	-
197.152	PATRIC	2014	Europe	Finland	Jackdraw	Campylobacter jejuni	aspA(18)	glnA(22)	gltA(77)	glyA(98)	pgm(122)	tkt(101)	uncA(16)	7808	ST-952 complex
197.152	PATRIC	2014	Europe	Finland	Jackdraw	Campylobacter jejuni	aspA(258)	glnA(174)	gltA(474)	glyA(193)	pgm(753)	tkt(595)	uncA(131)	7825	-
197.152	PATRIC	2014	Europe	Finland	Jackdraw	Campylobacter jejuni	aspA(64)	glnA(288)	gltA(71)	glyA(98)	pgm(652)	tkt(94)	uncA(16)	7822	-
197.152	PATRIC	2014	Europe	Finland	Jackdraw	Campylobacter jejuni	aspA(64)	glnA(89)	gltA(20)	glyA(100)	pgm(134)	tkt(101)	uncA(16)	6589	-
197.152	PATRIC	2014	Europe	Finland	Jackdraw	Campylobacter jejuni	aspA(64)	glnA(288)	gltA(203)	glyA(189)	pgm(134)	tkt(94)	uncA(60)	7820	-
197.152	PATRIC	2014	Europe	Finland	Jackdraw	Campylobacter jejuni	aspA(64)	glnA(70)	gltA(22)	glyA(103)	pgm(123)	tkt(86)	uncA(16)	4875	-
197.152	PATRIC	2014	Europe	Finland	Jackdraw	Campylobacter jejuni	aspA(64)	glnA(133)	gltA(71)	glyA(98)	pgm(652)	tkt(94)	uncA(16)	7819	-
197.152	PATRIC	2014	Europe	Finland	Jackdraw	Campylobacter jejuni	aspA(64)	glnA(89)	gltA(20)	glyA(98)	pgm(134)	tkt(593)	uncA(16)	7813	-
197.152	PATRIC	2014	Europe	Finland	Jackdraw	Campylobacter jejuni	aspA(64)	glnA(105)	gltA(203)	glyA(100)	pgm(134)	tkt(94)	uncA(16)	7815	-
197.152	PATRIC	2014	Europe	Finland	Jackdraw	Campylobacter jejuni	aspA(64)	glnA(89)	gltA(20)	glyA(98)	pgm(134)	tkt(593)	uncA(16)	7813	-
197.152	PATRIC	2014	Europe	Finland	Jackdraw	Campylobacter jejuni	aspA(76)	glnA(22)	gltA(212)	glyA(614)	pgm(134)	tkt(54)	uncA(560)	8808	-
197.152	PATRIC	2014	Europe	Finland	Jackdraw	Campylobacter jejuni	aspA(64)	glnA(133)	gltA(203)	glyA(142)	pgm(134)	tkt(160)	uncA(60)	7811	-
197.152	PATRIC	2014	Europe	Finland	Jackdraw	Campylobacter jejuni	aspA(64)	glnA(162)	gltA(20)	glyA(100)	pgm(194)	tkt(101)	uncA(60)	1282	-
197.152	PATRIC	2014	Europe	Finland	Jackdraw	Campylobacter jejuni	aspA(216)	glnA(165)	gltA(311)	glyA(100)	pgm(124)	tkt(86)	uncA(390)	6518	-
197.152	PATRIC	2014	Europe	Finland	Jackdraw	Campylobacter jejuni	aspA(18)	glnA(22)	gltA(77)	glyA(98)	pgm(122)	tkt(101)	uncA(16)	7808	ST-952 complex
197.152	PATRIC	2014	Europe	Finland	Jackdraw	Campylobacter jejuni	aspA(64)	glnA(22)	gltA(203)	glyA(100)	pgm(134)	tkt(591)	uncA(16)	7806	-
197.152	PATRIC	2014	Europe	Finland	Jackdraw	Campylobacter jejuni	aspA(64)	glnA(22)	gltA(85)	glyA(98)	pgm(134)	tkt(101)	uncA(16)	7805	-
197.152	PATRIC	2014	Europe	Finland	Jackdraw	Campylobacter jejuni	aspA(258)	glnA(174)	gltA(207)	glyA(193)	pgm(336)	tkt(590)	uncA(131)	7804	-
197.152	PATRIC	2014	Europe	Finland	Jackdraw	Campylobacter jejuni	aspA(64)	glnA(162)	gltA(20)	glyA(100)	pgm(194)	tkt(101)	uncA(60)	1282	-
197.152	PATRIC	2013	Europe	Finland	Pheasant	Campylobacter jejuni	aspA(2)	glnA(1)	gltA(5)	glyA(3)	pgm(2)	tkt(1)	uncA(5)	19	ST-21 complex
197.152	PATRIC	2013	Europe	Finland	Pheasant	Campylobacter jejuni	aspA(2)	glnA(1)	gltA(5)	glyA(3)	pgm(2)	tkt(1)	uncA(5)	19	ST-21 complex
197.152	PATRIC	2013	Europe	Finland	Pheasant	Campylobacter jejuni	aspA(2)	glnA(1)	gltA(5)	glyA(3)	pgm(2)	tkt(1)	uncA(5)	19	ST-21 complex
197.152	PATRIC	2014	Europe	Finland	Duck	Campylobacter jejuni	aspA(2)	glnA(4)	gltA(84)	glyA(105)	pgm(126)	tkt(25)	uncA(57)	995	-
197.152	PATRIC	2014	Europe	Finland	Duck	Campylobacter jejuni	aspA(2)	glnA(4)	gltA(84)	glyA(105)	pgm(126)	tkt(25)	uncA(57)	995	-
197.152	PATRIC	2014	Europe	Finland	Duck	Campylobacter jejuni	aspA(2)	glnA(29)	gltA(4)	glyA(27)	pgm(10)	tkt(25)	uncA(57)	704	-
197.152	PATRIC	2014	Europe	Finland	Duck	Campylobacter jejuni	aspA(2)	glnA(61)	gltA(4)	glyA(64)	pgm(332)	tkt(7)	uncA(23)	2314	ST-1034 complex
197.152	PATRIC	2014	Europe	Finland	Duck	Campylobacter jejuni	aspA(37)	glnA(52)	gltA(57)	glyA(26)	pgm(107)	tkt(29)	uncA(23)	991	ST-692 complex
197.152	PATRIC	2014	Europe	Finland	Duck	Campylobacter jejuni	aspA(2)	glnA(4)	gltA(4)	glyA(27)	pgm(126)	tkt(597)	uncA(23)	7844	-
197.152	PATRIC	2014	Europe	Finland	Duck	Campylobacter jejuni	aspA(37)	glnA(4)	gltA(4)	glyA(48)	pgm(13)	tkt(25)	uncA(57)	1030	-
197.152	PATRIC	2014	Europe	Finland	Duck	Campylobacter jejuni	aspA(2)	glnA(29)	gltA(4)	glyA(48)	pgm(13)	tkt(24)	uncA(57)	693	-
197.152	PATRIC	2014	Europe	Finland	Duck	Campylobacter jejuni	aspA(2)	glnA(29)	gltA(4)	glyA(48)	pgm(13)	tkt(24)	uncA(57)	693	-
197.152	PATRIC	2014	Europe	Finland	Duck	Campylobacter jejuni	aspA(2)	glnA(61)	gltA(4)	glyA(134)	pgm(74)	tkt(57)	uncA(23)	1299	ST-1034 complex
197.152	PATRIC	2014	Europe	Finland	Duck	Campylobacter jejuni	aspA(37)	glnA(52)	gltA(4)	glyA(26)	pgm(129)	tkt(29)	uncA(23)	4776	ST-692 complex
197.152	PATRIC	2014	Europe	Finland	Duck	Campylobacter jejuni	aspA(2)	glnA(1)	gltA(4)	glyA(28)	pgm(58)	tkt(29)	uncA(58)	6788	ST-1332 complex
197.152	PATRIC	2014	Europe	Finland	Duck	Campylobacter jejuni	aspA(37)	glnA(52)	gltA(4)	glyA(131)	pgm(380)	tkt(99)	uncA(23)	2839	-
197.152	PATRIC	2015	Europe	Finland	Jackdraw	Campylobacter jejuni	aspA(64)	glnA(22)	gltA(71)	glyA(189)	pgm(134)	tkt(118)	uncA(60)	7850	-
197.152	PATRIC	2015	Europe	Finland	Jackdraw	Campylobacter jejuni	aspA(64)	glnA(162)	gltA(20)	glyA(100)	pgm(194)	tkt(101)	uncA(60)	1282	-
197.152	PATRIC	2015	Europe	Finland	Jackdraw	Campylobacter jejuni	aspA(27)	glnA(99)	gltA(498)	glyA(104)	pgm(774)	tkt(285)	uncA(31)	7891	-
197.152	PATRIC	2015	Europe	Finland	Jackdraw	Campylobacter jejuni	aspA(344)	glnA(70)	gltA(22)	glyA(98)	pgm(123)	tkt(86)	uncA(16)	6428	-
197.152	PATRIC	2015	Europe	Finland	Jackdraw	Campylobacter jejuni	aspA(64)	glnA(70)	gltA(22)	glyA(103)	pgm(123)	tkt(86)	uncA(16)	4875	-
197.152	PATRIC	2015	Europe	Finland	Jackdraw	Campylobacter jejuni	aspA(76)	glnA(70)	gltA(496)	glyA(104)	pgm(116)	tkt(109)	uncA(31)	7881	-
197.152	PATRIC	2014	Europe	Finland	Jackdraw	Campylobacter jejuni	aspA(64)	glnA(22)	gltA(22)	glyA(100)	pgm(242)	tkt(204)	uncA(16)	1539	-
197.152	PATRIC	2014	Europe	Finland	Jackdraw	Campylobacter jejuni	aspA(64)	glnA(33)	gltA(22)	glyA(98)	pgm(94)	tkt(17)	uncA(16)	6460	-
197.152	PATRIC	2014	Europe	Finland	Jackdraw	Campylobacter jejuni	aspA(64)	glnA(95)	gltA(77)	glyA(98)	pgm(134)	tkt(94)	uncA(16)	6590	-
197.152	PATRIC	2014	Europe	Finland	Jackdraw	Campylobacter jejuni	aspA(64)	glnA(22)	gltA(85)	glyA(98)	pgm(652)	tkt(270)	uncA(60)	7831	-
197.152	PATRIC	2014	Europe	Finland	Jackdraw	Campylobacter jejuni	aspA(64)	glnA(22)	gltA(22)	glyA(100)	pgm(242)	tkt(204)	uncA(16)	1539	-
197.152	PATRIC	2014	Europe	Finland	Jackdraw	Campylobacter jejuni	aspA(64)	glnA(19)	gltA(20)	glyA(98)	pgm(754)	tkt(101)	uncA(16)	7828	-
197.152	PATRIC	2014	Europe	Finland	Jackdraw	Campylobacter jejuni	aspA(64)	glnA(33)	gltA(22)	glyA(98)	pgm(94)	tkt(17)	uncA(16)	6460	-
197.152	PATRIC	2014	Europe	Finland	Jackdraw	Campylobacter jejuni	aspA(64)	glnA(226)	gltA(85)	glyA(100)	pgm(134)	tkt(54)	uncA(16)	7824	-
197.152	PATRIC	2014	Europe	Finland	Jackdraw	Campylobacter jejuni	aspA(64)	glnA(22)	gltA(203)	glyA(100)	pgm(134)	tkt(258)	uncA(16)	7823	-
197.152	PATRIC	2014	Europe	Finland	Jackdraw	Campylobacter jejuni	aspA(64)	glnA(22)	gltA(460)	glyA(351)	pgm(752)	tkt(187)	uncA(60)	7817	-
197.152	PATRIC	2014	Europe	Finland	Jackdraw	Campylobacter jejuni	aspA(64)	glnA(105)	gltA(203)	glyA(100)	pgm(134)	tkt(94)	uncA(16)	7815	-
197.152	PATRIC	2014	Europe	Finland	Jackdraw	Campylobacter jejuni	aspA(80)	glnA(89)	gltA(71)	glyA(98)	pgm(652)	tkt(594)	uncA(16)	7814	-
197.152	PATRIC	2014	Europe	Finland	Jackdraw	Campylobacter jejuni	aspA(76)	glnA(22)	gltA(460)	glyA(100)	pgm(751)	tkt(592)	uncA(60)	7810	-
197.152	PATRIC	2014	Europe	Finland	Jackdraw	Campylobacter jejuni	aspA(64)	glnA(70)	gltA(22)	glyA(103)	pgm(123)	tkt(86)	uncA(16)	4875	-
197.152	PATRIC	2014	Europe	Finland	Jackdraw	Campylobacter jejuni	aspA(64)	glnA(33)	gltA(22)	glyA(98)	pgm(94)	tkt(17)	uncA(16)	6460	-
197.152	PATRIC	2014	Europe	Finland	Jackdraw	Campylobacter jejuni	aspA(64)	glnA(22)	gltA(20)	glyA(351)	pgm(134)	tkt(94)	uncA(16)	7803	-
197.152	PATRIC	2014	Europe	Finland	Jackdraw	Campylobacter jejuni	aspA(64)	glnA(33)	gltA(22)	glyA(98)	pgm(94)	tkt(17)	uncA(16)	6460	-
197.152	PATRIC	2007	-	-	-	Campylobacter jejuni	aspA(1)	glnA(2)	gltA(49)	glyA(4)	pgm(11)	tkt(66)	uncA(8)	362	ST-362 complex
197.152	PATRIC	2007	-	-	-	Campylobacter jejuni	aspA(8)	glnA(10)	gltA(2)	glyA(2)	pgm(11)	tkt(12)	uncA(6)	354	ST-354 complex
197.152	PATRIC	2007	-	-	-	Campylobacter jejuni	aspA(1)	glnA(4)	gltA(2)	glyA(2)	pgm(6)	tkt(3)	uncA(17)	61	ST-61 complex
197.152	PATRIC	2007	-	-	-	Campylobacter jejuni	aspA(1)	glnA(3)	gltA(6)	glyA(4)	pgm(3)	tkt(3)	uncA(3)	22	ST-22 complex
197.152	PATRIC	1999	Europe	United Kingdom	Human	Campylobacter jejuni	aspA(4)	glnA(7)	gltA(10)	glyA(4)	pgm(1)	tkt(7)	uncA(1)	45	ST-45 complex
197.152	PATRIC	1993	Europe	United Kingdom	Chicken	Campylobacter jejuni	aspA(4)	glnA(7)	gltA(10)	glyA(4)	pgm(1)	tkt(7)	uncA(1)	45	ST-45 complex
197.154	PATRIC	-	-	-	-	Campylobacter jejuni	aspA(2)	glnA(1)	gltA(2)	glyA(3)	pgm(5)	tkt(1)	uncA(5)	2862	ST-21 complex
197.154	PATRIC	-	-	-	-	Campylobacter jejuni	aspA(2)	glnA(1)	gltA(1)	glyA(3)	pgm(2)	tkt(1)	uncA(6)	8	ST-21 complex
197.154	PATRIC	-	-	-	-	Campylobacter jejuni	aspA(9)	glnA(2)	gltA(4)	glyA(62)	pgm(~4)	tkt(5)	uncA(17)	-	-
197.154	PATRIC	-	-	-	-	Campylobacter jejuni	aspA(2)	glnA(1)	gltA(1)	glyA(3)	pgm(2)	tkt(1)	uncA(6)	8	ST-21 complex
197.154	PATRIC	-	-	-	-	Campylobacter jejuni	aspA(2)	glnA(1)	gltA(1)	glyA(3)	pgm(140)	tkt(3)	uncA(5)	806	ST-21 complex
197.154	PATRIC	-	-	-	-	Campylobacter jejuni	aspA(2)	glnA(1)	gltA(1)	glyA(3)	pgm(140)	tkt(3)	uncA(5)	806	ST-21 complex
197.154	PATRIC	-	-	-	-	Campylobacter jejuni	aspA(2)	glnA(1)	gltA(1)	glyA(3)	pgm(140)	tkt(3)	uncA(5)	806	ST-21 complex
197.154	PATRIC	-	-	-	-	Campylobacter jejuni	aspA(1)	glnA(1)	gltA(2)	glyA(2)	pgm(225)	tkt(3)	uncA(17)	1244	ST-61 complex
197.154	PATRIC	-	-	-	-	Campylobacter jejuni	aspA(1)	glnA(1)	gltA(2)	glyA(83)	pgm(2)	tkt(3)	uncA(6)	922	-
197.154	PATRIC	-	-	-	-	Campylobacter jejuni	aspA(1)	glnA(1)	gltA(2)	glyA(2)	pgm(225)	tkt(3)	uncA(17)	1244	ST-61 complex
197.154	PATRIC	-	-	-	-	Campylobacter jejuni	aspA(2)	glnA(1)	gltA(1)	glyA(3)	pgm(140)	tkt(3)	uncA(5)	806	ST-21 complex
197.154	PATRIC	-	-	-	-	Campylobacter jejuni	aspA(4)	glnA(7)	gltA(10)	glyA(4)	pgm(1)	tkt(7)	uncA(1)	45	ST-45 complex
197.154	PATRIC	-	-	-	-	Campylobacter jejuni	aspA(1)	glnA(2)	gltA(3)	glyA(3)	pgm(5)	tkt(9)	uncA(3)	459	ST-42 complex
197.154	PATRIC	-	-	-	-	Campylobacter jejuni	aspA(1)	glnA(1)	gltA(2)	glyA(2)	pgm(225)	tkt(3)	uncA(17)	1244	ST-61 complex
197.154	PATRIC	-	-	-	-	Campylobacter jejuni	aspA(2)	glnA(1)	gltA(1)	glyA(3)	pgm(140)	tkt(3)	uncA(5)	806	ST-21 complex
197.154	PATRIC	-	-	-	-	Campylobacter jejuni	aspA(1)	glnA(2)	gltA(3)	glyA(3)	pgm(5)	tkt(9)	uncA(3)	459	ST-42 complex
197.154	PATRIC	-	-	-	-	Campylobacter jejuni	aspA(9)	glnA(2)	gltA(4)	glyA(62)	pgm(4)	tkt(5)	uncA(17)	929	ST-257 complex
197.154	PATRIC	-	-	-	-	Campylobacter jejuni	aspA(2)	glnA(1)	gltA(2)	glyA(3)	pgm(140)	tkt(3)	uncA(5)	9111	ST-21 complex
197.155	PATRIC	-	-	-	-	Campylobacter jejuni	aspA(1)	glnA(2)	gltA(3)	glyA(3)	pgm(5)	tkt(9)	uncA(3)	459	ST-42 complex
197.155	PATRIC	-	-	-	-	Campylobacter jejuni	aspA(1)	glnA(1)	gltA(2)	glyA(83)	pgm(2)	tkt(3)	uncA(6)	922	-
197.155	PATRIC	-	-	-	-	Campylobacter jejuni	aspA(1)	glnA(2)	gltA(3)	glyA(3)	pgm(5)	tkt(9)	uncA(3)	459	ST-42 complex
197.155	PATRIC	-	-	-	-	Campylobacter jejuni	aspA(1)	glnA(1)	gltA(2)	glyA(2)	pgm(225)	tkt(3)	uncA(17)	1244	ST-61 complex
197.155	PATRIC	-	-	-	-	Campylobacter jejuni	aspA(2)	glnA(1)	gltA(2)	glyA(3)	pgm(2)	tkt(1)	uncA(5)	982	ST-21 complex
197.155	PATRIC	-	-	-	-	Campylobacter jejuni	aspA(2)	glnA(4)	gltA(2)	glyA(2)	pgm(6)	tkt(1)	uncA(5)	38	ST-48 complex
197.155	PATRIC	-	-	-	-	Campylobacter jejuni	aspA(9)	glnA(2)	gltA(4)	glyA(62)	pgm(4)	tkt(5)	uncA(17)	929	ST-257 complex
197.155	PATRIC	-	-	-	-	Campylobacter jejuni	aspA(1)	glnA(1)	gltA(2)	glyA(2)	pgm(225)	tkt(3)	uncA(17)	1244	ST-61 complex
197.155	PATRIC	-	-	-	-	Campylobacter jejuni	aspA(2)	glnA(1)	gltA(1)	glyA(3)	pgm(2)	tkt(1)	uncA(6)	8	ST-21 complex
197.155	PATRIC	-	-	-	-	Campylobacter jejuni	aspA(2)	glnA(1)	gltA(2)	glyA(3)	pgm(5)	tkt(3)	uncA(5)	9522	ST-21 complex
197.155	PATRIC	-	-	-	-	Campylobacter jejuni	aspA(1)	glnA(4)	gltA(2)	glyA(2)	pgm(6)	tkt(3)	uncA(17)	61	ST-61 complex
197.155	PATRIC	-	-	-	-	Campylobacter jejuni	aspA(1)	glnA(2)	gltA(3)	glyA(3)	pgm(5)	tkt(9)	uncA(3)	459	ST-42 complex
197.155	PATRIC	-	-	-	-	Campylobacter jejuni	aspA(2)	glnA(1)	gltA(2)	glyA(3)	pgm(2)	tkt(1)	uncA(5)	982	ST-21 complex
197.155	PATRIC	-	-	-	-	Campylobacter jejuni	aspA(2)	glnA(1)	gltA(2)	glyA(3)	pgm(2)	tkt(1)	uncA(5)	982	ST-21 complex
197.155	PATRIC	-	-	-	-	Campylobacter jejuni	aspA(2)	glnA(1)	gltA(2)	glyA(3)	pgm(2)	tkt(1)	uncA(5)	982	ST-21 complex
197.155	PATRIC	-	-	-	-	Campylobacter jejuni	aspA(1)	glnA(1)	gltA(2)	glyA(83)	pgm(2)	tkt(3)	uncA(6)	922	-
197.155	PATRIC	-	-	-	-	Campylobacter jejuni	aspA(2)	glnA(1)	gltA(2)	glyA(3)	pgm(2)	tkt(1)	uncA(5)	982	ST-21 complex
197.155	PATRIC	-	-	-	-	Campylobacter jejuni	aspA(2)	glnA(1)	gltA(1)	glyA(3)	pgm(140)	tkt(3)	uncA(5)	806	ST-21 complex
197.155	PATRIC	-	-	-	-	Campylobacter jejuni	aspA(2)	glnA(4)	gltA(2)	glyA(2)	pgm(6)	tkt(1)	uncA(5)	38	ST-48 complex
197.155	PATRIC	-	-	-	-	Campylobacter jejuni	aspA(2)	glnA(~24)	gltA(1)	glyA(3)	pgm(2)	tkt(1)	uncA(6)	-	-
197.155	PATRIC	-	-	-	-	Campylobacter jejuni	aspA(2)	glnA(1)	gltA(2)	glyA(3)	pgm(140)	tkt(3)	uncA(5)	9111	ST-21 complex
197.155	PATRIC	-	-	-	-	Campylobacter jejuni	aspA(2)	glnA(4)	gltA(2)	glyA(2)	pgm(6)	tkt(1)	uncA(5)	38	ST-48 complex
197.155	PATRIC	-	-	-	-	Campylobacter jejuni	aspA(8)	glnA(21)	gltA(5)	glyA(2)	pgm(59)	tkt(1)	uncA(5)	-	-
197.155	PATRIC	-	-	-	-	Campylobacter jejuni	aspA(1)	glnA(2)	gltA(3)	glyA(3)	pgm(5)	tkt(9)	uncA(3)	459	ST-42 complex
197.155	PATRIC	-	-	-	-	Campylobacter jejuni	aspA(1)	glnA(4)	gltA(2)	glyA(2)	pgm(6)	tkt(3)	uncA(17)	61	ST-61 complex
197.155	PATRIC	-	-	-	-	Campylobacter jejuni	aspA(2)	glnA(1)	gltA(1)	glyA(3)	pgm(140)	tkt(3)	uncA(5)	806	ST-21 complex
197.155	PATRIC	-	-	-	-	Campylobacter jejuni	aspA(2)	glnA(1)	gltA(1)	glyA(3)	pgm(2)	tkt(1)	uncA(6)	8	ST-21 complex
197.155	PATRIC	-	-	-	-	Campylobacter jejuni	aspA(2)	glnA(1)	gltA(1)	glyA(3)	pgm(140)	tkt(3)	uncA(5)	806	ST-21 complex
197.155	PATRIC	-	-	-	-	Campylobacter jejuni	aspA(2)	glnA(1)	gltA(2)	glyA(3)	pgm(5)	tkt(1)	uncA(5)	2862	ST-21 complex
197.155	PATRIC	-	-	-	-	Campylobacter jejuni	aspA(2)	glnA(1)	gltA(1)	glyA(3)	pgm(2)	tkt(1)	uncA(6)	8	ST-21 complex
197.155	PATRIC	-	-	-	-	Campylobacter jejuni	aspA(1)	glnA(3)	gltA(6)	glyA(4)	pgm(3)	tkt(3)	uncA(3)	22	ST-22 complex
197.155	PATRIC	-	-	-	-	Campylobacter jejuni	aspA(2)	glnA(1)	gltA(2)	glyA(506?)	pgm(5)	tkt(1)	uncA(5)	-	-
197.155	PATRIC	-	-	-	-	Campylobacter jejuni	aspA(1)	glnA(2)	gltA(3)	glyA(3)	pgm(5)	tkt(9)	uncA(3)	459	ST-42 complex
197.155	PATRIC	-	-	-	-	Campylobacter jejuni	aspA(1)	glnA(4)	gltA(2)	glyA(2)	pgm(6)	tkt(3)	uncA(17)	61	ST-61 complex
197.155	PATRIC	-	-	-	-	Campylobacter jejuni	aspA(1)	glnA(2)	gltA(3)	glyA(3)	pgm(5)	tkt(9)	uncA(3)	459	ST-42 complex
197.155	PATRIC	-	-	-	-	Campylobacter jejuni	aspA(10)	glnA(1)	gltA(59)	glyA(19)	pgm(10)	tkt(5)	uncA(7)	933	ST-403 complex
197.155	PATRIC	-	-	-	-	Campylobacter jejuni	aspA(1)	glnA(3)	gltA(6)	glyA(4)	pgm(3)	tkt(3)	uncA(3)	22	ST-22 complex
197.155	PATRIC	-	-	-	-	Campylobacter jejuni	aspA(2)	glnA(1)	gltA(1)	glyA(3)	pgm(140)	tkt(3)	uncA(5)	806	ST-21 complex
197.155	PATRIC	-	-	-	-	Campylobacter jejuni	aspA(1)	glnA(4)	gltA(2)	glyA(2)	pgm(6)	tkt(3)	uncA(17)	61	ST-61 complex
197.155	PATRIC	-	-	-	-	Campylobacter jejuni	aspA(1)	glnA(2)	gltA(3)	glyA(3)	pgm(5)	tkt(9)	uncA(3)	459	ST-42 complex
197.155	PATRIC	-	-	-	-	Campylobacter jejuni	aspA(1)	glnA(1)	gltA(2)	glyA(2)	pgm(225)	tkt(3)	uncA(17)	1244	ST-61 complex
197.155	PATRIC	-	-	-	-	Campylobacter jejuni	aspA(2)	glnA(1)	gltA(1)	glyA(3)	pgm(2)	tkt(1)	uncA(6)	8	ST-21 complex
197.155	PATRIC	-	-	-	-	Campylobacter jejuni	aspA(1)	glnA(3)	gltA(6)	glyA(4)	pgm(3)	tkt(3)	uncA(3)	22	ST-22 complex
197.155	PATRIC	-	-	-	-	Campylobacter jejuni	aspA(2)	glnA(1)	gltA(2)	glyA(3)	pgm(2)	tkt(1)	uncA(5)	982	ST-21 complex
197.155	PATRIC	-	-	-	-	Campylobacter jejuni	aspA(10)	glnA(1)	gltA(59)	glyA(19)	pgm(10)	tkt(5)	uncA(7)	933	ST-403 complex
197.155	PATRIC	-	-	-	-	Campylobacter jejuni	aspA(1)	glnA(2)	gltA(3)	glyA(3)	pgm(5)	tkt(9)	uncA(3)	459	ST-42 complex
197.155	PATRIC	-	-	-	-	Campylobacter jejuni	aspA(2)	glnA(1)	gltA(2)	glyA(3)	pgm(2)	tkt(1)	uncA(5)	982	ST-21 complex
197.155	PATRIC	-	-	-	-	Campylobacter jejuni	aspA(43?)	glnA(1)	gltA(2)	glyA(3)	pgm(2)	tkt(1)	uncA(5)	-	-
197.155	PATRIC	-	-	-	-	Campylobacter jejuni	aspA(1)	glnA(1)	gltA(2)	glyA(821?)	pgm(225)	tkt(556?)	uncA(3,17)	-	-
197.155	PATRIC	-	-	-	-	Campylobacter jejuni	aspA(2)	glnA(1)	gltA(1)	glyA(3)	pgm(2)	tkt(1)	uncA(6)	8	ST-21 complex
197.155	PATRIC	-	-	-	-	Campylobacter jejuni	aspA(2)	glnA(1)	gltA(1)	glyA(3)	pgm(140)	tkt(3)	uncA(5)	806	ST-21 complex
197.155	PATRIC	-	-	-	-	Campylobacter jejuni	aspA(1)	glnA(2)	gltA(3)	glyA(3)	pgm(~5)	tkt(9)	uncA(3)	-	-
197.155	PATRIC	-	-	-	-	Campylobacter jejuni	aspA(2)	glnA(1)	gltA(1)	glyA(3)	pgm(140)	tkt(3)	uncA(5)	806	ST-21 complex
197.155	PATRIC	-	-	-	-	Campylobacter jejuni	aspA(9)	glnA(2)	gltA(4)	glyA(62)	pgm(4)	tkt(5)	uncA(17)	929	ST-257 complex
197.155	PATRIC	-	-	-	-	Campylobacter jejuni	aspA(1)	glnA(1)	gltA(2)	glyA(2)	pgm(225)	tkt(3)	uncA(17)	1244	ST-61 complex
197.155	PATRIC	-	-	-	-	Campylobacter jejuni	aspA(3)	glnA(2)	gltA(5)	glyA(10)	pgm(11)	tkt(11)	uncA(6)	3	ST-49 complex
197.155	PATRIC	-	-	-	-	Campylobacter jejuni	aspA(10)	glnA(1)	gltA(59)	glyA(19)	pgm(10)	tkt(5)	uncA(7)	933	ST-403 complex
197.155	PATRIC	-	-	-	-	Campylobacter jejuni	aspA(1)	glnA(3)	gltA(6)	glyA(4)	pgm(3)	tkt(3)	uncA(3)	22	ST-22 complex
197.155	PATRIC	-	-	-	-	Campylobacter jejuni	aspA(2)	glnA(1)	gltA(1)	glyA(3)	pgm(2)	tkt(1)	uncA(6)	8	ST-21 complex
197.155	PATRIC	-	-	-	-	Campylobacter jejuni	aspA(2)	glnA(1)	gltA(1)	glyA(3)	pgm(2)	tkt(1)	uncA(6)	8	ST-21 complex
197.155	PATRIC	-	-	-	-	Campylobacter jejuni	aspA(1)	glnA(2)	gltA(3)	glyA(3)	pgm(5)	tkt(9)	uncA(3)	459	ST-42 complex
197.155	PATRIC	-	-	-	-	Campylobacter jejuni	aspA(1)	glnA(2)	gltA(3)	glyA(3)	pgm(5)	tkt(1)	uncA(3)	-	-
197.155	PATRIC	-	-	-	-	Campylobacter jejuni	aspA(1)	glnA(1)	gltA(2)	glyA(2)	pgm(225)	tkt(3)	uncA(17)	1244	ST-61 complex
197.155	PATRIC	-	-	-	-	Campylobacter jejuni	aspA(1)	glnA(4)	gltA(2)	glyA(2)	pgm(6)	tkt(1)	uncA(17)	432	ST-61 complex
197.155	PATRIC	-	-	-	-	Campylobacter jejuni	aspA(1)	glnA(1)	gltA(2)	glyA(2)	pgm(225)	tkt(3)	uncA(17)	1244	ST-61 complex
197.155	PATRIC	-	-	-	-	Campylobacter jejuni	aspA(2)	glnA(1)	gltA(1)	glyA(3)	pgm(2)	tkt(1)	uncA(6)	8	ST-21 complex
197.155	PATRIC	-	-	-	-	Campylobacter jejuni	aspA(2)	glnA(1)	gltA(2)	glyA(3)	pgm(2)	tkt(1)	uncA(5)	982	ST-21 complex
197.155	PATRIC	-	-	-	-	Campylobacter jejuni	aspA(2)	glnA(1)	gltA(1)	glyA(3)	pgm(2)	tkt(1)	uncA(6)	8	ST-21 complex
197.155	PATRIC	-	-	-	-	Campylobacter jejuni	aspA(2)	glnA(1)	gltA(1)	glyA(3)	pgm(5)	tkt(3)	uncA(5)	-	-
197.155	PATRIC	-	-	-	-	Campylobacter jejuni	aspA(2)	glnA(1)	gltA(2)	glyA(506?)	pgm(2)	tkt(1)	uncA(456)	-	-
197.155	PATRIC	-	-	-	-	Campylobacter jejuni	aspA(9)	glnA(2)	gltA(4)	glyA(62)	pgm(4)	tkt(5)	uncA(17)	929	ST-257 complex
197.155	PATRIC	-	-	-	-	Campylobacter jejuni	aspA(1)	glnA(1)	gltA(1)	glyA(3)	pgm(140)	tkt(3)	uncA(5)	-	-
197.155	PATRIC	-	-	-	-	Campylobacter jejuni	aspA(2)	glnA(1)	gltA(1)	glyA(3)	pgm(2)	tkt(1)	uncA(5)	21	ST-21 complex
197.155	PATRIC	-	-	-	-	Campylobacter jejuni	aspA(2)	glnA(1)	gltA(1)	glyA(3)	pgm(2)	tkt(1)	uncA(5)	21	ST-21 complex
197.155	PATRIC	-	-	-	-	Campylobacter jejuni	aspA(2)	glnA(1)	gltA(1)	glyA(3)	pgm(2)	tkt(1)	uncA(5)	21	ST-21 complex
197.155	PATRIC	-	-	-	-	Campylobacter jejuni	aspA(1)	glnA(2)	gltA(3)	glyA(3)	pgm(5)	tkt(9)	uncA(3)	459	ST-42 complex
197.155	PATRIC	-	-	-	-	Campylobacter jejuni	aspA(1)	glnA(1)	gltA(2)	glyA(2)	pgm(225)	tkt(3)	uncA(17)	1244	ST-61 complex
197.155	PATRIC	-	-	-	-	Campylobacter jejuni	aspA(4)	glnA(7)	gltA(10)	glyA(4)	pgm(1)	tkt(7)	uncA(1)	45	ST-45 complex
197.155	PATRIC	-	-	-	-	Campylobacter jejuni	aspA(2)	glnA(1)	gltA(1)	glyA(3)	pgm(2)	tkt(1)	uncA(6)	8	ST-21 complex
197.155	PATRIC	-	-	-	-	Campylobacter jejuni	aspA(2)	glnA(1)	gltA(2)	glyA(3)	pgm(5)	tkt(1)	uncA(5)	2862	ST-21 complex
197.155	PATRIC	-	-	-	-	Campylobacter jejuni	aspA(2)	glnA(1)	gltA(1)	glyA(3)	pgm(2)	tkt(1)	uncA(6)	8	ST-21 complex
197.155	PATRIC	-	-	-	-	Campylobacter jejuni	aspA(2)	glnA(1)	gltA(2)	glyA(3)	pgm(2)	tkt(1)	uncA(5)	982	ST-21 complex
197.155	PATRIC	-	-	-	-	Campylobacter jejuni	aspA(2)	glnA(2)	gltA(1)	glyA(3)	pgm(2)	tkt(1)	uncA(6)	2876	ST-21 complex
197.155	PATRIC	-	-	-	-	Campylobacter jejuni	aspA(2)	glnA(1)	gltA(2)	glyA(3)	pgm(2)	tkt(1)	uncA(5)	982	ST-21 complex
197.155	PATRIC	-	-	-	-	Campylobacter jejuni	aspA(1)	glnA(2)	gltA(3)	glyA(3)	pgm(5)	tkt(9)	uncA(3)	459	ST-42 complex
197.155	PATRIC	-	-	-	-	Campylobacter jejuni	aspA(1)	glnA(1)	gltA(2)	glyA(83)	pgm(2)	tkt(3)	uncA(6)	922	-
197.155	PATRIC	-	-	-	-	Campylobacter jejuni	aspA(2)	glnA(1)	gltA(1)	glyA(3)	pgm(2)	tkt(1)	uncA(6)	8	ST-21 complex
197.155	PATRIC	-	-	-	-	Campylobacter jejuni	aspA(1)	glnA(4)	gltA(2)	glyA(2)	pgm(6)	tkt(3)	uncA(17)	61	ST-61 complex
197.155	PATRIC	-	-	-	-	Campylobacter jejuni	aspA(2)	glnA(1)	gltA(2)	glyA(3)	pgm(2)	tkt(1)	uncA(5)	982	ST-21 complex
197.155	PATRIC	-	-	-	-	Campylobacter jejuni	aspA(4)	glnA(7)	gltA(10)	glyA(4)	pgm(1)	tkt(7)	uncA(1)	45	ST-45 complex
197.156	PATRIC	-	-	-	-	Campylobacter jejuni	aspA(2)	glnA(2)	gltA(1)	glyA(3)	pgm(2)	tkt(1)	uncA(6)	2876	ST-21 complex
197.156	PATRIC	-	-	-	-	Campylobacter jejuni	aspA(2)	glnA(1)	gltA(1)	glyA(3)	pgm(2)	tkt(1)	uncA(5)	21	ST-21 complex
197.156	PATRIC	-	-	-	-	Campylobacter jejuni	aspA(2)	glnA(1)	gltA(2)	glyA(3)	pgm(2)	tkt(1)	uncA(5)	982	ST-21 complex
197.156	PATRIC	-	-	-	-	Campylobacter jejuni	aspA(2)	glnA(1)	gltA(1)	glyA(3)	pgm(2)	tkt(1)	uncA(6)	8	ST-21 complex
197.156	PATRIC	-	-	-	-	Campylobacter jejuni	aspA(1)	glnA(1)	gltA(2)	glyA(2)	pgm(225)	tkt(3)	uncA(17)	1244	ST-61 complex
197.156	PATRIC	-	-	-	-	Campylobacter jejuni	aspA(2)	glnA(1)	gltA(1)	glyA(3)	pgm(140)	tkt(3)	uncA(5)	806	ST-21 complex
197.156	PATRIC	-	-	-	-	Campylobacter jejuni	aspA(2)	glnA(1)	gltA(2)	glyA(3)	pgm(2)	tkt(1)	uncA(5)	982	ST-21 complex
197.156	PATRIC	-	-	-	-	Campylobacter jejuni	aspA(4)	glnA(7)	gltA(10)	glyA(4)	pgm(1)	tkt(7)	uncA(1)	45	ST-45 complex
197.156	PATRIC	-	-	-	-	Campylobacter jejuni	aspA(1)	glnA(4)	gltA(2)	glyA(2)	pgm(6)	tkt(3)	uncA(17)	61	ST-61 complex
197.156	PATRIC	-	-	-	-	Campylobacter jejuni	aspA(4)	glnA(7)	gltA(10)	glyA(4)	pgm(1)	tkt(7)	uncA(1)	45	ST-45 complex
197.156	PATRIC	-	-	-	-	Campylobacter jejuni	aspA(1)	glnA(1)	gltA(2)	glyA(83)	pgm(2)	tkt(3)	uncA(6)	922	-
197.156	PATRIC	-	-	-	-	Campylobacter jejuni	aspA(2)	glnA(1)	gltA(1)	glyA(3)	pgm(140)	tkt(3)	uncA(5)	806	ST-21 complex
197.156	PATRIC	-	-	-	-	Campylobacter jejuni	aspA(2)	glnA(1)	gltA(2)	glyA(3)	pgm(2)	tkt(1)	uncA(5)	982	ST-21 complex
197.156	PATRIC	-	-	-	-	Campylobacter jejuni	aspA(2)	glnA(1)	gltA(1)	glyA(3)	pgm(2)	tkt(1)	uncA(5)	21	ST-21 complex
197.156	PATRIC	-	-	-	-	Campylobacter jejuni	aspA(1)	glnA(1)	gltA(2)	glyA(83)	pgm(2)	tkt(3)	uncA(6)	922	-
197.156	PATRIC	-	-	-	-	Campylobacter jejuni	aspA(2)	glnA(1)	gltA(1)	glyA(3)	pgm(140)	tkt(3)	uncA(5)	806	ST-21 complex
197.156	PATRIC	-	-	-	-	Campylobacter jejuni	aspA(180)	glnA(2)	gltA(2)	glyA(3)	pgm(5)	tkt(231)	uncA(147)	-	-
197.156	PATRIC	-	-	-	-	Campylobacter jejuni	aspA(1)	glnA(1)	gltA(2)	glyA(2)	pgm(225)	tkt(3)	uncA(17)	1244	ST-61 complex
197.156	PATRIC	-	-	-	-	Campylobacter jejuni	aspA(19)	glnA(1)	gltA(1)	glyA(765?)	pgm(2)	tkt(1)	uncA(6)	-	-
197.156	PATRIC	-	-	-	-	Campylobacter jejuni	aspA(2)	glnA(1)	gltA(1)	glyA(3)	pgm(5)	tkt(3)	uncA(5)	-	-
197.156	PATRIC	-	-	-	-	Campylobacter jejuni	aspA(2)	glnA(1)	gltA(1)	glyA(3)	pgm(~140)	tkt(3)	uncA(5)	-	-
197.156	PATRIC	-	-	-	-	Campylobacter jejuni	aspA(1)	glnA(2)	gltA(3)	glyA(3)	pgm(5)	tkt(9)	uncA(3)	459	ST-42 complex
197.156	PATRIC	-	-	-	-	Campylobacter jejuni	aspA(1)	glnA(2)	gltA(3)	glyA(3)	pgm(5)	tkt(9)	uncA(3)	459	ST-42 complex
197.156	PATRIC	-	-	-	-	Campylobacter jejuni	aspA(1)	glnA(2)	gltA(3)	glyA(3)	pgm(5)	tkt(9)	uncA(3)	459	ST-42 complex
197.156	PATRIC	-	-	-	-	Campylobacter jejuni	aspA(10)	glnA(1)	gltA(59)	glyA(19)	pgm(10)	tkt(5)	uncA(7)	933	ST-403 complex
197.156	PATRIC	-	-	-	-	Campylobacter jejuni	aspA(2)	glnA(1)	gltA(1)	glyA(20)	pgm(2)	tkt(1)	uncA(6)	-	-
197.156	PATRIC	-	-	-	-	Campylobacter jejuni	aspA(2)	glnA(1)	gltA(1)	glyA(3)	pgm(140)	tkt(3)	uncA(5)	806	ST-21 complex
197.156	PATRIC	-	-	-	-	Campylobacter jejuni	aspA(1)	glnA(1)	gltA(2)	glyA(83)	pgm(2)	tkt(3)	uncA(6)	922	-
197.156	PATRIC	-	-	-	-	Campylobacter jejuni	aspA(2)	glnA(2)	gltA(4)	glyA(62)	pgm(4)	tkt(5)	uncA(17)	5261	ST-257 complex
197.156	PATRIC	-	-	-	-	Campylobacter jejuni	aspA(1)	glnA(1)	gltA(2)	glyA(83)	pgm(2)	tkt(3)	uncA(6)	922	-
197.156	PATRIC	-	-	-	-	Campylobacter jejuni	aspA(2)	glnA(1)	gltA(1)	glyA(3)	pgm(2)	tkt(1)	uncA(5)	21	ST-21 complex
197.156	PATRIC	-	-	-	-	Campylobacter jejuni	aspA(1)	glnA(2)	gltA(3)	glyA(3)	pgm(5)	tkt(9)	uncA(3)	459	ST-42 complex
197.156	PATRIC	-	-	-	-	Campylobacter jejuni	aspA(1)	glnA(2)	gltA(3)	glyA(3)	pgm(5)	tkt(9)	uncA(3)	459	ST-42 complex
197.156	PATRIC	-	-	-	-	Campylobacter jejuni	aspA(1)	glnA(3)	gltA(6)	glyA(4)	pgm(3)	tkt(3)	uncA(3)	22	ST-22 complex
197.156	PATRIC	-	-	-	-	Campylobacter jejuni	aspA(2)	glnA(1)	gltA(2)	glyA(3)	pgm(2)	tkt(1)	uncA(5)	982	ST-21 complex
197.156	PATRIC	-	-	-	-	Campylobacter jejuni	aspA(1)	glnA(1)	gltA(2)	glyA(2)	pgm(2)	tkt(3)	uncA(6)	-	-
197.156	PATRIC	-	-	-	-	Campylobacter jejuni	aspA(1)	glnA(1)	gltA(2)	glyA(2)	pgm(225)	tkt(3)	uncA(17)	1244	ST-61 complex
197.156	PATRIC	-	-	-	-	Campylobacter jejuni	aspA(2)	glnA(1)	gltA(2)	glyA(3)	pgm(2)	tkt(1)	uncA(5)	982	ST-21 complex
197.156	PATRIC	-	-	-	-	Campylobacter jejuni	aspA(2)	glnA(1)	gltA(1)	glyA(3)	pgm(140)	tkt(3)	uncA(5)	806	ST-21 complex
197.156	PATRIC	-	-	-	-	Campylobacter jejuni	aspA(1)	glnA(2)	gltA(3)	glyA(3)	pgm(5)	tkt(9)	uncA(3)	459	ST-42 complex
197.156	PATRIC	-	-	-	-	Campylobacter jejuni	aspA(1)	glnA(2)	gltA(3)	glyA(3)	pgm(5)	tkt(9)	uncA(3)	459	ST-42 complex
197.156	PATRIC	-	-	-	-	Campylobacter jejuni	aspA(1)	glnA(1)	gltA(2)	glyA(2)	pgm(225)	tkt(3)	uncA(17)	1244	ST-61 complex
197.156	PATRIC	-	-	-	-	Campylobacter jejuni	aspA(1)	glnA(~2)	gltA(3)	glyA(765?)	pgm(5)	tkt(9)	uncA(3)	-	-
197.156	PATRIC	-	-	-	-	Campylobacter jejuni	aspA(2)	glnA(1)	gltA(1)	glyA(3)	pgm(2)	tkt(1)	uncA(6)	8	ST-21 complex
197.156	PATRIC	-	-	-	-	Campylobacter jejuni	aspA(1)	glnA(4)	gltA(2)	glyA(2)	pgm(6)	tkt(3)	uncA(17)	61	ST-61 complex
197.156	PATRIC	-	-	-	-	Campylobacter jejuni	aspA(4)	glnA(7)	gltA(10)	glyA(4)	pgm(1)	tkt(7)	uncA(1)	45	ST-45 complex
197.156	PATRIC	-	-	-	-	Campylobacter jejuni	aspA(1)	glnA(6)	gltA(22)	glyA(24)	pgm(12)	tkt(28)	uncA(1)	132	ST-508 complex
197.156	PATRIC	-	-	-	-	Campylobacter jejuni	aspA(4)	glnA(7)	gltA(10)	glyA(4)	pgm(1)	tkt(7)	uncA(1)	45	ST-45 complex
197.156	PATRIC	-	-	-	-	Campylobacter jejuni	aspA(1)	glnA(1)	gltA(2)	glyA(2)	pgm(225)	tkt(1)	uncA(17)	-	-
197.156	PATRIC	-	-	-	-	Campylobacter jejuni	aspA(1)	glnA(6)	gltA(22)	glyA(24)	pgm(12)	tkt(28)	uncA(1)	132	ST-508 complex
197.156	PATRIC	-	-	-	-	Campylobacter jejuni	aspA(1)	glnA(2)	gltA(3)	glyA(3)	pgm(5)	tkt(9)	uncA(3)	459	ST-42 complex
197.156	PATRIC	-	-	-	-	Campylobacter jejuni	aspA(8)	glnA(2)	gltA(5)	glyA(53)	pgm(11)	tkt(3)	uncA(1)	607	ST-607 complex
197.156	PATRIC	-	-	-	-	Campylobacter jejuni	aspA(1)	glnA(1)	gltA(2)	glyA(2)	pgm(225)	tkt(3)	uncA(17)	1244	ST-61 complex
197.156	PATRIC	-	-	-	-	Campylobacter jejuni	aspA(8)	glnA(2)	gltA(5)	glyA(53)	pgm(11)	tkt(3)	uncA(1)	607	ST-607 complex
197.156	PATRIC	-	-	-	-	Campylobacter jejuni	aspA(1)	glnA(1)	gltA(3)	glyA(3)	pgm(5)	tkt(9)	uncA(3)	3514	ST-42 complex
197.156	PATRIC	-	-	-	-	Campylobacter jejuni	aspA(1)	glnA(3)	gltA(6)	glyA(4)	pgm(3)	tkt(3)	uncA(3)	22	ST-22 complex
197.156	PATRIC	-	-	-	-	Campylobacter jejuni	aspA(2)	glnA(1)	gltA(1)	glyA(3)	pgm(140)	tkt(3)	uncA(5)	806	ST-21 complex
197.156	PATRIC	-	-	-	-	Campylobacter jejuni	aspA(1)	glnA(2)	gltA(3)	glyA(3)	pgm(5)	tkt(5)	uncA(3)	-	-
197.156	PATRIC	-	-	-	-	Campylobacter jejuni	aspA(2)	glnA(4)	gltA(2)	glyA(2)	pgm(6)	tkt(1)	uncA(5)	38	ST-48 complex
197.156	PATRIC	-	-	-	-	Campylobacter jejuni	aspA(1)	glnA(2)	gltA(3)	glyA(3)	pgm(5)	tkt(9)	uncA(3)	459	ST-42 complex
197.156	PATRIC	-	-	-	-	Campylobacter jejuni	aspA(2)	glnA(1)	gltA(2)	glyA(3)	pgm(140)	tkt(3)	uncA(5)	9111	ST-21 complex
197.156	PATRIC	-	-	-	-	Campylobacter jejuni	aspA(2)	glnA(1)	gltA(1)	glyA(3)	pgm(140)	tkt(3)	uncA(5)	806	ST-21 complex
197.156	PATRIC	-	-	-	-	Campylobacter jejuni	aspA(2)	glnA(1)	gltA(2)	glyA(3)	pgm(2)	tkt(1)	uncA(5)	982	ST-21 complex
197.156	PATRIC	-	-	-	-	Campylobacter jejuni	aspA(2)	glnA(1)	gltA(2)	glyA(3)	pgm(2)	tkt(1)	uncA(5)	982	ST-21 complex
197.156	PATRIC	-	-	-	-	Campylobacter jejuni	aspA(9)	glnA(2)	gltA(4)	glyA(62)	pgm(4)	tkt(5)	uncA(17)	929	ST-257 complex
197.156	PATRIC	-	-	-	-	Campylobacter jejuni	aspA(1)	glnA(1)	gltA(2)	glyA(83)	pgm(2)	tkt(3)	uncA(6)	922	-
197.156	PATRIC	-	-	-	-	Campylobacter jejuni	aspA(2)	glnA(1)	gltA(1)	glyA(787?)	pgm(2)	tkt(1)	uncA(6)	-	-
197.156	PATRIC	-	-	-	-	Campylobacter jejuni	aspA(2)	glnA(1)	gltA(1)	glyA(3)	pgm(2)	tkt(1)	uncA(5)	21	ST-21 complex
197.156	PATRIC	-	-	-	-	Campylobacter jejuni	aspA(1)	glnA(1)	gltA(2)	glyA(2)	pgm(225)	tkt(3)	uncA(17)	1244	ST-61 complex
197.156	PATRIC	-	-	-	-	Campylobacter jejuni	aspA(2)	glnA(1)	gltA(1)	glyA(3)	pgm(140)	tkt(3)	uncA(5)	806	ST-21 complex
197.156	PATRIC	-	-	-	-	Campylobacter jejuni	aspA(2)	glnA(1)	gltA(2)	glyA(3)	pgm(2)	tkt(1)	uncA(5)	982	ST-21 complex
197.156	PATRIC	-	-	-	-	Campylobacter jejuni	aspA(1)	glnA(4)	gltA(2)	glyA(2)	pgm(6)	tkt(3)	uncA(17)	61	ST-61 complex
197.156	PATRIC	-	-	-	-	Campylobacter jejuni	aspA(1)	glnA(4)	gltA(2)	glyA(2)	pgm(6)	tkt(3)	uncA(17)	61	ST-61 complex
197.156	PATRIC	-	-	-	-	Campylobacter jejuni	aspA(1)	glnA(2)	gltA(3)	glyA(3)	pgm(5)	tkt(9)	uncA(3)	459	ST-42 complex
197.156	PATRIC	-	-	-	-	Campylobacter jejuni	aspA(2)	glnA(1)	gltA(2)	glyA(3)	pgm(2)	tkt(1)	uncA(5)	982	ST-21 complex
197.156	PATRIC	-	-	-	-	Campylobacter jejuni	aspA(2)	glnA(1)	gltA(1)	glyA(3)	pgm(2)	tkt(1)	uncA(6)	8	ST-21 complex
197.156	PATRIC	-	-	-	-	Campylobacter jejuni	aspA(2)	glnA(1)	gltA(2)	glyA(3)	pgm(2)	tkt(1)	uncA(5)	982	ST-21 complex
197.156	PATRIC	-	-	-	-	Campylobacter jejuni	aspA(2)	glnA(1)	gltA(1)	glyA(362)	pgm(2)	tkt(1)	uncA(6)	6227	ST-21 complex
197.156	PATRIC	-	-	-	-	Campylobacter jejuni	aspA(2)	glnA(1)	gltA(1)	glyA(3)	pgm(140)	tkt(3)	uncA(5)	806	ST-21 complex
197.156	PATRIC	-	-	-	-	Campylobacter jejuni	aspA(2)	glnA(1)	gltA(1)	glyA(3)	pgm(140)	tkt(3)	uncA(5)	806	ST-21 complex
197.156	PATRIC	-	-	-	-	Campylobacter jejuni	aspA(1)	glnA(2)	gltA(3)	glyA(3)	pgm(5)	tkt(9)	uncA(3)	459	ST-42 complex
197.156	PATRIC	-	-	-	-	Campylobacter jejuni	aspA(1)	glnA(4)	gltA(2)	glyA(2)	pgm(6)	tkt(3)	uncA(17)	61	ST-61 complex
197.156	PATRIC	-	-	-	-	Campylobacter jejuni	aspA(1)	glnA(2)	gltA(3)	glyA(3)	pgm(5)	tkt(9)	uncA(3)	459	ST-42 complex
197.156	PATRIC	-	-	-	-	Campylobacter jejuni	aspA(2)	glnA(1)	gltA(2)	glyA(3)	pgm(2)	tkt(1)	uncA(5)	982	ST-21 complex
197.156	PATRIC	-	-	-	-	Campylobacter jejuni	aspA(2)	glnA(1)	gltA(2)	glyA(3)	pgm(2)	tkt(1)	uncA(5)	982	ST-21 complex
197.156	PATRIC	-	-	-	-	Campylobacter jejuni	aspA(1)	glnA(4)	gltA(2)	glyA(2)	pgm(6)	tkt(3)	uncA(17)	61	ST-61 complex
197.156	PATRIC	-	-	-	-	Campylobacter jejuni	aspA(2)	glnA(1)	gltA(1)	glyA(3)	pgm(140)	tkt(3)	uncA(5)	806	ST-21 complex
197.156	PATRIC	-	-	-	-	Campylobacter jejuni	aspA(1)	glnA(2)	gltA(3)	glyA(3)	pgm(5)	tkt(9)	uncA(3)	459	ST-42 complex
197.156	PATRIC	-	-	-	-	Campylobacter jejuni	aspA(2)	glnA(1)	gltA(2)	glyA(3)	pgm(2)	tkt(1)	uncA(5)	982	ST-21 complex
197.156	PATRIC	-	-	-	-	Campylobacter jejuni	aspA(1)	glnA(1)	gltA(3)	glyA(3)	pgm(5)	tkt(9)	uncA(3)	3514	ST-42 complex
197.157	PATRIC	-	-	-	-	Campylobacter jejuni	aspA(2)	glnA(4)	gltA(2)	glyA(2)	pgm(6)	tkt(1)	uncA(5)	38	ST-48 complex
197.157	PATRIC	-	-	-	-	Campylobacter jejuni	aspA(1)	glnA(2)	gltA(3)	glyA(3)	pgm(5)	tkt(9)	uncA(3)	459	ST-42 complex
197.157	PATRIC	-	-	-	-	Campylobacter jejuni	aspA(2)	glnA(1)	gltA(2)	glyA(3)	pgm(2)	tkt(1)	uncA(5)	982	ST-21 complex
197.157	PATRIC	-	-	-	-	Campylobacter jejuni	aspA(1)	glnA(4)	gltA(2)	glyA(2)	pgm(6)	tkt(3)	uncA(17)	61	ST-61 complex
197.157	PATRIC	-	-	-	-	Campylobacter jejuni	aspA(1)	glnA(3)	gltA(6)	glyA(4)	pgm(3)	tkt(3)	uncA(3)	22	ST-22 complex
197.157	PATRIC	-	-	-	-	Campylobacter jejuni	aspA(2)	glnA(1)	gltA(2)	glyA(3)	pgm(2)	tkt(1)	uncA(5)	982	ST-21 complex
197.157	PATRIC	-	-	-	-	Campylobacter jejuni	aspA(2)	glnA(1)	gltA(1)	glyA(3)	pgm(2)	tkt(1)	uncA(6)	8	ST-21 complex
197.157	PATRIC	-	-	-	-	Campylobacter jejuni	aspA(1)	glnA(1)	gltA(2)	glyA(83)	pgm(2)	tkt(3)	uncA(6)	922	-
197.157	PATRIC	-	-	-	-	Campylobacter jejuni	aspA(1)	glnA(4)	gltA(2)	glyA(2)	pgm(6)	tkt(3)	uncA(17)	61	ST-61 complex
197.157	PATRIC	-	-	-	-	Campylobacter jejuni	aspA(2)	glnA(1)	gltA(1)	glyA(3)	pgm(2)	tkt(1)	uncA(6)	8	ST-21 complex
197.157	PATRIC	-	-	-	-	Campylobacter jejuni	aspA(1)	glnA(2)	gltA(3)	glyA(3)	pgm(5)	tkt(9)	uncA(3)	459	ST-42 complex
197.157	PATRIC	-	-	-	-	Campylobacter jejuni	aspA(2)	glnA(1,4)	gltA(1)	glyA(506?)	pgm(2)	tkt(1)	uncA(6)	-	-
197.157	PATRIC	-	-	-	-	Campylobacter jejuni	aspA(10)	glnA(1)	gltA(59)	glyA(19)	pgm(10)	tkt(5)	uncA(7)	933	ST-403 complex
197.157	PATRIC	-	-	-	-	Campylobacter jejuni	aspA(2)	glnA(1)	gltA(2)	glyA(3)	pgm(2)	tkt(1)	uncA(5)	982	ST-21 complex
197.157	PATRIC	-	-	-	-	Campylobacter jejuni	aspA(490?)	glnA(3)	gltA(6)	glyA(4)	pgm(3)	tkt(3)	uncA(3)	-	-
197.157	PATRIC	-	-	-	-	Campylobacter jejuni	aspA(2)	glnA(1)	gltA(1)	glyA(3)	pgm(140)	tkt(3)	uncA(5)	806	ST-21 complex
197.157	PATRIC	-	-	-	-	Campylobacter jejuni	aspA(2)	glnA(1)	gltA(1)	glyA(3)	pgm(140)	tkt(3)	uncA(5)	806	ST-21 complex
197.157	PATRIC	-	-	-	-	Campylobacter jejuni	aspA(2)	glnA(1)	gltA(1)	glyA(3)	pgm(140)	tkt(3)	uncA(5)	806	ST-21 complex
197.157	PATRIC	-	-	-	-	Campylobacter jejuni	aspA(2)	glnA(1)	gltA(2)	glyA(3)	pgm(2)	tkt(1)	uncA(5)	982	ST-21 complex
197.157	PATRIC	-	-	-	-	Campylobacter jejuni	aspA(4)	glnA(7)	gltA(10)	glyA(4)	pgm(1)	tkt(7)	uncA(1)	45	ST-45 complex
197.157	PATRIC	-	-	-	-	Campylobacter jejuni	aspA(1)	glnA(2)	gltA(3)	glyA(3)	pgm(5)	tkt(9)	uncA(3)	459	ST-42 complex
197.157	PATRIC	-	-	-	-	Campylobacter jejuni	aspA(2)	glnA(1)	gltA(1)	glyA(3)	pgm(2)	tkt(1)	uncA(6)	8	ST-21 complex
197.157	PATRIC	-	-	-	-	Campylobacter jejuni	aspA(2)	glnA(1)	gltA(1)	glyA(3)	pgm(2)	tkt(1)	uncA(6)	8	ST-21 complex
197.157	PATRIC	-	-	-	-	Campylobacter jejuni	aspA(1)	glnA(1)	gltA(2)	glyA(2)	pgm(225)	tkt(3)	uncA(17)	1244	ST-61 complex
197.157	PATRIC	-	-	-	-	Campylobacter jejuni	aspA(2)	glnA(1)	gltA(2)	glyA(3)	pgm(2)	tkt(1)	uncA(5)	982	ST-21 complex
197.157	PATRIC	-	-	-	-	Campylobacter jejuni	aspA(1)	glnA(1)	gltA(2)	glyA(83)	pgm(2)	tkt(3)	uncA(6)	922	-
197.157	PATRIC	-	-	-	-	Campylobacter jejuni	aspA(1)	glnA(2)	gltA(3)	glyA(4)	pgm(5)	tkt(9)	uncA(3)	42	ST-42 complex
197.157	PATRIC	-	-	-	-	Campylobacter jejuni	aspA(4)	glnA(7)	gltA(10)	glyA(4)	pgm(1)	tkt(7)	uncA(1)	45	ST-45 complex
197.157	PATRIC	-	-	-	-	Campylobacter jejuni	aspA(1)	glnA(4)	gltA(2)	glyA(2)	pgm(6)	tkt(3)	uncA(17)	61	ST-61 complex
197.157	PATRIC	-	-	-	-	Campylobacter jejuni	aspA(1)	glnA(4)	gltA(2)	glyA(2)	pgm(6)	tkt(3)	uncA(17)	61	ST-61 complex
197.157	PATRIC	-	-	-	-	Campylobacter jejuni	aspA(1)	glnA(1)	gltA(2)	glyA(2)	pgm(225)	tkt(3)	uncA(17)	1244	ST-61 complex
197.157	PATRIC	-	-	-	-	Campylobacter jejuni	aspA(1)	glnA(1)	gltA(3)	glyA(3)	pgm(5)	tkt(9)	uncA(3)	3514	ST-42 complex
197.157	PATRIC	-	-	-	-	Campylobacter jejuni	aspA(1)	glnA(1)	gltA(2)	glyA(2)	pgm(225)	tkt(3)	uncA(17)	1244	ST-61 complex
197.157	PATRIC	-	-	-	-	Campylobacter jejuni	aspA(9)	glnA(1)	gltA(4)	glyA(62)	pgm(4)	tkt(5)	uncA(17)	6673	ST-257 complex
197.157	PATRIC	-	-	-	-	Campylobacter jejuni	aspA(10)	glnA(1)	gltA(59)	glyA(19)	pgm(10)	tkt(5)	uncA(7)	933	ST-403 complex
197.157	PATRIC	-	-	-	-	Campylobacter jejuni	aspA(4)	glnA(7)	gltA(10)	glyA(4)	pgm(1)	tkt(7)	uncA(1)	45	ST-45 complex
197.157	PATRIC	-	-	-	-	Campylobacter jejuni	aspA(2)	glnA(1)	gltA(2)	glyA(3)	pgm(2)	tkt(1)	uncA(5)	982	ST-21 complex
197.157	PATRIC	-	-	-	-	Campylobacter jejuni	aspA(2)	glnA(1)	gltA(2)	glyA(3)	pgm(2)	tkt(1)	uncA(5)	982	ST-21 complex
197.157	PATRIC	-	-	-	-	Campylobacter jejuni	aspA(1)	glnA(1)	gltA(2)	glyA(2)	pgm(225)	tkt(3)	uncA(17)	1244	ST-61 complex
197.157	PATRIC	-	-	-	-	Campylobacter jejuni	aspA(1)	glnA(1)	gltA(2)	glyA(83)	pgm(2)	tkt(3)	uncA(6)	922	-
197.157	PATRIC	-	-	-	-	Campylobacter jejuni	aspA(4)	glnA(7)	gltA(10)	glyA(4)	pgm(1)	tkt(7)	uncA(1)	45	ST-45 complex
197.157	PATRIC	-	-	-	-	Campylobacter jejuni	aspA(1)	glnA(1)	gltA(59)	glyA(2)	pgm(10)	tkt(5)	uncA(7)	934	-
197.157	PATRIC	-	-	-	-	Campylobacter jejuni	aspA(1)	glnA(4)	gltA(2)	glyA(2)	pgm(6)	tkt(3)	uncA(17)	61	ST-61 complex
197.157	PATRIC	-	-	-	-	Campylobacter jejuni	aspA(2)	glnA(4)	gltA(1)	glyA(341)	pgm(7)	tkt(1)	uncA(5)	-	-
197.157	PATRIC	-	-	-	-	Campylobacter jejuni	aspA(4)	glnA(7)	gltA(10)	glyA(4)	pgm(1)	tkt(7)	uncA(1)	45	ST-45 complex
197.157	PATRIC	-	-	-	-	Campylobacter jejuni	aspA(1)	glnA(2)	gltA(3)	glyA(3)	pgm(5)	tkt(9)	uncA(3)	459	ST-42 complex
197.157	PATRIC	-	-	-	-	Campylobacter jejuni	aspA(2)	glnA(1)	gltA(2)	glyA(3)	pgm(2)	tkt(1)	uncA(5)	982	ST-21 complex
197.157	PATRIC	-	-	-	-	Campylobacter jejuni	aspA(9)	glnA(25)	gltA(2)	glyA(10)	pgm(22)	tkt(3)	uncA(6)	52	ST-52 complex
197.157	PATRIC	-	-	-	-	Campylobacter jejuni	aspA(1)	glnA(1)	gltA(2)	glyA(2)	pgm(225)	tkt(3)	uncA(17)	1244	ST-61 complex
197.157	PATRIC	-	-	-	-	Campylobacter jejuni	aspA(1)	glnA(2)	gltA(3)	glyA(4)	pgm(5)	tkt(9)	uncA(3)	42	ST-42 complex
197.157	PATRIC	-	-	-	-	Campylobacter jejuni	aspA(1)	glnA(2)	gltA(3)	glyA(3)	pgm(5)	tkt(9)	uncA(3)	459	ST-42 complex
197.157	PATRIC	-	-	-	-	Campylobacter jejuni	aspA(2)	glnA(1)	gltA(2)	glyA(3)	pgm(140)	tkt(3)	uncA(5)	9111	ST-21 complex
197.157	PATRIC	-	-	-	-	Campylobacter jejuni	aspA(1)	glnA(2)	gltA(3)	glyA(2)	pgm(5)	tkt(9)	uncA(3)	4016	ST-42 complex
197.157	PATRIC	-	-	-	-	Campylobacter jejuni	aspA(1)	glnA(1)	gltA(59)	glyA(2)	pgm(10)	tkt(5)	uncA(7)	934	-
197.157	PATRIC	-	-	-	-	Campylobacter jejuni	aspA(2)	glnA(1)	gltA(2)	glyA(3)	pgm(2)	tkt(1)	uncA(5)	982	ST-21 complex
197.157	PATRIC	-	-	-	-	Campylobacter jejuni	aspA(10)	glnA(1)	gltA(59)	glyA(19)	pgm(10)	tkt(5)	uncA(7)	933	ST-403 complex
197.157	PATRIC	-	-	-	-	Campylobacter jejuni	aspA(1)	glnA(1)	gltA(2)	glyA(2)	pgm(225)	tkt(1)	uncA(17)	-	-
197.157	PATRIC	-	-	-	-	Campylobacter jejuni	aspA(~9)	glnA(2)	gltA(4)	glyA(62)	pgm(4)	tkt(5)	uncA(17)	-	-
197.157	PATRIC	-	-	-	-	Campylobacter jejuni	aspA(2)	glnA(1)	gltA(1)	glyA(3)	pgm(140)	tkt(3)	uncA(5)	806	ST-21 complex
197.157	PATRIC	-	-	-	-	Campylobacter jejuni	aspA(1)	glnA(1)	gltA(2)	glyA(83)	pgm(2)	tkt(3)	uncA(6)	922	-
197.157	PATRIC	-	-	-	-	Campylobacter jejuni	aspA(1)	glnA(3)	gltA(6)	glyA(4)	pgm(3)	tkt(3)	uncA(3)	22	ST-22 complex
197.157	PATRIC	-	-	-	-	Campylobacter jejuni	aspA(1)	glnA(4)	gltA(2)	glyA(2)	pgm(6)	tkt(3)	uncA(17)	61	ST-61 complex
197.157	PATRIC	-	-	-	-	Campylobacter jejuni	aspA(1)	glnA(2)	gltA(3)	glyA(3)	pgm(5)	tkt(9)	uncA(3)	459	ST-42 complex
197.157	PATRIC	-	-	-	-	Campylobacter jejuni	aspA(9)	glnA(2)	gltA(4)	glyA(62)	pgm(4)	tkt(5)	uncA(17)	929	ST-257 complex
197.157	PATRIC	-	-	-	-	Campylobacter jejuni	aspA(2)	glnA(1)	gltA(2)	glyA(3)	pgm(2)	tkt(1)	uncA(5)	982	ST-21 complex
197.157	PATRIC	-	-	-	-	Campylobacter jejuni	aspA(1)	glnA(2)	gltA(3)	glyA(3)	pgm(5)	tkt(9)	uncA(3)	459	ST-42 complex
197.157	PATRIC	-	-	-	-	Campylobacter jejuni	aspA(1)	glnA(1)	gltA(2)	glyA(83)	pgm(2)	tkt(3)	uncA(6)	922	-
197.157	PATRIC	-	-	-	-	Campylobacter jejuni	aspA(1)	glnA(2)	gltA(3)	glyA(3)	pgm(5)	tkt(9)	uncA(3)	459	ST-42 complex
197.157	PATRIC	-	-	-	-	Campylobacter jejuni	aspA(1)	glnA(2)	gltA(3)	glyA(3)	pgm(5)	tkt(9)	uncA(3)	459	ST-42 complex
197.157	PATRIC	-	-	-	-	Campylobacter jejuni	aspA(1)	glnA(2)	gltA(3)	glyA(3)	pgm(5)	tkt(9)	uncA(3)	459	ST-42 complex
197.157	PATRIC	-	-	-	-	Campylobacter jejuni	aspA(2)	glnA(1)	gltA(1)	glyA(3)	pgm(140)	tkt(3)	uncA(5)	806	ST-21 complex
197.157	PATRIC	-	-	-	-	Campylobacter jejuni	aspA(2)	glnA(1)	gltA(1)	glyA(3)	pgm(2)	tkt(1)	uncA(6)	8	ST-21 complex
197.157	PATRIC	-	-	-	-	Campylobacter jejuni	aspA(2)	glnA(1)	gltA(2)	glyA(3)	pgm(2)	tkt(1)	uncA(5)	982	ST-21 complex
197.157	PATRIC	-	-	-	-	Campylobacter jejuni	aspA(1)	glnA(1)	gltA(2)	glyA(83)	pgm(2)	tkt(3)	uncA(6)	922	-
197.157	PATRIC	-	-	-	-	Campylobacter jejuni	aspA(2)	glnA(4)	gltA(2)	glyA(2)	pgm(6)	tkt(1)	uncA(5)	38	ST-48 complex
197.157	PATRIC	-	-	-	-	Campylobacter jejuni	aspA(1)	glnA(1)	gltA(2)	glyA(83)	pgm(2)	tkt(3)	uncA(6)	922	-
197.157	PATRIC	-	-	-	-	Campylobacter jejuni	aspA(1)	glnA(1)	gltA(2)	glyA(2)	pgm(225)	tkt(3)	uncA(17)	1244	ST-61 complex
197.157	PATRIC	-	-	-	-	Campylobacter jejuni	aspA(1)	glnA(3)	gltA(6)	glyA(4)	pgm(3)	tkt(3)	uncA(3)	22	ST-22 complex
197.157	PATRIC	-	-	-	-	Campylobacter jejuni	aspA(1)	glnA(1)	gltA(3)	glyA(3)	pgm(5)	tkt(9)	uncA(3)	3514	ST-42 complex
197.157	PATRIC	-	-	-	-	Campylobacter jejuni	aspA(10)	glnA(1)	gltA(59)	glyA(19)	pgm(10)	tkt(5)	uncA(7)	933	ST-403 complex
197.157	PATRIC	-	-	-	-	Campylobacter jejuni	aspA(2)	glnA(1)	gltA(1)	glyA(3)	pgm(2)	tkt(1)	uncA(5)	21	ST-21 complex
197.157	PATRIC	-	-	-	-	Campylobacter jejuni	aspA(1)	glnA(1)	gltA(2)	glyA(2)	pgm(225)	tkt(3)	uncA(17)	1244	ST-61 complex
197.157	PATRIC	-	-	-	-	Campylobacter jejuni	aspA(1)	glnA(3)	gltA(6)	glyA(4)	pgm(3)	tkt(3)	uncA(3)	22	ST-22 complex
197.157	PATRIC	-	-	-	-	Campylobacter jejuni	aspA(1)	glnA(2)	gltA(3)	glyA(3)	pgm(5)	tkt(9)	uncA(3)	459	ST-42 complex
197.157	PATRIC	-	-	-	-	Campylobacter jejuni	aspA(10)	glnA(1)	gltA(59)	glyA(19)	pgm(10)	tkt(5)	uncA(7)	933	ST-403 complex
197.157	PATRIC	-	-	-	-	Campylobacter jejuni	aspA(2)	glnA(1)	gltA(2)	glyA(3)	pgm(2)	tkt(1)	uncA(5)	982	ST-21 complex
197.157	PATRIC	-	-	-	-	Campylobacter jejuni	aspA(1)	glnA(1)	gltA(2)	glyA(83)	pgm(2)	tkt(3)	uncA(6)	922	-
197.157	PATRIC	-	-	-	-	Campylobacter jejuni	aspA(2)	glnA(1)	gltA(1)	glyA(3)	pgm(2)	tkt(3)	uncA(5)	2250	ST-21 complex
197.157	PATRIC	-	-	-	-	Campylobacter jejuni	aspA(10)	glnA(1)	gltA(59)	glyA(19)	pgm(10)	tkt(5)	uncA(7)	933	ST-403 complex
197.157	PATRIC	-	-	-	-	Campylobacter jejuni	aspA(2)	glnA(1)	gltA(1)	glyA(3)	pgm(140)	tkt(3)	uncA(5)	806	ST-21 complex
197.158	PATRIC	-	-	-	-	Campylobacter jejuni	aspA(2)	glnA(1)	gltA(1)	glyA(3)	pgm(140)	tkt(3)	uncA(5)	806	ST-21 complex
197.158	PATRIC	-	-	-	-	Campylobacter jejuni	aspA(2)	glnA(1)	gltA(2)	glyA(3)	pgm(2)	tkt(1)	uncA(~5)	-	-
197.158	PATRIC	-	-	-	-	Campylobacter jejuni	aspA(1)	glnA(1)	gltA(2)	glyA(2)	pgm(225)	tkt(3)	uncA(17)	1244	ST-61 complex
197.158	PATRIC	-	-	-	-	Campylobacter jejuni	aspA(1)	glnA(2)	gltA(3)	glyA(3)	pgm(5)	tkt(9)	uncA(3)	459	ST-42 complex
197.158	PATRIC	-	-	-	-	Campylobacter jejuni	aspA(2)	glnA(1)	gltA(1)	glyA(765?)	pgm(2)	tkt(1)	uncA(6)	-	-
197.158	PATRIC	-	-	-	-	Campylobacter jejuni	aspA(2)	glnA(4)	gltA(2)	glyA(2)	pgm(6)	tkt(1)	uncA(5)	38	ST-48 complex
197.158	PATRIC	-	-	-	-	Campylobacter jejuni	aspA(2)	glnA(1)	gltA(2)	glyA(3)	pgm(2)	tkt(1)	uncA(5)	982	ST-21 complex
197.158	PATRIC	-	-	-	-	Campylobacter jejuni	aspA(2)	glnA(1)	gltA(1)	glyA(3)	pgm(140)	tkt(3)	uncA(5)	806	ST-21 complex
197.158	PATRIC	-	-	-	-	Campylobacter jejuni	aspA(1)	glnA(1)	gltA(2)	glyA(2)	pgm(225)	tkt(3)	uncA(17)	1244	ST-61 complex
197.158	PATRIC	-	-	-	-	Campylobacter jejuni	aspA(2)	glnA(1)	gltA(1)	glyA(3)	pgm(2)	tkt(1)	uncA(5)	21	ST-21 complex
197.158	PATRIC	-	-	-	-	Campylobacter jejuni	aspA(1)	glnA(1)	gltA(2)	glyA(2)	pgm(225)	tkt(3)	uncA(17)	1244	ST-61 complex
197.158	PATRIC	-	-	-	-	Campylobacter jejuni	aspA(2)	glnA(1)	gltA(1)	glyA(3)	pgm(2)	tkt(1)	uncA(5)	21	ST-21 complex
197.158	PATRIC	-	-	-	-	Campylobacter jejuni	aspA(2)	glnA(1)	gltA(1)	glyA(3)	pgm(2)	tkt(1)	uncA(6)	8	ST-21 complex
197.158	PATRIC	-	-	-	-	Campylobacter jejuni	aspA(2)	glnA(1)	gltA(2)	glyA(3)	pgm(5)	tkt(1)	uncA(~5)	-	-
197.158	PATRIC	-	-	-	-	Campylobacter jejuni	aspA(2)	glnA(1)	gltA(1)	glyA(3)	pgm(2)	tkt(1)	uncA(6)	8	ST-21 complex
197.158	PATRIC	-	-	-	-	Campylobacter jejuni	aspA(4)	glnA(7)	gltA(10)	glyA(4)	pgm(1)	tkt(7)	uncA(1)	45	ST-45 complex
197.158	PATRIC	-	-	-	-	Campylobacter jejuni	aspA(2)	glnA(1)	gltA(1)	glyA(3)	pgm(2)	tkt(1)	uncA(5)	21	ST-21 complex
197.158	PATRIC	-	-	-	-	Campylobacter jejuni	aspA(1)	glnA(1)	gltA(2)	glyA(83)	pgm(2)	tkt(3)	uncA(6)	922	-
197.158	PATRIC	-	-	-	-	Campylobacter jejuni	aspA(2)	glnA(1)	gltA(1)	glyA(3)	pgm(2)	tkt(1)	uncA(6)	8	ST-21 complex
197.158	PATRIC	-	-	-	-	Campylobacter jejuni	aspA(2)	glnA(1)	gltA(2)	glyA(3)	pgm(2)	tkt(1)	uncA(5)	982	ST-21 complex
197.158	PATRIC	-	-	-	-	Campylobacter jejuni	aspA(2)	glnA(1)	gltA(2)	glyA(3)	pgm(2)	tkt(1)	uncA(5)	982	ST-21 complex
197.158	PATRIC	-	-	-	-	Campylobacter jejuni	aspA(2)	glnA(1)	gltA(2)	glyA(3)	pgm(2)	tkt(1)	uncA(5)	982	ST-21 complex
197.158	PATRIC	-	-	-	-	Campylobacter jejuni	aspA(4)	glnA(7)	gltA(10)	glyA(4)	pgm(1)	tkt(7)	uncA(1)	45	ST-45 complex
197.158	PATRIC	-	-	-	-	Campylobacter jejuni	aspA(1)	glnA(4)	gltA(2)	glyA(2)	pgm(6)	tkt(3)	uncA(17)	61	ST-61 complex
197.158	PATRIC	-	-	-	-	Campylobacter jejuni	aspA(2)	glnA(1)	gltA(12)	glyA(3)	pgm(2)	tkt(1)	uncA(5)	50	ST-21 complex
197.158	PATRIC	-	-	-	-	Campylobacter jejuni	aspA(2)	glnA(1)	gltA(3)	glyA(3)	pgm(140)	tkt(~454)	uncA(5)	-	-
197.158	PATRIC	-	-	-	-	Campylobacter jejuni	aspA(2)	glnA(1)	gltA(2)	glyA(3)	pgm(2)	tkt(1)	uncA(5)	982	ST-21 complex
197.158	PATRIC	-	-	-	-	Campylobacter jejuni	aspA(1)	glnA(4)	gltA(2)	glyA(2)	pgm(6)	tkt(3)	uncA(17)	61	ST-61 complex
197.158	PATRIC	-	-	-	-	Campylobacter jejuni	aspA(2)	glnA(1)	gltA(1)	glyA(3)	pgm(2)	tkt(1)	uncA(6)	8	ST-21 complex
197.158	PATRIC	-	-	-	-	Campylobacter jejuni	aspA(1)	glnA(1)	gltA(2)	glyA(2)	pgm(225)	tkt(3)	uncA(17)	1244	ST-61 complex
197.158	PATRIC	-	-	-	-	Campylobacter jejuni	aspA(1)	glnA(6)	gltA(22)	glyA(24)	pgm(12)	tkt(28)	uncA(1)	132	ST-508 complex
197.158	PATRIC	-	-	-	-	Campylobacter jejuni	aspA(2)	glnA(1)	gltA(2)	glyA(3)	pgm(2)	tkt(1)	uncA(5)	982	ST-21 complex
197.158	PATRIC	-	-	-	-	Campylobacter jejuni	aspA(2)	glnA(1)	gltA(2)	glyA(3)	pgm(140)	tkt(3)	uncA(5)	9111	ST-21 complex
197.158	PATRIC	-	-	-	-	Campylobacter jejuni	aspA(2)	glnA(1)	gltA(1)	glyA(3)	pgm(2)	tkt(1)	uncA(6)	8	ST-21 complex
197.158	PATRIC	-	-	-	-	Campylobacter jejuni	aspA(1)	glnA(6)	gltA(22)	glyA(24)	pgm(12)	tkt(28)	uncA(1)	132	ST-508 complex
197.158	PATRIC	-	-	-	-	Campylobacter jejuni	aspA(1)	glnA(2)	gltA(3)	glyA(3)	pgm(5)	tkt(9)	uncA(3)	459	ST-42 complex
197.158	PATRIC	-	-	-	-	Campylobacter jejuni	aspA(2)	glnA(1)	gltA(1)	glyA(3)	pgm(140)	tkt(3)	uncA(5)	806	ST-21 complex
197.158	PATRIC	-	-	-	-	Campylobacter jejuni	aspA(1)	glnA(4)	gltA(2)	glyA(2)	pgm(6)	tkt(3)	uncA(17)	61	ST-61 complex
197.158	PATRIC	-	-	-	-	Campylobacter jejuni	aspA(2)	glnA(1)	gltA(1)	glyA(3)	pgm(2)	tkt(1)	uncA(6)	8	ST-21 complex
197.158	PATRIC	-	-	-	-	Campylobacter jejuni	aspA(1)	glnA(2)	gltA(3)	glyA(4)	pgm(5)	tkt(9)	uncA(3)	42	ST-42 complex
197.158	PATRIC	-	-	-	-	Campylobacter jejuni	aspA(2)	glnA(4)	gltA(2)	glyA(3)	pgm(2)	tkt(1)	uncA(5)	4562	ST-21 complex
197.158	PATRIC	-	-	-	-	Campylobacter jejuni	aspA(2)	glnA(1)	gltA(1)	glyA(3)	pgm(140)	tkt(3)	uncA(5)	806	ST-21 complex
197.158	PATRIC	-	-	-	-	Campylobacter jejuni	aspA(1)	glnA(2)	gltA(3)	glyA(3)	pgm(~5)	tkt(9)	uncA(3)	-	-
197.158	PATRIC	-	-	-	-	Campylobacter jejuni	aspA(4)	glnA(7)	gltA(10)	glyA(4)	pgm(1)	tkt(7)	uncA(1)	45	ST-45 complex
197.158	PATRIC	-	-	-	-	Campylobacter jejuni	aspA(2)	glnA(1)	gltA(1)	glyA(3)	pgm(2)	tkt(1)	uncA(6)	8	ST-21 complex
197.158	PATRIC	-	-	-	-	Campylobacter jejuni	aspA(2)	glnA(2)	gltA(1)	glyA(3)	pgm(2)	tkt(1)	uncA(6)	2876	ST-21 complex
197.158	PATRIC	-	-	-	-	Campylobacter jejuni	aspA(1)	glnA(4)	gltA(2)	glyA(2)	pgm(6)	tkt(3)	uncA(17)	61	ST-61 complex
197.158	PATRIC	-	-	-	-	Campylobacter jejuni	aspA(2)	glnA(1)	gltA(2)	glyA(3)	pgm(2)	tkt(1)	uncA(5)	982	ST-21 complex
197.158	PATRIC	-	-	-	-	Campylobacter jejuni	aspA(1)	glnA(1)	gltA(3)	glyA(765?)	pgm(5)	tkt(9)	uncA(3)	-	-
197.158	PATRIC	-	-	-	-	Campylobacter jejuni	aspA(10)	glnA(1)	gltA(59)	glyA(19)	pgm(10)	tkt(5)	uncA(7)	933	ST-403 complex
197.158	PATRIC	-	-	-	-	Campylobacter jejuni	aspA(1)	glnA(1)	gltA(2)	glyA(2)	pgm(225)	tkt(3)	uncA(17)	1244	ST-61 complex
197.158	PATRIC	-	-	-	-	Campylobacter jejuni	aspA(2)	glnA(1)	gltA(1)	glyA(3)	pgm(2)	tkt(1)	uncA(6)	8	ST-21 complex
197.158	PATRIC	-	-	-	-	Campylobacter jejuni	aspA(2)	glnA(1)	gltA(1)	glyA(3)	pgm(2)	tkt(1)	uncA(6)	8	ST-21 complex
197.158	PATRIC	-	-	-	-	Campylobacter jejuni	aspA(2)	glnA(1)	gltA(2)	glyA(3)	pgm(2)	tkt(1)	uncA(5)	982	ST-21 complex
197.158	PATRIC	-	-	-	-	Campylobacter jejuni	aspA(2)	glnA(1)	gltA(1)	glyA(3)	pgm(2)	tkt(1)	uncA(5)	21	ST-21 complex
197.158	PATRIC	-	-	-	-	Campylobacter jejuni	aspA(2)	glnA(1)	gltA(1)	glyA(3)	pgm(140)	tkt(3)	uncA(5)	806	ST-21 complex
197.158	PATRIC	-	-	-	-	Campylobacter jejuni	aspA(4)	glnA(7)	gltA(10)	glyA(4)	pgm(1)	tkt(7)	uncA(1)	45	ST-45 complex
197.158	PATRIC	-	-	-	-	Campylobacter jejuni	aspA(10)	glnA(1)	gltA(59)	glyA(19)	pgm(10)	tkt(5)	uncA(7)	933	ST-403 complex
197.158	PATRIC	-	-	-	-	Campylobacter jejuni	aspA(2)	glnA(1)	gltA(2)	glyA(3)	pgm(2)	tkt(1)	uncA(5)	982	ST-21 complex
197.158	PATRIC	-	-	-	-	Campylobacter jejuni	aspA(1)	glnA(4)	gltA(2)	glyA(2)	pgm(6)	tkt(3)	uncA(17)	61	ST-61 complex
197.158	PATRIC	-	-	-	-	Campylobacter jejuni	aspA(1)	glnA(6)	gltA(61)	glyA(244)	pgm(40)	tkt(32)	uncA(3)	2524	ST-179 complex
197.158	PATRIC	-	-	-	-	Campylobacter jejuni	aspA(1)	glnA(1)	gltA(2)	glyA(83)	pgm(2)	tkt(3)	uncA(6)	922	-
197.158	PATRIC	-	-	-	-	Campylobacter jejuni	aspA(3)	glnA(2)	gltA(5)	glyA(10)	pgm(11)	tkt(11)	uncA(6)	3	ST-49 complex
197.158	PATRIC	-	-	-	-	Campylobacter jejuni	aspA(2)	glnA(1)	gltA(2)	glyA(3)	pgm(2)	tkt(1)	uncA(5)	982	ST-21 complex
197.158	PATRIC	-	-	-	-	Campylobacter jejuni	aspA(1)	glnA(17)	gltA(2)	glyA(2)	pgm(11)	tkt(12)	uncA(6)	5538	ST-354 complex
197.158	PATRIC	-	-	-	-	Campylobacter jejuni	aspA(2)	glnA(1)	gltA(1)	glyA(3)	pgm(2)	tkt(1)	uncA(6)	8	ST-21 complex
197.158	PATRIC	-	-	-	-	Campylobacter jejuni	aspA(2)	glnA(1)	gltA(1)	glyA(3)	pgm(2)	tkt(1)	uncA(6)	8	ST-21 complex
197.158	PATRIC	-	-	-	-	Campylobacter jejuni	aspA(1)	glnA(2)	gltA(3)	glyA(3)	pgm(5)	tkt(9)	uncA(3)	459	ST-42 complex
197.158	PATRIC	-	-	-	-	Campylobacter jejuni	aspA(2)	glnA(1)	gltA(1)	glyA(3)	pgm(2)	tkt(1)	uncA(6)	8	ST-21 complex
197.158	PATRIC	-	-	-	-	Campylobacter jejuni	aspA(1)	glnA(1)	gltA(2)	glyA(83)	pgm(2)	tkt(3)	uncA(6)	922	-
197.158	PATRIC	-	-	-	-	Campylobacter jejuni	aspA(2)	glnA(1)	gltA(1)	glyA(3)	pgm(2)	tkt(1)	uncA(6)	8	ST-21 complex
197.158	PATRIC	-	-	-	-	Campylobacter jejuni	aspA(1)	glnA(1)	gltA(2)	glyA(83)	pgm(2)	tkt(3)	uncA(6)	922	-
197.158	PATRIC	-	-	-	-	Campylobacter jejuni	aspA(4)	glnA(1)	gltA(10)	glyA(4)	pgm(1)	tkt(7)	uncA(1)	767	ST-45 complex
197.158	PATRIC	-	-	-	-	Campylobacter jejuni	aspA(1)	glnA(2)	gltA(3)	glyA(3)	pgm(5)	tkt(9)	uncA(3)	459	ST-42 complex
197.158	PATRIC	-	-	-	-	Campylobacter jejuni	aspA(1)	glnA(4)	gltA(2)	glyA(2)	pgm(6)	tkt(3)	uncA(17)	61	ST-61 complex
197.158	PATRIC	-	-	-	-	Campylobacter jejuni	aspA(1)	glnA(4)	gltA(2)	glyA(2)	pgm(6)	tkt(3)	uncA(17)	61	ST-61 complex
197.158	PATRIC	-	-	-	-	Campylobacter jejuni	aspA(4)	glnA(7)	gltA(10)	glyA(4)	pgm(1)	tkt(7)	uncA(1)	45	ST-45 complex
197.158	PATRIC	-	-	-	-	Campylobacter jejuni	aspA(1)	glnA(1)	gltA(1)	glyA(3)	pgm(140)	tkt(3)	uncA(5)	-	-
197.158	PATRIC	-	-	-	-	Campylobacter jejuni	aspA(1)	glnA(1)	gltA(2)	glyA(83)	pgm(2)	tkt(3)	uncA(6)	922	-
197.158	PATRIC	-	-	-	-	Campylobacter jejuni	aspA(4)	glnA(7)	gltA(10)	glyA(4)	pgm(1)	tkt(7)	uncA(1)	45	ST-45 complex
197.158	PATRIC	-	-	-	-	Campylobacter jejuni	aspA(1)	glnA(2)	gltA(3)	glyA(3)	pgm(5)	tkt(9)	uncA(3)	459	ST-42 complex
197.158	PATRIC	-	-	-	-	Campylobacter jejuni	aspA(2)	glnA(1)	gltA(2)	glyA(3)	pgm(2)	tkt(1)	uncA(456)	7679	ST-21 complex
197.158	PATRIC	-	-	-	-	Campylobacter jejuni	aspA(4)	glnA(7)	gltA(10)	glyA(4)	pgm(1)	tkt(7)	uncA(1)	45	ST-45 complex
197.158	PATRIC	-	-	-	-	Campylobacter jejuni	aspA(10)	glnA(1)	gltA(59)	glyA(19)	pgm(10)	tkt(5)	uncA(7)	933	ST-403 complex
197.158	PATRIC	-	-	-	-	Campylobacter jejuni	aspA(1)	glnA(4)	gltA(2)	glyA(2)	pgm(225)	tkt(1)	uncA(17)	5161	ST-61 complex
197.158	PATRIC	-	-	-	-	Campylobacter jejuni	aspA(1)	glnA(2)	gltA(3)	glyA(4)	pgm(5)	tkt(9)	uncA(3)	42	ST-42 complex
197.158	PATRIC	-	-	-	-	Campylobacter jejuni	aspA(1)	glnA(2)	gltA(2)	glyA(83)	pgm(2)	tkt(3)	uncA(6)	7694	-
197.158	PATRIC	-	-	-	-	Campylobacter jejuni	aspA(10)	glnA(1)	gltA(59)	glyA(19)	pgm(10)	tkt(5)	uncA(7)	933	ST-403 complex
197.158	PATRIC	-	-	-	-	Campylobacter jejuni	aspA(10)	glnA(1)	gltA(59)	glyA(19)	pgm(10)	tkt(5)	uncA(7)	933	ST-403 complex
197.158	PATRIC	-	-	-	-	Campylobacter jejuni	aspA(1)	glnA(1)	gltA(59)	glyA(2)	pgm(10)	tkt(5)	uncA(7)	934	-
197.159	PATRIC	-	-	-	-	Campylobacter jejuni	aspA(1)	glnA(2)	gltA(3)	glyA(3)	pgm(5)	tkt(9)	uncA(3)	459	ST-42 complex
197.159	PATRIC	-	-	-	-	Campylobacter jejuni	aspA(1)	glnA(2)	gltA(3)	glyA(3)	pgm(5)	tkt(9)	uncA(3)	459	ST-42 complex
197.159	PATRIC	-	-	-	-	Campylobacter jejuni	aspA(2)	glnA(1)	gltA(1)	glyA(3)	pgm(140)	tkt(3)	uncA(5)	806	ST-21 complex
197.159	PATRIC	-	-	-	-	Campylobacter jejuni	aspA(9)	glnA(25)	gltA(2)	glyA(10)	pgm(22)	tkt(3)	uncA(6)	52	ST-52 complex
197.159	PATRIC	-	-	-	-	Campylobacter jejuni	aspA(9)	glnA(25)	gltA(2)	glyA(10)	pgm(22)	tkt(3)	uncA(6)	52	ST-52 complex
197.159	PATRIC	-	-	-	-	Campylobacter jejuni	aspA(4)	glnA(7)	gltA(10)	glyA(4)	pgm(1)	tkt(7)	uncA(1)	45	ST-45 complex
197.159	PATRIC	-	-	-	-	Campylobacter jejuni	aspA(1)	glnA(6)	gltA(22)	glyA(24)	pgm(12)	tkt(28)	uncA(1)	132	ST-508 complex
197.159	PATRIC	-	-	-	-	Campylobacter jejuni	aspA(1)	glnA(4)	gltA(2)	glyA(~2)	pgm(140)	tkt(3)	uncA(17)	-	-
197.159	PATRIC	-	-	-	-	Campylobacter jejuni	aspA(1)	glnA(1)	gltA(2)	glyA(83)	pgm(2)	tkt(3)	uncA(6)	922	-
197.159	PATRIC	-	-	-	-	Campylobacter jejuni	aspA(1)	glnA(2)	gltA(3)	glyA(3)	pgm(5)	tkt(9)	uncA(3)	459	ST-42 complex
197.159	PATRIC	-	-	-	-	Campylobacter jejuni	aspA(1)	glnA(3)	gltA(6)	glyA(4)	pgm(3)	tkt(3)	uncA(3)	22	ST-22 complex
197.159	PATRIC	-	-	-	-	Campylobacter jejuni	aspA(2)	glnA(1)	gltA(2)	glyA(3)	pgm(2)	tkt(1)	uncA(5)	982	ST-21 complex
197.159	PATRIC	-	-	-	-	Campylobacter jejuni	aspA(2)	glnA(1)	gltA(1)	glyA(3)	pgm(2)	tkt(1)	uncA(6)	8	ST-21 complex
197.159	PATRIC	-	-	-	-	Campylobacter jejuni	aspA(2)	glnA(1)	gltA(1)	glyA(3)	pgm(2)	tkt(1)	uncA(6)	8	ST-21 complex
197.159	PATRIC	-	-	-	-	Campylobacter jejuni	aspA(2)	glnA(1)	gltA(1)	glyA(3)	pgm(140)	tkt(3)	uncA(5)	806	ST-21 complex
197.159	PATRIC	-	-	-	-	Campylobacter jejuni	aspA(3)	glnA(2)	gltA(5)	glyA(10)	pgm(11)	tkt(11)	uncA(6)	3	ST-49 complex
197.159	PATRIC	-	-	-	-	Campylobacter jejuni	aspA(2)	glnA(1)	gltA(1)	glyA(3)	pgm(2)	tkt(1)	uncA(6)	8	ST-21 complex
197.159	PATRIC	-	-	-	-	Campylobacter jejuni	aspA(10)	glnA(27)	gltA(43)	glyA(19)	pgm(10)	tkt(5)	uncA(7)	435	ST-403 complex
197.159	PATRIC	-	-	-	-	Campylobacter jejuni	aspA(2)	glnA(1)	gltA(1)	glyA(3)	pgm(2)	tkt(1)	uncA(6)	8	ST-21 complex
197.159	PATRIC	-	-	-	-	Campylobacter jejuni	aspA(1)	glnA(1)	gltA(2)	glyA(2)	pgm(225)	tkt(3)	uncA(17)	1244	ST-61 complex
197.159	PATRIC	-	-	-	-	Campylobacter jejuni	aspA(1)	glnA(3)	gltA(6)	glyA(4)	pgm(3)	tkt(3)	uncA(3)	22	ST-22 complex
197.159	PATRIC	-	-	-	-	Campylobacter jejuni	aspA(79)	glnA(1)	gltA(59)	glyA(3)	pgm(140)	tkt(3)	uncA(5)	-	-
197.159	PATRIC	-	-	-	-	Campylobacter jejuni	aspA(2)	glnA(1)	gltA(2)	glyA(3)	pgm(5)	tkt(1)	uncA(5)	2862	ST-21 complex
197.159	PATRIC	-	-	-	-	Campylobacter jejuni	aspA(2)	glnA(1)	gltA(2)	glyA(3)	pgm(2)	tkt(1)	uncA(5)	982	ST-21 complex
197.159	PATRIC	-	-	-	-	Campylobacter jejuni	aspA(2)	glnA(1)	gltA(1)	glyA(3)	pgm(2)	tkt(1)	uncA(6)	8	ST-21 complex
197.159	PATRIC	-	-	-	-	Campylobacter jejuni	aspA(4)	glnA(7)	gltA(10)	glyA(4)	pgm(1)	tkt(7)	uncA(1)	45	ST-45 complex
197.159	PATRIC	-	-	-	-	Campylobacter jejuni	aspA(1)	glnA(4)	gltA(2)	glyA(2)	pgm(225)	tkt(1)	uncA(17)	5161	ST-61 complex
197.159	PATRIC	-	-	-	-	Campylobacter jejuni	aspA(2)	glnA(1)	gltA(12)	glyA(3)	pgm(2)	tkt(1)	uncA(5)	50	ST-21 complex
197.159	PATRIC	-	-	-	-	Campylobacter jejuni	aspA(1)	glnA(4)	gltA(2)	glyA(2)	pgm(6)	tkt(3)	uncA(17)	61	ST-61 complex
197.159	PATRIC	-	-	-	-	Campylobacter jejuni	aspA(2)	glnA(1)	gltA(1)	glyA(3)	pgm(2)	tkt(1)	uncA(6)	8	ST-21 complex
197.159	PATRIC	-	-	-	-	Campylobacter jejuni	aspA(7)	glnA(311)	gltA(5)	glyA(2)	pgm(11)	tkt(67)	uncA(6)	3736	ST-353 complex
197.159	PATRIC	-	-	-	-	Campylobacter jejuni	aspA(2)	glnA(1)	gltA(2)	glyA(765?)	pgm(2)	tkt(1)	uncA(5)	-	-
197.159	PATRIC	-	-	-	-	Campylobacter jejuni	aspA(9)	glnA(2)	gltA(4)	glyA(62)	pgm(4)	tkt(5)	uncA(17)	929	ST-257 complex
197.159	PATRIC	-	-	-	-	Campylobacter jejuni	aspA(2)	glnA(1)	gltA(1)	glyA(3)	pgm(140)	tkt(3)	uncA(5)	806	ST-21 complex
197.159	PATRIC	-	-	-	-	Campylobacter jejuni	aspA(2)	glnA(1)	gltA(1)	glyA(3)	pgm(2)	tkt(1)	uncA(6)	8	ST-21 complex
197.159	PATRIC	-	-	-	-	Campylobacter jejuni	aspA(2)	glnA(4)	gltA(2)	glyA(2)	pgm(6)	tkt(1)	uncA(5)	38	ST-48 complex
197.159	PATRIC	-	-	-	-	Campylobacter jejuni	aspA(1)	glnA(2)	gltA(3)	glyA(3)	pgm(5)	tkt(9)	uncA(3)	459	ST-42 complex
197.159	PATRIC	-	-	-	-	Campylobacter jejuni	aspA(2)	glnA(1)	gltA(1)	glyA(3)	pgm(2)	tkt(1)	uncA(5)	21	ST-21 complex
197.159	PATRIC	-	-	-	-	Campylobacter jejuni	aspA(1)	glnA(1)	gltA(2)	glyA(2)	pgm(2)	tkt(3)	uncA(17)	4487	ST-61 complex
197.159	PATRIC	-	-	-	-	Campylobacter jejuni	aspA(2)	glnA(1)	gltA(2)	glyA(3)	pgm(2)	tkt(1)	uncA(5)	982	ST-21 complex
197.159	PATRIC	-	-	-	-	Campylobacter jejuni	aspA(2)	glnA(1)	gltA(1)	glyA(3)	pgm(140)	tkt(3)	uncA(5)	806	ST-21 complex
197.159	PATRIC	-	-	-	-	Campylobacter jejuni	aspA(1)	glnA(2)	gltA(3)	glyA(3)	pgm(5)	tkt(9)	uncA(3)	459	ST-42 complex
197.159	PATRIC	-	-	-	-	Campylobacter jejuni	aspA(1)	glnA(2)	gltA(3)	glyA(3)	pgm(5)	tkt(9)	uncA(3)	459	ST-42 complex
197.159	PATRIC	-	-	-	-	Campylobacter jejuni	aspA(1)	glnA(1)	gltA(2)	glyA(83)	pgm(2)	tkt(3)	uncA(6)	922	-
197.159	PATRIC	-	-	-	-	Campylobacter jejuni	aspA(1)	glnA(1)	gltA(2)	glyA(83)	pgm(2)	tkt(3)	uncA(6)	922	-
197.159	PATRIC	-	-	-	-	Campylobacter jejuni	aspA(2)	glnA(1)	gltA(2)	glyA(3)	pgm(2)	tkt(1)	uncA(5)	982	ST-21 complex
197.159	PATRIC	-	-	-	-	Campylobacter jejuni	aspA(2)	glnA(1)	gltA(1)	glyA(3)	pgm(2)	tkt(1)	uncA(6)	8	ST-21 complex
197.159	PATRIC	-	-	-	-	Campylobacter jejuni	aspA(1)	glnA(1)	gltA(2)	glyA(2)	pgm(225)	tkt(3)	uncA(17)	1244	ST-61 complex
197.159	PATRIC	-	-	-	-	Campylobacter jejuni	aspA(2)	glnA(4)	gltA(1)	glyA(4)	pgm(19)	tkt(1)	uncA(5)	918	ST-48 complex
197.159	PATRIC	-	-	-	-	Campylobacter jejuni	aspA(4)	glnA(7)	gltA(59)	glyA(4)	pgm(1)	tkt(7)	uncA(1)	-	-
197.159	PATRIC	-	-	-	-	Campylobacter jejuni	aspA(532)	glnA(4)	gltA(2)	glyA(2)	pgm(6)	tkt(1)	uncA(5)	-	-
197.159	PATRIC	2016	North America	USA	Cow	Campylobacter jejuni	aspA(2)	glnA(1)	gltA(2)	glyA(3)	pgm(5)	tkt(1)	uncA(5)	2862	ST-21 complex
197.159	PATRIC	2016	North America	USA	Cow	Campylobacter jejuni	aspA(2)	glnA(1)	gltA(1)	glyA(3)	pgm(2)	tkt(1)	uncA(6)	8	ST-21 complex
197.159	PATRIC	2016	North America	USA	Cow	Campylobacter jejuni	aspA(9)	glnA(2)	gltA(4)	glyA(62)	pgm(~4)	tkt(5)	uncA(17)	-	-
197.159	PATRIC	2016	North America	USA	Cow	Campylobacter jejuni	aspA(2)	glnA(1)	gltA(1)	glyA(3)	pgm(2)	tkt(1)	uncA(6)	8	ST-21 complex
197.159	PATRIC	2016	North America	USA	Cow	Campylobacter jejuni	aspA(2)	glnA(1)	gltA(1)	glyA(3)	pgm(140)	tkt(3)	uncA(5)	806	ST-21 complex
197.159	PATRIC	2016	North America	USA	Cow	Campylobacter jejuni	aspA(2)	glnA(1)	gltA(1)	glyA(3)	pgm(140)	tkt(3)	uncA(5)	806	ST-21 complex
197.159	PATRIC	2016	North America	USA	Cow	Campylobacter jejuni	aspA(2)	glnA(1)	gltA(1)	glyA(3)	pgm(140)	tkt(3)	uncA(5)	806	ST-21 complex
197.159	PATRIC	2016	North America	USA	Cow	Campylobacter jejuni	aspA(1)	glnA(1)	gltA(2)	glyA(2)	pgm(225)	tkt(3)	uncA(17)	1244	ST-61 complex
197.159	PATRIC	2016	North America	USA	Cow	Campylobacter jejuni	aspA(2)	glnA(1)	gltA(2)	glyA(3)	pgm(2)	tkt(1)	uncA(5)	982	ST-21 complex
197.159	PATRIC	2016	North America	USA	Cow	Campylobacter jejuni	aspA(1)	glnA(1)	gltA(2)	glyA(2)	pgm(225)	tkt(3)	uncA(17)	1244	ST-61 complex
197.159	PATRIC	2016	North America	USA	Cow	Campylobacter jejuni	aspA(2)	glnA(1)	gltA(1)	glyA(3)	pgm(140)	tkt(3)	uncA(5)	806	ST-21 complex
197.159	PATRIC	2016	North America	USA	Cow	Campylobacter jejuni	aspA(4)	glnA(7)	gltA(10)	glyA(4)	pgm(1)	tkt(7)	uncA(1)	45	ST-45 complex
197.159	PATRIC	2016	North America	USA	Cow	Campylobacter jejuni	aspA(1)	glnA(2)	gltA(3)	glyA(3)	pgm(5)	tkt(9)	uncA(3)	459	ST-42 complex
197.159	PATRIC	2016	North America	USA	Cow	Campylobacter jejuni	aspA(1)	glnA(1)	gltA(2)	glyA(2)	pgm(225)	tkt(3)	uncA(17)	1244	ST-61 complex
197.159	PATRIC	2016	North America	USA	Cow	Campylobacter jejuni	aspA(2)	glnA(1)	gltA(1)	glyA(3)	pgm(140)	tkt(3)	uncA(5)	806	ST-21 complex
197.159	PATRIC	2016	North America	USA	Cow	Campylobacter jejuni	aspA(1)	glnA(2)	gltA(3)	glyA(3)	pgm(5)	tkt(9)	uncA(3)	459	ST-42 complex
197.159	PATRIC	2016	North America	USA	Cow	Campylobacter jejuni	aspA(9)	glnA(2)	gltA(4)	glyA(62)	pgm(4)	tkt(5)	uncA(17)	929	ST-257 complex
197.159	PATRIC	2016	North America	USA	Cow	Campylobacter jejuni	aspA(1)	glnA(1)	gltA(2)	glyA(83)	pgm(2)	tkt(3)	uncA(6)	922	-
197.159	PATRIC	2016	North America	USA	Cow	Campylobacter jejuni	aspA(1)	glnA(2)	gltA(3)	glyA(3)	pgm(5)	tkt(9)	uncA(3)	459	ST-42 complex
197.159	PATRIC	2016	North America	USA	Cow	Campylobacter jejuni	aspA(1)	glnA(1)	gltA(2)	glyA(83)	pgm(2)	tkt(3)	uncA(6)	922	-
197.159	PATRIC	2016	North America	USA	Cow	Campylobacter jejuni	aspA(1)	glnA(2)	gltA(3)	glyA(3)	pgm(5)	tkt(9)	uncA(3)	459	ST-42 complex
197.159	PATRIC	2016	North America	USA	Cow	Campylobacter jejuni	aspA(9)	glnA(2)	gltA(4)	glyA(62)	pgm(4)	tkt(5)	uncA(17)	929	ST-257 complex
197.159	PATRIC	2016	North America	USA	Cow	Campylobacter jejuni	aspA(1)	glnA(1)	gltA(2)	glyA(2)	pgm(225)	tkt(3)	uncA(17)	1244	ST-61 complex
197.159	PATRIC	2016	North America	USA	Cow	Campylobacter jejuni	aspA(2)	glnA(1)	gltA(2)	glyA(3)	pgm(2)	tkt(1)	uncA(5)	982	ST-21 complex
197.159	PATRIC	2016	North America	USA	Cow	Campylobacter jejuni	aspA(1)	glnA(1)	gltA(2)	glyA(2)	pgm(225)	tkt(3)	uncA(17)	1244	ST-61 complex
197.159	PATRIC	2016	North America	USA	Cow	Campylobacter jejuni	aspA(2)	glnA(4)	gltA(2)	glyA(2)	pgm(6)	tkt(1)	uncA(5)	38	ST-48 complex
197.16	PATRIC	2016	North America	USA	Cow	Campylobacter jejuni	aspA(1)	glnA(6)	gltA(22)	glyA(24)	pgm(12)	tkt(28)	uncA(1)	132	ST-508 complex
197.16	PATRIC	2016	North America	USA	Cow	Campylobacter jejuni	aspA(2)	glnA(1)	gltA(2)	glyA(3)	pgm(5)	tkt(3)	uncA(5)	9522	ST-21 complex
197.16	PATRIC	2016	North America	USA	Cow	Campylobacter jejuni	aspA(1)	glnA(4)	gltA(2)	glyA(2)	pgm(6)	tkt(3)	uncA(17)	61	ST-61 complex
197.16	PATRIC	2016	North America	USA	Cow	Campylobacter jejuni	aspA(1)	glnA(2)	gltA(3)	glyA(3)	pgm(5)	tkt(9)	uncA(3)	459	ST-42 complex
197.16	PATRIC	2016	North America	USA	Cow	Campylobacter jejuni	aspA(2)	glnA(1)	gltA(2)	glyA(3)	pgm(2)	tkt(1)	uncA(5)	982	ST-21 complex
197.16	PATRIC	2016	North America	USA	Cow	Campylobacter jejuni	aspA(2)	glnA(1)	gltA(2)	glyA(3)	pgm(2)	tkt(1)	uncA(5)	982	ST-21 complex
197.16	PATRIC	2016	North America	USA	Cow	Campylobacter jejuni	aspA(2)	glnA(1)	gltA(2)	glyA(3)	pgm(2)	tkt(1)	uncA(5)	982	ST-21 complex
197.16	PATRIC	2016	North America	USA	Cow	Campylobacter jejuni	aspA(1)	glnA(1)	gltA(2)	glyA(83)	pgm(2)	tkt(3)	uncA(6)	922	-
197.16	PATRIC	2016	North America	USA	Cow	Campylobacter jejuni	aspA(2)	glnA(1)	gltA(2)	glyA(3)	pgm(2)	tkt(1)	uncA(5)	982	ST-21 complex
197.16	PATRIC	2016	North America	USA	Pig	Campylobacter jejuni	aspA(1)	glnA(6)	gltA(137)	glyA(176)	pgm(40)	tkt(180)	uncA(3)	4186	ST-179 complex
197.16	PATRIC	2016	North America	USA	Cow	Campylobacter jejuni	aspA(2)	glnA(4)	gltA(2)	glyA(2)	pgm(6)	tkt(1)	uncA(5)	38	ST-48 complex
197.16	PATRIC	2016	North America	USA	Cow	Campylobacter jejuni	aspA(2)	glnA(1)	gltA(2)	glyA(3)	pgm(140)	tkt(3)	uncA(5)	9111	ST-21 complex
197.16	PATRIC	2016	North America	USA	Cow	Campylobacter jejuni	aspA(2)	glnA(~24)	gltA(1)	glyA(3)	pgm(2)	tkt(1)	uncA(6)	-	-
197.16	PATRIC	2016	North America	USA	Cow	Campylobacter jejuni	aspA(2)	glnA(4)	gltA(2)	glyA(2)	pgm(6)	tkt(1)	uncA(5)	38	ST-48 complex
197.16	PATRIC	2016	North America	USA	Cow	Campylobacter jejuni	aspA(8)	glnA(21)	gltA(5)	glyA(2)	pgm(59)	tkt(1)	uncA(5)	-	-
197.16	PATRIC	2016	North America	USA	Cow	Campylobacter jejuni	aspA(1)	glnA(2)	gltA(3)	glyA(3)	pgm(5)	tkt(9)	uncA(3)	459	ST-42 complex
197.16	PATRIC	2016	North America	USA	Cow	Campylobacter jejuni	aspA(1)	glnA(4)	gltA(2)	glyA(2)	pgm(6)	tkt(3)	uncA(17)	61	ST-61 complex
197.16	PATRIC	2016	North America	USA	Cow	Campylobacter jejuni	aspA(2)	glnA(1)	gltA(1)	glyA(3)	pgm(140)	tkt(3)	uncA(5)	806	ST-21 complex
197.16	PATRIC	2016	North America	USA	Cow	Campylobacter jejuni	aspA(2)	glnA(1)	gltA(2)	glyA(3)	pgm(2)	tkt(1)	uncA(5)	982	ST-21 complex
197.16	PATRIC	2016	North America	USA	Cow	Campylobacter jejuni	aspA(2)	glnA(1)	gltA(1)	glyA(3)	pgm(140)	tkt(3)	uncA(5)	806	ST-21 complex
197.16	PATRIC	2016	North America	USA	Cow	Campylobacter jejuni	aspA(2)	glnA(1)	gltA(2)	glyA(3)	pgm(5)	tkt(1)	uncA(5)	2862	ST-21 complex
197.16	PATRIC	2016	North America	USA	Cow	Campylobacter jejuni	aspA(2)	glnA(1)	gltA(1)	glyA(3)	pgm(2)	tkt(1)	uncA(6)	8	ST-21 complex
197.16	PATRIC	2016	North America	USA	Cow	Campylobacter jejuni	aspA(2)	glnA(1)	gltA(2)	glyA(506?)	pgm(5)	tkt(1)	uncA(5)	-	-
197.16	PATRIC	2016	North America	USA	Cow	Campylobacter jejuni	aspA(1)	glnA(3)	gltA(6)	glyA(4)	pgm(3)	tkt(3)	uncA(3)	22	ST-22 complex
197.16	PATRIC	2016	North America	USA	Cow	Campylobacter jejuni	aspA(1)	glnA(2)	gltA(3)	glyA(3)	pgm(5)	tkt(9)	uncA(3)	459	ST-42 complex
197.16	PATRIC	2016	North America	USA	Cow	Campylobacter jejuni	aspA(1)	glnA(4)	gltA(2)	glyA(2)	pgm(6)	tkt(3)	uncA(17)	61	ST-61 complex
197.16	PATRIC	2016	North America	USA	Cow	Campylobacter jejuni	aspA(1)	glnA(2)	gltA(3)	glyA(3)	pgm(5)	tkt(9)	uncA(3)	459	ST-42 complex
197.16	PATRIC	2016	North America	USA	Cow	Campylobacter jejuni	aspA(2)	glnA(1)	gltA(1)	glyA(506?)	pgm(2)	tkt(1)	uncA(6)	-	-
197.16	PATRIC	2016	North America	USA	Cow	Campylobacter jejuni	aspA(1)	glnA(3)	gltA(6)	glyA(4)	pgm(3)	tkt(3)	uncA(3)	22	ST-22 complex
197.16	PATRIC	2016	North America	USA	Cow	Campylobacter jejuni	aspA(2)	glnA(1)	gltA(1)	glyA(3)	pgm(140)	tkt(3)	uncA(5)	806	ST-21 complex
197.16	PATRIC	2016	North America	USA	Cow	Campylobacter jejuni	aspA(1)	glnA(4)	gltA(2)	glyA(2)	pgm(6)	tkt(3)	uncA(17)	61	ST-61 complex
197.16	PATRIC	2016	North America	USA	Cow	Campylobacter jejuni	aspA(1)	glnA(2)	gltA(3)	glyA(3)	pgm(5)	tkt(9)	uncA(3)	459	ST-42 complex
197.16	PATRIC	2016	North America	USA	Cow	Campylobacter jejuni	aspA(1)	glnA(1)	gltA(2)	glyA(2)	pgm(225)	tkt(3)	uncA(17)	1244	ST-61 complex
197.16	PATRIC	2016	North America	USA	Cow	Campylobacter jejuni	aspA(2)	glnA(1)	gltA(1)	glyA(3)	pgm(2)	tkt(1)	uncA(6)	8	ST-21 complex
197.16	PATRIC	2016	North America	USA	Cow	Campylobacter jejuni	aspA(1)	glnA(3)	gltA(6)	glyA(4)	pgm(3)	tkt(3)	uncA(3)	22	ST-22 complex
197.16	PATRIC	2016	North America	USA	Cow	Campylobacter jejuni	aspA(2)	glnA(1)	gltA(2)	glyA(3)	pgm(2)	tkt(1)	uncA(5)	982	ST-21 complex
197.16	PATRIC	2016	North America	USA	Cow	Campylobacter jejuni	aspA(2)	glnA(1)	gltA(1)	glyA(3)	pgm(2)	tkt(1)	uncA(6)	8	ST-21 complex
197.16	PATRIC	2016	North America	USA	Cow	Campylobacter jejuni	aspA(1)	glnA(2)	gltA(3)	glyA(3)	pgm(5)	tkt(9)	uncA(3)	459	ST-42 complex
197.16	PATRIC	2016	North America	USA	Cow	Campylobacter jejuni	aspA(2)	glnA(1)	gltA(2)	glyA(3)	pgm(2)	tkt(1)	uncA(5)	982	ST-21 complex
197.16	PATRIC	2016	North America	USA	Cow	Campylobacter jejuni	aspA(43?)	glnA(1)	gltA(2)	glyA(3)	pgm(2)	tkt(1)	uncA(5)	-	-
197.16	PATRIC	2016	North America	USA	Cow	Campylobacter jejuni	aspA(1)	glnA(1)	gltA(2)	glyA(821?)	pgm(225)	tkt(556?)	uncA(3,17)	-	-
197.16	PATRIC	2016	North America	USA	Cow	Campylobacter jejuni	aspA(2)	glnA(1)	gltA(1)	glyA(3)	pgm(2)	tkt(1)	uncA(6)	8	ST-21 complex
197.16	PATRIC	2016	North America	USA	Cow	Campylobacter jejuni	aspA(2)	glnA(1)	gltA(1)	glyA(3)	pgm(140)	tkt(3)	uncA(5)	806	ST-21 complex
197.16	PATRIC	2016	North America	USA	Cow	Campylobacter jejuni	aspA(1)	glnA(2)	gltA(3)	glyA(3)	pgm(~5)	tkt(9)	uncA(3)	-	-
197.16	PATRIC	2016	North America	USA	Cow	Campylobacter jejuni	aspA(2)	glnA(1)	gltA(1)	glyA(3)	pgm(140)	tkt(3)	uncA(5)	806	ST-21 complex
197.16	PATRIC	2016	North America	USA	Cow	Campylobacter jejuni	aspA(2)	glnA(1)	gltA(1)	glyA(3)	pgm(2)	tkt(1)	uncA(6)	8	ST-21 complex
197.16	PATRIC	2016	North America	USA	Cow	Campylobacter jejuni	aspA(1)	glnA(1)	gltA(2)	glyA(2)	pgm(225)	tkt(3)	uncA(17)	1244	ST-61 complex
197.16	PATRIC	2016	North America	USA	Cow	Campylobacter jejuni	aspA(3)	glnA(2)	gltA(5)	glyA(10)	pgm(11)	tkt(11)	uncA(6)	3	ST-49 complex
197.16	PATRIC	2016	North America	USA	Cow	Campylobacter jejuni	aspA(10)	glnA(1)	gltA(59)	glyA(19)	pgm(10)	tkt(5)	uncA(7)	933	ST-403 complex
197.16	PATRIC	2016	North America	USA	Cow	Campylobacter jejuni	aspA(1)	glnA(3)	gltA(6)	glyA(4)	pgm(3)	tkt(3)	uncA(3)	22	ST-22 complex
197.16	PATRIC	2016	North America	USA	Cow	Campylobacter jejuni	aspA(2)	glnA(1)	gltA(1)	glyA(3)	pgm(2)	tkt(1)	uncA(6)	8	ST-21 complex
197.16	PATRIC	2016	North America	USA	Cow	Campylobacter jejuni	aspA(2)	glnA(1)	gltA(1)	glyA(3)	pgm(2)	tkt(1)	uncA(6)	8	ST-21 complex
197.16	PATRIC	2016	North America	USA	Cow	Campylobacter jejuni	aspA(1)	glnA(2)	gltA(3)	glyA(3)	pgm(5)	tkt(9)	uncA(3)	459	ST-42 complex
197.16	PATRIC	2016	North America	USA	Cow	Campylobacter jejuni	aspA(1)	glnA(2)	gltA(3)	glyA(3)	pgm(5)	tkt(1)	uncA(3)	-	-
197.16	PATRIC	2016	North America	USA	Cow	Campylobacter jejuni	aspA(1)	glnA(1)	gltA(2)	glyA(2)	pgm(225)	tkt(3)	uncA(17)	1244	ST-61 complex
197.16	PATRIC	2016	North America	USA	Cow	Campylobacter jejuni	aspA(1)	glnA(4)	gltA(2)	glyA(2)	pgm(6)	tkt(1)	uncA(17)	432	ST-61 complex
197.16	PATRIC	2016	North America	USA	Cow	Campylobacter jejuni	aspA(1)	glnA(1)	gltA(2)	glyA(2)	pgm(225)	tkt(3)	uncA(17)	1244	ST-61 complex
197.16	PATRIC	2016	North America	USA	Cow	Campylobacter jejuni	aspA(2)	glnA(1)	gltA(1)	glyA(3)	pgm(2)	tkt(1)	uncA(6)	8	ST-21 complex
197.16	PATRIC	2016	North America	USA	Cow	Campylobacter jejuni	aspA(2)	glnA(1)	gltA(2)	glyA(3)	pgm(2)	tkt(1)	uncA(5)	982	ST-21 complex
197.16	PATRIC	2016	North America	USA	Cow	Campylobacter jejuni	aspA(2)	glnA(1)	gltA(1)	glyA(3)	pgm(2)	tkt(1)	uncA(6)	8	ST-21 complex
197.16	PATRIC	2016	North America	USA	Cow	Campylobacter jejuni	aspA(2)	glnA(1)	gltA(1)	glyA(3)	pgm(5)	tkt(3)	uncA(5)	-	-
197.16	PATRIC	2016	North America	USA	Cow	Campylobacter jejuni	aspA(2)	glnA(1)	gltA(2)	glyA(506?)	pgm(2)	tkt(1)	uncA(456)	-	-
197.16	PATRIC	2016	North America	USA	Cow	Campylobacter jejuni	aspA(1)	glnA(1)	gltA(1)	glyA(3)	pgm(140)	tkt(3)	uncA(5)	-	-
197.16	PATRIC	2016	North America	USA	Cow	Campylobacter jejuni	aspA(1)	glnA(1)	gltA(2)	glyA(83)	pgm(2)	tkt(3)	uncA(6)	922	-
197.16	PATRIC	2016	North America	USA	Cow	Campylobacter jejuni	aspA(2)	glnA(1)	gltA(1)	glyA(3)	pgm(2)	tkt(1)	uncA(5)	21	ST-21 complex
197.16	PATRIC	2016	North America	USA	Cow	Campylobacter jejuni	aspA(2)	glnA(1)	gltA(1)	glyA(3)	pgm(2)	tkt(1)	uncA(5)	21	ST-21 complex
197.16	PATRIC	2016	North America	USA	Cow	Campylobacter jejuni	aspA(2)	glnA(1)	gltA(1)	glyA(3)	pgm(2)	tkt(1)	uncA(5)	21	ST-21 complex
197.16	PATRIC	2016	North America	USA	Cow	Campylobacter jejuni	aspA(1)	glnA(2)	gltA(3)	glyA(3)	pgm(5)	tkt(9)	uncA(3)	459	ST-42 complex
197.16	PATRIC	2016	North America	USA	Cow	Campylobacter jejuni	aspA(1)	glnA(1)	gltA(2)	glyA(2)	pgm(225)	tkt(3)	uncA(17)	1244	ST-61 complex
197.16	PATRIC	2016	North America	USA	Cow	Campylobacter jejuni	aspA(4)	glnA(7)	gltA(10)	glyA(4)	pgm(1)	tkt(7)	uncA(1)	45	ST-45 complex
197.16	PATRIC	2016	North America	USA	Cow	Campylobacter jejuni	aspA(2)	glnA(1)	gltA(1)	glyA(3)	pgm(2)	tkt(1)	uncA(6)	8	ST-21 complex
197.16	PATRIC	2016	North America	USA	Cow	Campylobacter jejuni	aspA(2)	glnA(1)	gltA(2)	glyA(3)	pgm(5)	tkt(1)	uncA(5)	2862	ST-21 complex
197.16	PATRIC	2016	North America	USA	Cow	Campylobacter jejuni	aspA(2)	glnA(1)	gltA(1)	glyA(3)	pgm(140)	tkt(3)	uncA(5)	806	ST-21 complex
197.16	PATRIC	2016	North America	USA	Cow	Campylobacter jejuni	aspA(2)	glnA(1)	gltA(2)	glyA(3)	pgm(2)	tkt(1)	uncA(5)	982	ST-21 complex
197.16	PATRIC	2016	North America	USA	Cow	Campylobacter jejuni	aspA(2)	glnA(1)	gltA(2)	glyA(3)	pgm(2)	tkt(1)	uncA(5)	982	ST-21 complex
197.16	PATRIC	2016	North America	USA	Cow	Campylobacter jejuni	aspA(2)	glnA(2)	gltA(1)	glyA(3)	pgm(2)	tkt(1)	uncA(6)	2876	ST-21 complex
197.16	PATRIC	2016	North America	USA	Cow	Campylobacter jejuni	aspA(1)	glnA(2)	gltA(3)	glyA(3)	pgm(5)	tkt(9)	uncA(3)	459	ST-42 complex
197.16	PATRIC	2016	North America	USA	Cow	Campylobacter jejuni	aspA(1)	glnA(1)	gltA(2)	glyA(83)	pgm(2)	tkt(3)	uncA(6)	922	-
197.16	PATRIC	2016	North America	USA	Cow	Campylobacter jejuni	aspA(2)	glnA(1)	gltA(1)	glyA(3)	pgm(2)	tkt(1)	uncA(6)	8	ST-21 complex
197.16	PATRIC	2016	North America	USA	Cow	Campylobacter jejuni	aspA(1)	glnA(4)	gltA(2)	glyA(2)	pgm(6)	tkt(3)	uncA(17)	61	ST-61 complex
197.16	PATRIC	2016	North America	USA	Cow	Campylobacter jejuni	aspA(2)	glnA(1)	gltA(2)	glyA(3)	pgm(2)	tkt(1)	uncA(5)	982	ST-21 complex
197.16	PATRIC	2016	North America	USA	Cow	Campylobacter jejuni	aspA(2)	glnA(1)	gltA(1)	glyA(3)	pgm(2)	tkt(1)	uncA(6)	8	ST-21 complex
197.16	PATRIC	2016	North America	USA	Cow	Campylobacter jejuni	aspA(2)	glnA(2)	gltA(1)	glyA(3)	pgm(2)	tkt(1)	uncA(6)	2876	ST-21 complex
197.16	PATRIC	2016	North America	USA	Cow	Campylobacter jejuni	aspA(2)	glnA(1)	gltA(1)	glyA(3)	pgm(2)	tkt(1)	uncA(5)	21	ST-21 complex
197.16	PATRIC	2016	North America	USA	Cow	Campylobacter jejuni	aspA(2)	glnA(1)	gltA(2)	glyA(3)	pgm(2)	tkt(1)	uncA(5)	982	ST-21 complex
197.16	PATRIC	2016	North America	USA	Cow	Campylobacter jejuni	aspA(2)	glnA(1)	gltA(1)	glyA(3)	pgm(2)	tkt(1)	uncA(6)	8	ST-21 complex
197.16	PATRIC	2016	North America	USA	Cow	Campylobacter jejuni	aspA(1)	glnA(1)	gltA(2)	glyA(2)	pgm(225)	tkt(3)	uncA(17)	1244	ST-61 complex
197.16	PATRIC	2016	North America	USA	Cow	Campylobacter jejuni	aspA(2)	glnA(1)	gltA(1)	glyA(3)	pgm(140)	tkt(3)	uncA(5)	806	ST-21 complex
197.16	PATRIC	2016	North America	USA	Cow	Campylobacter jejuni	aspA(2)	glnA(1)	gltA(2)	glyA(3)	pgm(2)	tkt(1)	uncA(5)	982	ST-21 complex
197.16	PATRIC	2016	North America	USA	Cow	Campylobacter jejuni	aspA(4)	glnA(7)	gltA(10)	glyA(4)	pgm(1)	tkt(7)	uncA(1)	45	ST-45 complex
197.161	PATRIC	2016	North America	USA	Cow	Campylobacter jejuni	aspA(2)	glnA(1)	gltA(1)	glyA(3)	pgm(2)	tkt(1)	uncA(6)	8	ST-21 complex
197.161	PATRIC	2016	North America	USA	Cow	Campylobacter jejuni	aspA(4)	glnA(7)	gltA(10)	glyA(4)	pgm(1)	tkt(7)	uncA(1)	45	ST-45 complex
197.161	PATRIC	2016	North America	USA	Cow	Campylobacter jejuni	aspA(1)	glnA(1)	gltA(2)	glyA(83)	pgm(2)	tkt(3)	uncA(6)	922	-
197.161	PATRIC	2016	North America	USA	Cow	Campylobacter jejuni	aspA(2)	glnA(1)	gltA(1)	glyA(3)	pgm(140)	tkt(3)	uncA(5)	806	ST-21 complex
197.161	PATRIC	2016	North America	USA	Cow	Campylobacter jejuni	aspA(2)	glnA(1)	gltA(1)	glyA(3)	pgm(2)	tkt(1)	uncA(5)	21	ST-21 complex
197.161	PATRIC	2016	North America	USA	Cow	Campylobacter jejuni	aspA(2)	glnA(1)	gltA(2)	glyA(3)	pgm(2)	tkt(1)	uncA(5)	982	ST-21 complex
197.161	PATRIC	2016	North America	USA	Cow	Campylobacter jejuni	aspA(1)	glnA(1)	gltA(2)	glyA(83)	pgm(2)	tkt(3)	uncA(6)	922	-
197.161	PATRIC	2016	North America	USA	Cow	Campylobacter jejuni	aspA(2)	glnA(1)	gltA(1)	glyA(3)	pgm(140)	tkt(3)	uncA(5)	806	ST-21 complex
197.161	PATRIC	2016	North America	USA	Cow	Campylobacter jejuni	aspA(2)	glnA(1)	gltA(1)	glyA(3)	pgm(2)	tkt(1)	uncA(6)	8	ST-21 complex
197.161	PATRIC	2016	North America	USA	Cow	Campylobacter jejuni	aspA(1)	glnA(1)	gltA(2)	glyA(2)	pgm(225)	tkt(3)	uncA(17)	1244	ST-61 complex
197.161	PATRIC	2016	North America	USA	Cow	Campylobacter jejuni	aspA(2)	glnA(1)	gltA(1)	glyA(3)	pgm(5)	tkt(3)	uncA(5)	-	-
197.161	PATRIC	2016	North America	USA	Cow	Campylobacter jejuni	aspA(19)	glnA(1)	gltA(1)	glyA(765?)	pgm(2)	tkt(1)	uncA(6)	-	-
197.161	PATRIC	2016	North America	USA	Cow	Campylobacter jejuni	aspA(2)	glnA(1)	gltA(1)	glyA(3)	pgm(~140)	tkt(3)	uncA(5)	-	-
197.161	PATRIC	2016	North America	USA	Cow	Campylobacter jejuni	aspA(1)	glnA(2)	gltA(3)	glyA(3)	pgm(5)	tkt(9)	uncA(3)	459	ST-42 complex
197.161	PATRIC	2016	North America	USA	Cow	Campylobacter jejuni	aspA(1)	glnA(2)	gltA(3)	glyA(3)	pgm(5)	tkt(9)	uncA(3)	459	ST-42 complex
197.161	PATRIC	2016	North America	USA	Cow	Campylobacter jejuni	aspA(10)	glnA(1)	gltA(59)	glyA(19)	pgm(10)	tkt(5)	uncA(7)	933	ST-403 complex
197.161	PATRIC	2016	North America	USA	Cow	Campylobacter jejuni	aspA(1)	glnA(2)	gltA(3)	glyA(3)	pgm(5)	tkt(9)	uncA(3)	459	ST-42 complex
197.161	PATRIC	2016	North America	USA	Cow	Campylobacter jejuni	aspA(2)	glnA(1)	gltA(1)	glyA(20)	pgm(2)	tkt(1)	uncA(6)	-	-
197.161	PATRIC	2016	North America	USA	Cow	Campylobacter jejuni	aspA(2)	glnA(1)	gltA(2)	glyA(3)	pgm(2)	tkt(1)	uncA(5)	982	ST-21 complex
197.161	PATRIC	2016	North America	USA	Cow	Campylobacter jejuni	aspA(1)	glnA(1)	gltA(2)	glyA(83)	pgm(2)	tkt(3)	uncA(6)	922	-
197.161	PATRIC	2016	North America	USA	Cow	Campylobacter jejuni	aspA(2)	glnA(2)	gltA(4)	glyA(62)	pgm(4)	tkt(5)	uncA(17)	5261	ST-257 complex
197.161	PATRIC	2016	North America	USA	Cow	Campylobacter jejuni	aspA(1)	glnA(1)	gltA(2)	glyA(83)	pgm(2)	tkt(3)	uncA(6)	922	-
197.161	PATRIC	2016	North America	USA	Cow	Campylobacter jejuni	aspA(2)	glnA(1)	gltA(1)	glyA(3)	pgm(2)	tkt(1)	uncA(5)	21	ST-21 complex
197.161	PATRIC	2016	North America	USA	Cow	Campylobacter jejuni	aspA(1)	glnA(2)	gltA(3)	glyA(3)	pgm(5)	tkt(9)	uncA(3)	459	ST-42 complex
197.161	PATRIC	2016	North America	USA	Cow	Campylobacter jejuni	aspA(1)	glnA(2)	gltA(3)	glyA(3)	pgm(5)	tkt(9)	uncA(3)	459	ST-42 complex
197.161	PATRIC	2016	North America	USA	Cow	Campylobacter jejuni	aspA(1)	glnA(3)	gltA(6)	glyA(4)	pgm(3)	tkt(3)	uncA(3)	22	ST-22 complex
197.161	PATRIC	2016	North America	USA	Cow	Campylobacter jejuni	aspA(2)	glnA(1)	gltA(2)	glyA(3)	pgm(2)	tkt(1)	uncA(5)	982	ST-21 complex
197.161	PATRIC	2016	North America	USA	Cow	Campylobacter jejuni	aspA(1)	glnA(1)	gltA(2)	glyA(2)	pgm(2)	tkt(3)	uncA(6)	-	-
197.161	PATRIC	2016	North America	USA	Cow	Campylobacter jejuni	aspA(1)	glnA(1)	gltA(2)	glyA(2)	pgm(225)	tkt(3)	uncA(17)	1244	ST-61 complex
197.161	PATRIC	2016	North America	USA	Cow	Campylobacter jejuni	aspA(2)	glnA(1)	gltA(2)	glyA(3)	pgm(2)	tkt(1)	uncA(5)	982	ST-21 complex
197.161	PATRIC	2016	North America	USA	Cow	Campylobacter jejuni	aspA(2)	glnA(1)	gltA(1)	glyA(3)	pgm(140)	tkt(3)	uncA(5)	806	ST-21 complex
197.161	PATRIC	2016	North America	USA	Cow	Campylobacter jejuni	aspA(1)	glnA(2)	gltA(3)	glyA(3)	pgm(5)	tkt(9)	uncA(3)	459	ST-42 complex
197.161	PATRIC	2016	North America	USA	Cow	Campylobacter jejuni	aspA(1)	glnA(2)	gltA(3)	glyA(3)	pgm(5)	tkt(9)	uncA(3)	459	ST-42 complex
197.161	PATRIC	2016	North America	USA	Cow	Campylobacter jejuni	aspA(1)	glnA(1)	gltA(2)	glyA(2)	pgm(225)	tkt(3)	uncA(17)	1244	ST-61 complex
197.161	PATRIC	2016	North America	USA	Cow	Campylobacter jejuni	aspA(1)	glnA(~2)	gltA(3)	glyA(765?)	pgm(5)	tkt(9)	uncA(3)	-	-
197.161	PATRIC	2016	North America	USA	Cow	Campylobacter jejuni	aspA(2)	glnA(1)	gltA(1)	glyA(3)	pgm(2)	tkt(1)	uncA(6)	8	ST-21 complex
197.161	PATRIC	2016	North America	USA	Cow	Campylobacter jejuni	aspA(2)	glnA(1)	gltA(1)	glyA(3)	pgm(2)	tkt(1)	uncA(6)	8	ST-21 complex
197.161	PATRIC	2016	North America	USA	Cow	Campylobacter jejuni	aspA(4)	glnA(7)	gltA(10)	glyA(4)	pgm(1)	tkt(7)	uncA(1)	45	ST-45 complex
197.161	PATRIC	2016	North America	USA	Cow	Campylobacter jejuni	aspA(1)	glnA(6)	gltA(22)	glyA(24)	pgm(12)	tkt(28)	uncA(1)	132	ST-508 complex
197.161	PATRIC	2016	North America	USA	Pig	Campylobacter jejuni	aspA(4)	glnA(7)	gltA(10)	glyA(4)	pgm(1)	tkt(7)	uncA(1)	45	ST-45 complex
197.161	PATRIC	2016	North America	USA	Cow	Campylobacter jejuni	aspA(1)	glnA(1)	gltA(2)	glyA(2)	pgm(225)	tkt(1)	uncA(17)	-	-
197.161	PATRIC	2016	North America	USA	Cow	Campylobacter jejuni	aspA(1)	glnA(6)	gltA(22)	glyA(24)	pgm(12)	tkt(28)	uncA(1)	132	ST-508 complex
197.161	PATRIC	2016	North America	USA	Cow	Campylobacter jejuni	aspA(1)	glnA(2)	gltA(3)	glyA(3)	pgm(5)	tkt(9)	uncA(3)	459	ST-42 complex
197.161	PATRIC	2016	North America	USA	Cow	Campylobacter jejuni	aspA(1)	glnA(1)	gltA(2)	glyA(2)	pgm(225)	tkt(3)	uncA(17)	1244	ST-61 complex
197.161	PATRIC	2016	North America	USA	Cow	Campylobacter jejuni	aspA(8)	glnA(2)	gltA(5)	glyA(53)	pgm(11)	tkt(3)	uncA(1)	607	ST-607 complex
197.161	PATRIC	2016	North America	USA	Cow	Campylobacter jejuni	aspA(1)	glnA(2)	gltA(3)	glyA(3)	pgm(5)	tkt(9)	uncA(3)	459	ST-42 complex
197.161	PATRIC	2016	North America	USA	Cow	Campylobacter jejuni	aspA(1)	glnA(1)	gltA(3)	glyA(3)	pgm(5)	tkt(9)	uncA(3)	3514	ST-42 complex
197.161	PATRIC	2016	North America	USA	Cow	Campylobacter jejuni	aspA(1)	glnA(3)	gltA(6)	glyA(4)	pgm(3)	tkt(3)	uncA(3)	22	ST-22 complex
197.161	PATRIC	2016	North America	USA	Cow	Campylobacter jejuni	aspA(2)	glnA(1)	gltA(1)	glyA(3)	pgm(140)	tkt(3)	uncA(5)	806	ST-21 complex
197.161	PATRIC	2016	North America	USA	Cow	Campylobacter jejuni	aspA(1)	glnA(2)	gltA(3)	glyA(3)	pgm(5)	tkt(5)	uncA(3)	-	-
197.161	PATRIC	2016	North America	USA	Cow	Campylobacter jejuni	aspA(2)	glnA(4)	gltA(2)	glyA(2)	pgm(6)	tkt(1)	uncA(5)	38	ST-48 complex
197.161	PATRIC	2016	North America	USA	Cow	Campylobacter jejuni	aspA(1)	glnA(2)	gltA(3)	glyA(3)	pgm(5)	tkt(9)	uncA(3)	459	ST-42 complex
197.161	PATRIC	2016	North America	USA	Cow	Campylobacter jejuni	aspA(2)	glnA(1)	gltA(2)	glyA(3)	pgm(140)	tkt(3)	uncA(5)	9111	ST-21 complex
197.161	PATRIC	2016	North America	USA	Cow	Campylobacter jejuni	aspA(2)	glnA(1)	gltA(1)	glyA(3)	pgm(140)	tkt(3)	uncA(5)	806	ST-21 complex
197.161	PATRIC	2016	North America	USA	Cow	Campylobacter jejuni	aspA(9)	glnA(2)	gltA(4)	glyA(62)	pgm(4)	tkt(5)	uncA(17)	929	ST-257 complex
197.161	PATRIC	2016	North America	USA	Cow	Campylobacter jejuni	aspA(2)	glnA(1)	gltA(2)	glyA(3)	pgm(2)	tkt(1)	uncA(5)	982	ST-21 complex
197.161	PATRIC	2016	North America	USA	Cow	Campylobacter jejuni	aspA(9)	glnA(2)	gltA(4)	glyA(62)	pgm(4)	tkt(5)	uncA(17)	929	ST-257 complex
197.161	PATRIC	2016	North America	USA	Cow	Campylobacter jejuni	aspA(1)	glnA(1)	gltA(2)	glyA(83)	pgm(2)	tkt(3)	uncA(6)	922	-
197.161	PATRIC	2016	North America	USA	Cow	Campylobacter jejuni	aspA(2)	glnA(1)	gltA(1)	glyA(787?)	pgm(2)	tkt(1)	uncA(6)	-	-
197.161	PATRIC	2016	North America	USA	Cow	Campylobacter jejuni	aspA(2)	glnA(1)	gltA(1)	glyA(3)	pgm(2)	tkt(1)	uncA(5)	21	ST-21 complex
197.161	PATRIC	2016	North America	USA	Cow	Campylobacter jejuni	aspA(1)	glnA(1)	gltA(2)	glyA(2)	pgm(225)	tkt(3)	uncA(17)	1244	ST-61 complex
197.161	PATRIC	2016	North America	USA	Cow	Campylobacter jejuni	aspA(2)	glnA(1)	gltA(1)	glyA(3)	pgm(140)	tkt(3)	uncA(5)	806	ST-21 complex
197.161	PATRIC	2016	North America	USA	Cow	Campylobacter jejuni	aspA(2)	glnA(1)	gltA(2)	glyA(3)	pgm(2)	tkt(1)	uncA(5)	982	ST-21 complex
197.161	PATRIC	2016	North America	USA	Cow	Campylobacter jejuni	aspA(2)	glnA(1)	gltA(1)	glyA(3)	pgm(2)	tkt(1)	uncA(6)	8	ST-21 complex
197.161	PATRIC	2016	North America	USA	Cow	Campylobacter jejuni	aspA(1)	glnA(4)	gltA(2)	glyA(2)	pgm(6)	tkt(3)	uncA(17)	61	ST-61 complex
197.161	PATRIC	2016	North America	USA	Cow	Campylobacter jejuni	aspA(1)	glnA(2)	gltA(3)	glyA(3)	pgm(5)	tkt(9)	uncA(3)	459	ST-42 complex
197.161	PATRIC	2016	North America	USA	Cow	Campylobacter jejuni	aspA(2)	glnA(1)	gltA(2)	glyA(3)	pgm(2)	tkt(1)	uncA(5)	982	ST-21 complex
197.161	PATRIC	2016	North America	USA	Cow	Campylobacter jejuni	aspA(2)	glnA(1)	gltA(1)	glyA(3)	pgm(2)	tkt(1)	uncA(6)	8	ST-21 complex
197.161	PATRIC	2016	North America	USA	Cow	Campylobacter jejuni	aspA(2)	glnA(1)	gltA(2)	glyA(3)	pgm(2)	tkt(1)	uncA(5)	982	ST-21 complex
197.161	PATRIC	2016	North America	USA	Cow	Campylobacter jejuni	aspA(2)	glnA(1)	gltA(1)	glyA(362)	pgm(2)	tkt(1)	uncA(6)	6227	ST-21 complex
197.161	PATRIC	2016	North America	USA	Cow	Campylobacter jejuni	aspA(2)	glnA(1)	gltA(1)	glyA(3)	pgm(140)	tkt(3)	uncA(5)	806	ST-21 complex
197.161	PATRIC	2016	North America	USA	Cow	Campylobacter jejuni	aspA(2)	glnA(1)	gltA(1)	glyA(3)	pgm(140)	tkt(3)	uncA(5)	806	ST-21 complex
197.161	PATRIC	2016	North America	USA	Cow	Campylobacter jejuni	aspA(1)	glnA(2)	gltA(3)	glyA(3)	pgm(5)	tkt(9)	uncA(3)	459	ST-42 complex
197.161	PATRIC	2016	North America	USA	Cow	Campylobacter jejuni	aspA(1)	glnA(4)	gltA(2)	glyA(2)	pgm(6)	tkt(3)	uncA(17)	61	ST-61 complex
197.161	PATRIC	2016	North America	USA	Cow	Campylobacter jejuni	aspA(1)	glnA(2)	gltA(3)	glyA(3)	pgm(5)	tkt(9)	uncA(3)	459	ST-42 complex
197.161	PATRIC	2016	North America	USA	Cow	Campylobacter jejuni	aspA(2)	glnA(1)	gltA(2)	glyA(3)	pgm(2)	tkt(1)	uncA(5)	982	ST-21 complex
197.161	PATRIC	2016	North America	USA	Cow	Campylobacter jejuni	aspA(2)	glnA(1)	gltA(2)	glyA(3)	pgm(2)	tkt(1)	uncA(5)	982	ST-21 complex
197.161	PATRIC	2016	North America	USA	Cow	Campylobacter jejuni	aspA(1)	glnA(4)	gltA(2)	glyA(2)	pgm(6)	tkt(3)	uncA(17)	61	ST-61 complex
197.161	PATRIC	2016	North America	USA	Cow	Campylobacter jejuni	aspA(2)	glnA(1)	gltA(1)	glyA(3)	pgm(140)	tkt(3)	uncA(5)	806	ST-21 complex
197.161	PATRIC	2016	North America	USA	Cow	Campylobacter jejuni	aspA(1)	glnA(2)	gltA(3)	glyA(3)	pgm(5)	tkt(9)	uncA(3)	459	ST-42 complex
197.161	PATRIC	2016	North America	USA	Cow	Campylobacter jejuni	aspA(2)	glnA(1)	gltA(2)	glyA(3)	pgm(2)	tkt(1)	uncA(5)	982	ST-21 complex
197.161	PATRIC	2016	North America	USA	Cow	Campylobacter jejuni	aspA(1)	glnA(2)	gltA(1)	glyA(3)	pgm(5)	tkt(9)	uncA(3)	4486	ST-42 complex
197.161	PATRIC	2016	North America	USA	Cow	Campylobacter jejuni	aspA(2)	glnA(4)	gltA(2)	glyA(2)	pgm(6)	tkt(1)	uncA(5)	38	ST-48 complex
197.161	PATRIC	2016	North America	USA	Cow	Campylobacter jejuni	aspA(1)	glnA(2)	gltA(3)	glyA(3)	pgm(5)	tkt(9)	uncA(3)	459	ST-42 complex
197.161	PATRIC	2016	North America	USA	Cow	Campylobacter jejuni	aspA(1)	glnA(4)	gltA(2)	glyA(2)	pgm(6)	tkt(3)	uncA(17)	61	ST-61 complex
197.161	PATRIC	2016	North America	USA	Cow	Campylobacter jejuni	aspA(2)	glnA(1)	gltA(2)	glyA(3)	pgm(2)	tkt(1)	uncA(5)	982	ST-21 complex
197.161	PATRIC	2016	North America	USA	Cow	Campylobacter jejuni	aspA(1)	glnA(3)	gltA(6)	glyA(4)	pgm(3)	tkt(3)	uncA(3)	22	ST-22 complex
197.161	PATRIC	2016	North America	USA	Cow	Campylobacter jejuni	aspA(2)	glnA(1)	gltA(2)	glyA(3)	pgm(2)	tkt(1)	uncA(5)	982	ST-21 complex
197.161	PATRIC	2016	North America	USA	Cow	Campylobacter jejuni	aspA(2)	glnA(1)	gltA(1)	glyA(3)	pgm(2)	tkt(1)	uncA(6)	8	ST-21 complex
197.161	PATRIC	2016	North America	USA	Cow	Campylobacter jejuni	aspA(1)	glnA(1)	gltA(2)	glyA(83)	pgm(2)	tkt(3)	uncA(6)	922	-
197.162	PATRIC	2016	North America	USA	Cow	Campylobacter jejuni	aspA(1)	glnA(3)	gltA(6)	glyA(4)	pgm(3)	tkt(3)	uncA(3)	22	ST-22 complex
197.162	PATRIC	2016	North America	USA	Cow	Campylobacter jejuni	aspA(2)	glnA(1)	gltA(1)	glyA(3)	pgm(2)	tkt(1)	uncA(6)	8	ST-21 complex
197.162	PATRIC	2016	North America	USA	Cow	Campylobacter jejuni	aspA(1)	glnA(2)	gltA(3)	glyA(3)	pgm(5)	tkt(9)	uncA(3)	459	ST-42 complex
197.162	PATRIC	2016	North America	USA	Cow	Campylobacter jejuni	aspA(2)	glnA(1,4)	gltA(1)	glyA(506?)	pgm(2)	tkt(1)	uncA(6)	-	-
197.162	PATRIC	2016	North America	USA	Cow	Campylobacter jejuni	aspA(10)	glnA(1)	gltA(59)	glyA(19)	pgm(10)	tkt(5)	uncA(7)	933	ST-403 complex
197.162	PATRIC	2016	North America	USA	Cow	Campylobacter jejuni	aspA(2)	glnA(1)	gltA(2)	glyA(3)	pgm(2)	tkt(1)	uncA(5)	982	ST-21 complex
197.162	PATRIC	2016	North America	USA	Cow	Campylobacter jejuni	aspA(490?)	glnA(3)	gltA(6)	glyA(4)	pgm(3)	tkt(3)	uncA(3)	-	-
197.162	PATRIC	2016	North America	USA	Pig	Campylobacter jejuni	aspA(2)	glnA(1)	gltA(1)	glyA(3)	pgm(140)	tkt(3)	uncA(5)	806	ST-21 complex
197.162	PATRIC	2016	North America	USA	Cow	Campylobacter jejuni	aspA(2)	glnA(1)	gltA(1)	glyA(3)	pgm(140)	tkt(3)	uncA(5)	806	ST-21 complex
197.162	PATRIC	2016	North America	USA	Cow	Campylobacter jejuni	aspA(1)	glnA(2)	gltA(3)	glyA(3)	pgm(5)	tkt(9)	uncA(3)	459	ST-42 complex
197.162	PATRIC	2016	North America	USA	Cow	Campylobacter jejuni	aspA(2)	glnA(1)	gltA(2)	glyA(3)	pgm(2)	tkt(1)	uncA(5)	982	ST-21 complex
197.162	PATRIC	2016	North America	USA	Cow	Campylobacter jejuni	aspA(4)	glnA(7)	gltA(10)	glyA(4)	pgm(1)	tkt(7)	uncA(1)	45	ST-45 complex
197.162	PATRIC	2016	North America	USA	Cow	Campylobacter jejuni	aspA(1)	glnA(2)	gltA(3)	glyA(3)	pgm(5)	tkt(9)	uncA(3)	459	ST-42 complex
197.162	PATRIC	2016	North America	USA	Cow	Campylobacter jejuni	aspA(2)	glnA(1)	gltA(1)	glyA(3)	pgm(2)	tkt(1)	uncA(6)	8	ST-21 complex
197.162	PATRIC	2016	North America	USA	Cow	Campylobacter jejuni	aspA(2)	glnA(1)	gltA(1)	glyA(3)	pgm(2)	tkt(1)	uncA(6)	8	ST-21 complex
197.162	PATRIC	2016	North America	USA	Cow	Campylobacter jejuni	aspA(1)	glnA(1)	gltA(2)	glyA(2)	pgm(225)	tkt(3)	uncA(17)	1244	ST-61 complex
197.162	PATRIC	2016	North America	USA	Cow	Campylobacter jejuni	aspA(2)	glnA(1)	gltA(2)	glyA(3)	pgm(2)	tkt(1)	uncA(5)	982	ST-21 complex
197.162	PATRIC	2016	North America	USA	Cow	Campylobacter jejuni	aspA(1)	glnA(1)	gltA(2)	glyA(83)	pgm(2)	tkt(3)	uncA(6)	922	-
197.162	PATRIC	2016	North America	USA	Cow	Campylobacter jejuni	aspA(2)	glnA(1)	gltA(1)	glyA(3)	pgm(2)	tkt(1)	uncA(6)	8	ST-21 complex
197.162	PATRIC	2016	North America	USA	Cow	Campylobacter jejuni	aspA(1)	glnA(4)	gltA(2)	glyA(2)	pgm(6)	tkt(3)	uncA(17)	61	ST-61 complex
197.162	PATRIC	2016	North America	USA	Cow	Campylobacter jejuni	aspA(4)	glnA(7)	gltA(10)	glyA(4)	pgm(1)	tkt(7)	uncA(1)	45	ST-45 complex
197.162	PATRIC	2016	North America	USA	Cow	Campylobacter jejuni	aspA(1)	glnA(4)	gltA(2)	glyA(2)	pgm(6)	tkt(3)	uncA(17)	61	ST-61 complex
197.162	PATRIC	2016	North America	USA	Cow	Campylobacter jejuni	aspA(1)	glnA(1)	gltA(2)	glyA(2)	pgm(225)	tkt(3)	uncA(17)	1244	ST-61 complex
197.162	PATRIC	2016	North America	USA	Cow	Campylobacter jejuni	aspA(1)	glnA(1)	gltA(3)	glyA(3)	pgm(5)	tkt(9)	uncA(3)	3514	ST-42 complex
197.162	PATRIC	2016	North America	USA	Cow	Campylobacter jejuni	aspA(1)	glnA(1)	gltA(2)	glyA(2)	pgm(225)	tkt(3)	uncA(17)	1244	ST-61 complex
197.162	PATRIC	2016	North America	USA	Cow	Campylobacter jejuni	aspA(9)	glnA(1)	gltA(4)	glyA(62)	pgm(4)	tkt(5)	uncA(17)	6673	ST-257 complex
197.162	PATRIC	2016	North America	USA	Cow	Campylobacter jejuni	aspA(10)	glnA(1)	gltA(59)	glyA(19)	pgm(10)	tkt(5)	uncA(7)	933	ST-403 complex
197.162	PATRIC	2016	North America	USA	Cow	Campylobacter jejuni	aspA(1)	glnA(1)	gltA(3)	glyA(3)	pgm(5)	tkt(9)	uncA(3)	3514	ST-42 complex
197.162	PATRIC	2016	North America	USA	Cow	Campylobacter jejuni	aspA(2)	glnA(1)	gltA(2)	glyA(3)	pgm(2)	tkt(1)	uncA(5)	982	ST-21 complex
197.162	PATRIC	2016	North America	USA	Cow	Campylobacter jejuni	aspA(2)	glnA(1)	gltA(2)	glyA(3)	pgm(2)	tkt(1)	uncA(5)	982	ST-21 complex
197.162	PATRIC	2016	North America	USA	Cow	Campylobacter jejuni	aspA(1)	glnA(1)	gltA(2)	glyA(2)	pgm(225)	tkt(3)	uncA(17)	1244	ST-61 complex
197.162	PATRIC	2016	North America	USA	Cow	Campylobacter jejuni	aspA(1)	glnA(1)	gltA(2)	glyA(83)	pgm(2)	tkt(3)	uncA(6)	922	-
197.162	PATRIC	2016	North America	USA	Cow	Campylobacter jejuni	aspA(4)	glnA(7)	gltA(10)	glyA(4)	pgm(1)	tkt(7)	uncA(1)	45	ST-45 complex
197.162	PATRIC	2016	North America	USA	Cow	Campylobacter jejuni	aspA(1)	glnA(1)	gltA(59)	glyA(2)	pgm(10)	tkt(5)	uncA(7)	934	-
197.162	PATRIC	2016	North America	USA	Cow	Campylobacter jejuni	aspA(1)	glnA(4)	gltA(2)	glyA(2)	pgm(6)	tkt(3)	uncA(17)	61	ST-61 complex
197.162	PATRIC	2016	North America	USA	Cow	Campylobacter jejuni	aspA(2)	glnA(4)	gltA(1)	glyA(341)	pgm(7)	tkt(1)	uncA(5)	-	-
197.162	PATRIC	2016	North America	USA	Cow	Campylobacter jejuni	aspA(1)	glnA(1)	gltA(3)	glyA(3)	pgm(5)	tkt(9)	uncA(3)	3514	ST-42 complex
197.162	PATRIC	2016	North America	USA	Cow	Campylobacter jejuni	aspA(1)	glnA(2)	gltA(3)	glyA(3)	pgm(5)	tkt(9)	uncA(3)	459	ST-42 complex
197.162	PATRIC	2016	North America	USA	Cow	Campylobacter jejuni	aspA(2)	glnA(1)	gltA(2)	glyA(3)	pgm(2)	tkt(1)	uncA(5)	982	ST-21 complex
197.162	PATRIC	2016	North America	USA	Cow	Campylobacter jejuni	aspA(9)	glnA(25)	gltA(2)	glyA(10)	pgm(22)	tkt(3)	uncA(6)	52	ST-52 complex
197.162	PATRIC	2016	North America	USA	Cow	Campylobacter jejuni	aspA(1)	glnA(1)	gltA(2)	glyA(2)	pgm(225)	tkt(3)	uncA(17)	1244	ST-61 complex
197.162	PATRIC	2016	North America	USA	Cow	Campylobacter jejuni	aspA(1)	glnA(2)	gltA(3)	glyA(4)	pgm(5)	tkt(9)	uncA(3)	42	ST-42 complex
197.162	PATRIC	2016	North America	USA	Cow	Campylobacter jejuni	aspA(1)	glnA(2)	gltA(3)	glyA(3)	pgm(5)	tkt(9)	uncA(3)	459	ST-42 complex
197.162	PATRIC	2016	North America	USA	Cow	Campylobacter jejuni	aspA(2)	glnA(1)	gltA(2)	glyA(3)	pgm(140)	tkt(3)	uncA(5)	9111	ST-21 complex
197.162	PATRIC	2016	North America	USA	Cow	Campylobacter jejuni	aspA(1)	glnA(1)	gltA(59)	glyA(2)	pgm(10)	tkt(5)	uncA(7)	934	-
197.162	PATRIC	2016	North America	USA	Cow	Campylobacter jejuni	aspA(1)	glnA(2)	gltA(3)	glyA(3)	pgm(5)	tkt(9)	uncA(3)	459	ST-42 complex
197.162	PATRIC	2016	North America	USA	Cow	Campylobacter jejuni	aspA(2)	glnA(1)	gltA(2)	glyA(3)	pgm(2)	tkt(1)	uncA(5)	982	ST-21 complex
197.162	PATRIC	2016	North America	USA	Cow	Campylobacter jejuni	aspA(10)	glnA(1)	gltA(59)	glyA(19)	pgm(10)	tkt(5)	uncA(7)	933	ST-403 complex
197.162	PATRIC	2016	North America	USA	Cow	Campylobacter jejuni	aspA(1)	glnA(1)	gltA(2)	glyA(2)	pgm(225)	tkt(1)	uncA(17)	-	-
197.162	PATRIC	2016	North America	USA	Cow	Campylobacter jejuni	aspA(~9)	glnA(2)	gltA(4)	glyA(62)	pgm(4)	tkt(5)	uncA(17)	-	-
197.162	PATRIC	2016	North America	USA	Cow	Campylobacter jejuni	aspA(2)	glnA(1)	gltA(1)	glyA(3)	pgm(140)	tkt(3)	uncA(5)	806	ST-21 complex
197.162	PATRIC	2016	North America	USA	Cow	Campylobacter jejuni	aspA(1)	glnA(1)	gltA(2)	glyA(83)	pgm(2)	tkt(3)	uncA(6)	922	-
197.162	PATRIC	2016	North America	USA	Cow	Campylobacter jejuni	aspA(1)	glnA(4)	gltA(2)	glyA(2)	pgm(6)	tkt(3)	uncA(17)	61	ST-61 complex
197.162	PATRIC	2016	North America	USA	Cow	Campylobacter jejuni	aspA(1)	glnA(3)	gltA(6)	glyA(4)	pgm(3)	tkt(3)	uncA(3)	22	ST-22 complex
197.162	PATRIC	2016	North America	USA	Cow	Campylobacter jejuni	aspA(1)	glnA(1)	gltA(59)	glyA(2)	pgm(10)	tkt(5)	uncA(7)	934	-
197.162	PATRIC	2016	North America	USA	Cow	Campylobacter jejuni	aspA(9)	glnA(2)	gltA(4)	glyA(62)	pgm(4)	tkt(5)	uncA(17)	929	ST-257 complex
197.162	PATRIC	2016	North America	USA	Cow	Campylobacter jejuni	aspA(2)	glnA(1)	gltA(2)	glyA(3)	pgm(2)	tkt(1)	uncA(5)	982	ST-21 complex
197.162	PATRIC	2016	North America	USA	Cow	Campylobacter jejuni	aspA(1)	glnA(2)	gltA(3)	glyA(3)	pgm(5)	tkt(9)	uncA(3)	459	ST-42 complex
197.162	PATRIC	2016	North America	USA	Cow	Campylobacter jejuni	aspA(1)	glnA(1)	gltA(2)	glyA(83)	pgm(2)	tkt(3)	uncA(6)	922	-
197.162	PATRIC	2016	North America	USA	Cow	Campylobacter jejuni	aspA(1)	glnA(2)	gltA(3)	glyA(3)	pgm(5)	tkt(9)	uncA(3)	459	ST-42 complex
197.162	PATRIC	2016	North America	USA	Cow	Campylobacter jejuni	aspA(1)	glnA(2)	gltA(3)	glyA(3)	pgm(5)	tkt(9)	uncA(3)	459	ST-42 complex
197.162	PATRIC	2016	North America	USA	Cow	Campylobacter jejuni	aspA(1)	glnA(2)	gltA(3)	glyA(3)	pgm(5)	tkt(9)	uncA(3)	459	ST-42 complex
197.162	PATRIC	2016	North America	USA	Cow	Campylobacter jejuni	aspA(2)	glnA(1)	gltA(1)	glyA(3)	pgm(140)	tkt(3)	uncA(5)	806	ST-21 complex
197.162	PATRIC	2016	North America	USA	Cow	Campylobacter jejuni	aspA(2)	glnA(17)	gltA(3)	glyA(2)	pgm(2)	tkt(9)	uncA(5)	-	-
197.162	PATRIC	2016	North America	USA	Cow	Campylobacter jejuni	aspA(2)	glnA(1)	gltA(2)	glyA(3)	pgm(2)	tkt(1)	uncA(5)	982	ST-21 complex
197.162	PATRIC	2016	North America	USA	Cow	Campylobacter jejuni	aspA(1)	glnA(1)	gltA(2)	glyA(83)	pgm(2)	tkt(3)	uncA(6)	922	-
197.162	PATRIC	2016	North America	USA	Cow	Campylobacter jejuni	aspA(2)	glnA(4)	gltA(2)	glyA(2)	pgm(6)	tkt(1)	uncA(5)	38	ST-48 complex
197.162	PATRIC	2016	North America	USA	Cow	Campylobacter jejuni	aspA(1)	glnA(1)	gltA(2)	glyA(83)	pgm(2)	tkt(3)	uncA(6)	922	-
197.162	PATRIC	2016	North America	USA	Cow	Campylobacter jejuni	aspA(1)	glnA(1)	gltA(2)	glyA(2)	pgm(225)	tkt(3)	uncA(17)	1244	ST-61 complex
197.162	PATRIC	2016	North America	USA	Cow	Campylobacter jejuni	aspA(1)	glnA(3)	gltA(6)	glyA(4)	pgm(3)	tkt(3)	uncA(3)	22	ST-22 complex
197.162	PATRIC	2016	North America	USA	Cow	Campylobacter jejuni	aspA(1)	glnA(1)	gltA(3)	glyA(3)	pgm(5)	tkt(9)	uncA(3)	3514	ST-42 complex
197.162	PATRIC	2016	North America	USA	Cow	Campylobacter jejuni	aspA(10)	glnA(1)	gltA(59)	glyA(19)	pgm(10)	tkt(5)	uncA(7)	933	ST-403 complex
197.162	PATRIC	2016	North America	USA	Cow	Campylobacter jejuni	aspA(1)	glnA(1)	gltA(2)	glyA(83)	pgm(2)	tkt(3)	uncA(6)	922	-
197.162	PATRIC	2016	North America	USA	Cow	Campylobacter jejuni	aspA(1)	glnA(1)	gltA(2)	glyA(2)	pgm(225)	tkt(3)	uncA(17)	1244	ST-61 complex
197.162	PATRIC	2016	North America	USA	Cow	Campylobacter jejuni	aspA(1)	glnA(3)	gltA(6)	glyA(4)	pgm(3)	tkt(3)	uncA(3)	22	ST-22 complex
197.162	PATRIC	2016	North America	USA	Cow	Campylobacter jejuni	aspA(1)	glnA(2)	gltA(3)	glyA(3)	pgm(5)	tkt(9)	uncA(3)	459	ST-42 complex
197.162	PATRIC	2016	North America	USA	Cow	Campylobacter jejuni	aspA(10)	glnA(1)	gltA(59)	glyA(19)	pgm(10)	tkt(5)	uncA(7)	933	ST-403 complex
197.162	PATRIC	2016	North America	USA	Cow	Campylobacter jejuni	aspA(2)	glnA(1)	gltA(2)	glyA(3)	pgm(2)	tkt(1)	uncA(5)	982	ST-21 complex
197.162	PATRIC	2016	North America	USA	Cow	Campylobacter jejuni	aspA(1)	glnA(1)	gltA(2)	glyA(83)	pgm(2)	tkt(3)	uncA(6)	922	-
197.162	PATRIC	2016	North America	USA	Cow	Campylobacter jejuni	aspA(10)	glnA(1)	gltA(59)	glyA(19)	pgm(10)	tkt(5)	uncA(7)	933	ST-403 complex
197.162	PATRIC	2016	North America	USA	Cow	Campylobacter jejuni	aspA(2)	glnA(1)	gltA(1)	glyA(3)	pgm(2)	tkt(3)	uncA(5)	2250	ST-21 complex
197.162	PATRIC	2016	North America	USA	Cow	Campylobacter jejuni	aspA(2)	glnA(1)	gltA(1)	glyA(3)	pgm(140)	tkt(3)	uncA(5)	806	ST-21 complex
197.162	PATRIC	2016	North America	USA	Cow	Campylobacter jejuni	aspA(2)	glnA(1)	gltA(1)	glyA(3)	pgm(140)	tkt(3)	uncA(5)	806	ST-21 complex
197.162	PATRIC	2016	North America	USA	Cow	Campylobacter jejuni	aspA(2)	glnA(1)	gltA(2)	glyA(3)	pgm(2)	tkt(1)	uncA(~5)	-	-
197.162	PATRIC	2016	North America	USA	Cow	Campylobacter jejuni	aspA(1)	glnA(1)	gltA(2)	glyA(2)	pgm(225)	tkt(3)	uncA(17)	1244	ST-61 complex
197.162	PATRIC	2016	North America	USA	Cow	Campylobacter jejuni	aspA(1)	glnA(2)	gltA(3)	glyA(3)	pgm(5)	tkt(9)	uncA(3)	459	ST-42 complex
197.162	PATRIC	2016	North America	USA	Cow	Campylobacter jejuni	aspA(2)	glnA(1)	gltA(1)	glyA(765?)	pgm(2)	tkt(1)	uncA(6)	-	-
197.162	PATRIC	2016	North America	USA	Cow	Campylobacter jejuni	aspA(2)	glnA(4)	gltA(2)	glyA(2)	pgm(6)	tkt(1)	uncA(5)	38	ST-48 complex
197.162	PATRIC	2016	North America	USA	Cow	Campylobacter jejuni	aspA(2)	glnA(1)	gltA(1)	glyA(3)	pgm(140)	tkt(3)	uncA(5)	806	ST-21 complex
197.162	PATRIC	2016	North America	USA	Cow	Campylobacter jejuni	aspA(2)	glnA(1)	gltA(2)	glyA(3)	pgm(2)	tkt(1)	uncA(5)	982	ST-21 complex
197.163	PATRIC	2016	North America	USA	Cow	Campylobacter jejuni	aspA(2)	glnA(1)	gltA(2)	glyA(3)	pgm(140)	tkt(1)	uncA(5)	-	-
197.163	PATRIC	2016	North America	USA	Cow	Campylobacter jejuni	aspA(2)	glnA(1)	gltA(1)	glyA(3)	pgm(2)	tkt(1)	uncA(5)	21	ST-21 complex
197.163	PATRIC	2016	North America	USA	Cow	Campylobacter jejuni	aspA(2)	glnA(1)	gltA(1)	glyA(3)	pgm(2)	tkt(1)	uncA(5)	21	ST-21 complex
197.163	PATRIC	2016	North America	USA	Cow	Campylobacter jejuni	aspA(1)	glnA(1)	gltA(2)	glyA(2)	pgm(225)	tkt(3)	uncA(17)	1244	ST-61 complex
197.163	PATRIC	2016	North America	USA	Cow	Campylobacter jejuni	aspA(2)	glnA(1)	gltA(1)	glyA(3)	pgm(2)	tkt(1)	uncA(6)	8	ST-21 complex
197.163	PATRIC	2016	North America	USA	Cow	Campylobacter jejuni	aspA(2)	glnA(1)	gltA(2)	glyA(3)	pgm(5)	tkt(1)	uncA(~5)	-	-
197.163	PATRIC	2016	North America	USA	Cow	Campylobacter jejuni	aspA(2)	glnA(1)	gltA(1)	glyA(3)	pgm(2)	tkt(1)	uncA(6)	8	ST-21 complex
197.163	PATRIC	2016	North America	USA	Cow	Campylobacter jejuni	aspA(4)	glnA(7)	gltA(10)	glyA(4)	pgm(1)	tkt(7)	uncA(1)	45	ST-45 complex
197.163	PATRIC	2016	North America	USA	Cow	Campylobacter jejuni	aspA(2)	glnA(1)	gltA(1)	glyA(3)	pgm(2)	tkt(1)	uncA(5)	21	ST-21 complex
197.163	PATRIC	2016	North America	USA	Cow	Campylobacter jejuni	aspA(9)	glnA(2)	gltA(4)	glyA(62)	pgm(4)	tkt(5)	uncA(17)	929	ST-257 complex
197.163	PATRIC	2016	North America	USA	Cow	Campylobacter jejuni	aspA(2)	glnA(1)	gltA(1)	glyA(3)	pgm(2)	tkt(1)	uncA(6)	8	ST-21 complex
197.163	PATRIC	2016	North America	USA	Cow	Campylobacter jejuni	aspA(2)	glnA(1)	gltA(2)	glyA(3)	pgm(2)	tkt(1)	uncA(5)	982	ST-21 complex
197.163	PATRIC	2016	North America	USA	Cow	Campylobacter jejuni	aspA(2)	glnA(1)	gltA(2)	glyA(3)	pgm(2)	tkt(1)	uncA(5)	982	ST-21 complex
197.163	PATRIC	2016	North America	USA	Cow	Campylobacter jejuni	aspA(2)	glnA(1)	gltA(2)	glyA(3)	pgm(2)	tkt(1)	uncA(5)	982	ST-21 complex
197.163	PATRIC	2016	North America	USA	Cow	Campylobacter jejuni	aspA(4)	glnA(7)	gltA(10)	glyA(4)	pgm(1)	tkt(7)	uncA(1)	45	ST-45 complex
197.163	PATRIC	2016	North America	USA	Cow	Campylobacter jejuni	aspA(1)	glnA(4)	gltA(2)	glyA(2)	pgm(6)	tkt(3)	uncA(17)	61	ST-61 complex
197.163	PATRIC	2016	North America	USA	Cow	Campylobacter jejuni	aspA(2)	glnA(1)	gltA(12)	glyA(3)	pgm(2)	tkt(1)	uncA(5)	50	ST-21 complex
197.163	PATRIC	2016	North America	USA	Cow	Campylobacter jejuni	aspA(2)	glnA(1)	gltA(3)	glyA(3)	pgm(140)	tkt(~454)	uncA(5)	-	-
197.163	PATRIC	2016	North America	USA	Cow	Campylobacter jejuni	aspA(9)	glnA(25)	gltA(2)	glyA(10)	pgm(22)	tkt(3)	uncA(6)	52	ST-52 complex
197.163	PATRIC	2016	North America	USA	Cow	Campylobacter jejuni	aspA(1)	glnA(4)	gltA(2)	glyA(2)	pgm(6)	tkt(3)	uncA(17)	61	ST-61 complex
197.163	PATRIC	2016	North America	USA	Cow	Campylobacter jejuni	aspA(2)	glnA(1)	gltA(1)	glyA(3)	pgm(2)	tkt(1)	uncA(6)	8	ST-21 complex
197.163	PATRIC	2016	North America	USA	Cow	Campylobacter jejuni	aspA(1)	glnA(1)	gltA(2)	glyA(2)	pgm(225)	tkt(3)	uncA(17)	1244	ST-61 complex
197.163	PATRIC	2016	North America	USA	Cow	Campylobacter jejuni	aspA(2)	glnA(1)	gltA(2)	glyA(3)	pgm(2)	tkt(1)	uncA(5)	982	ST-21 complex
197.163	PATRIC	2016	North America	USA	Cow	Campylobacter jejuni	aspA(1)	glnA(6)	gltA(22)	glyA(24)	pgm(12)	tkt(28)	uncA(1)	132	ST-508 complex
197.163	PATRIC	2016	North America	USA	Cow	Campylobacter jejuni	aspA(2)	glnA(1)	gltA(2)	glyA(3)	pgm(140)	tkt(3)	uncA(5)	9111	ST-21 complex
197.163	PATRIC	2016	North America	USA	Cow	Campylobacter jejuni	aspA(2)	glnA(1)	gltA(1)	glyA(3)	pgm(2)	tkt(1)	uncA(6)	8	ST-21 complex
197.163	PATRIC	2016	North America	USA	Cow	Campylobacter jejuni	aspA(1)	glnA(6)	gltA(22)	glyA(24)	pgm(12)	tkt(28)	uncA(1)	132	ST-508 complex
197.163	PATRIC	2016	North America	USA	Cow	Campylobacter jejuni	aspA(1)	glnA(4)	gltA(2)	glyA(2)	pgm(6)	tkt(3)	uncA(17)	61	ST-61 complex
197.163	PATRIC	2016	North America	USA	Cow	Campylobacter jejuni	aspA(2)	glnA(1)	gltA(1)	glyA(3)	pgm(140)	tkt(3)	uncA(5)	806	ST-21 complex
197.163	PATRIC	2016	North America	USA	Cow	Campylobacter jejuni	aspA(2)	glnA(1)	gltA(1)	glyA(3)	pgm(2)	tkt(1)	uncA(6)	8	ST-21 complex
197.163	PATRIC	2016	North America	USA	Cow	Campylobacter jejuni	aspA(1)	glnA(4)	gltA(2)	glyA(2)	pgm(6)	tkt(3)	uncA(17)	61	ST-61 complex
197.163	PATRIC	2016	North America	USA	Cow	Campylobacter jejuni	aspA(1)	glnA(2)	gltA(3)	glyA(4)	pgm(5)	tkt(9)	uncA(3)	42	ST-42 complex
197.163	PATRIC	2016	North America	USA	Cow	Campylobacter jejuni	aspA(2)	glnA(4)	gltA(2)	glyA(3)	pgm(2)	tkt(1)	uncA(5)	4562	ST-21 complex
197.163	PATRIC	2016	North America	USA	Cow	Campylobacter jejuni	aspA(2)	glnA(1)	gltA(1)	glyA(3)	pgm(140)	tkt(3)	uncA(5)	806	ST-21 complex
197.163	PATRIC	2016	North America	USA	Cow	Campylobacter jejuni	aspA(1)	glnA(2)	gltA(3)	glyA(3)	pgm(~5)	tkt(9)	uncA(3)	-	-
197.163	PATRIC	2016	North America	USA	Cow	Campylobacter jejuni	aspA(4)	glnA(7)	gltA(10)	glyA(4)	pgm(1)	tkt(7)	uncA(1)	45	ST-45 complex
197.163	PATRIC	2016	North America	USA	Cow	Campylobacter jejuni	aspA(2)	glnA(1)	gltA(1)	glyA(3)	pgm(2)	tkt(1)	uncA(6)	8	ST-21 complex
197.163	PATRIC	2016	North America	USA	Cow	Campylobacter jejuni	aspA(2)	glnA(2)	gltA(1)	glyA(3)	pgm(2)	tkt(1)	uncA(6)	2876	ST-21 complex
197.163	PATRIC	2016	North America	USA	Cow	Campylobacter jejuni	aspA(1)	glnA(4)	gltA(2)	glyA(2)	pgm(6)	tkt(3)	uncA(17)	61	ST-61 complex
197.163	PATRIC	2016	North America	USA	Cow	Campylobacter jejuni	aspA(2)	glnA(1)	gltA(2)	glyA(3)	pgm(2)	tkt(1)	uncA(5)	982	ST-21 complex
197.163	PATRIC	2016	North America	USA	Cow	Campylobacter jejuni	aspA(1)	glnA(1)	gltA(3)	glyA(765?)	pgm(5)	tkt(9)	uncA(3)	-	-
197.163	PATRIC	2016	North America	USA	Cow	Campylobacter jejuni	aspA(10)	glnA(1)	gltA(59)	glyA(19)	pgm(10)	tkt(5)	uncA(7)	933	ST-403 complex
197.163	PATRIC	2016	North America	USA	Cow	Campylobacter jejuni	aspA(1)	glnA(1)	gltA(2)	glyA(2)	pgm(225)	tkt(3)	uncA(17)	1244	ST-61 complex
197.163	PATRIC	2016	North America	USA	Cow	Campylobacter jejuni	aspA(2)	glnA(1)	gltA(2)	glyA(3)	pgm(2)	tkt(1)	uncA(5)	982	ST-21 complex
197.163	PATRIC	2016	North America	USA	Cow	Campylobacter jejuni	aspA(2)	glnA(1)	gltA(1)	glyA(3)	pgm(2)	tkt(1)	uncA(6)	8	ST-21 complex
197.163	PATRIC	2016	North America	USA	Cow	Campylobacter jejuni	aspA(2)	glnA(1)	gltA(1)	glyA(3)	pgm(140)	tkt(3)	uncA(5)	806	ST-21 complex
197.163	PATRIC	2016	North America	USA	Cow	Campylobacter jejuni	aspA(2)	glnA(1)	gltA(1)	glyA(3)	pgm(2)	tkt(1)	uncA(5)	21	ST-21 complex
197.163	PATRIC	2016	North America	USA	Cow	Campylobacter jejuni	aspA(2)	glnA(1)	gltA(1)	glyA(3)	pgm(140)	tkt(3)	uncA(5)	806	ST-21 complex
197.163	PATRIC	2016	North America	USA	Cow	Campylobacter jejuni	aspA(4)	glnA(7)	gltA(10)	glyA(4)	pgm(1)	tkt(7)	uncA(1)	45	ST-45 complex
197.163	PATRIC	2016	North America	USA	Cow	Campylobacter jejuni	aspA(10)	glnA(1)	gltA(59)	glyA(19)	pgm(10)	tkt(5)	uncA(7)	933	ST-403 complex
197.163	PATRIC	2016	North America	USA	Cow	Campylobacter jejuni	aspA(1)	glnA(6)	gltA(61)	glyA(244)	pgm(40)	tkt(32)	uncA(3)	2524	ST-179 complex
197.163	PATRIC	2016	North America	USA	Cow	Campylobacter jejuni	aspA(2)	glnA(1)	gltA(2)	glyA(3)	pgm(2)	tkt(1)	uncA(5)	982	ST-21 complex
197.163	PATRIC	2016	North America	USA	Cow	Campylobacter jejuni	aspA(1)	glnA(4)	gltA(2)	glyA(2)	pgm(6)	tkt(3)	uncA(17)	61	ST-61 complex
197.163	PATRIC	2016	North America	USA	Cow	Campylobacter jejuni	aspA(1)	glnA(1)	gltA(2)	glyA(83)	pgm(2)	tkt(3)	uncA(6)	922	-
197.163	PATRIC	2016	North America	USA	Cow	Campylobacter jejuni	aspA(2)	glnA(1)	gltA(1)	glyA(3)	pgm(2)	tkt(1)	uncA(6)	8	ST-21 complex
197.163	PATRIC	2016	North America	USA	Cow	Campylobacter jejuni	aspA(2)	glnA(1)	gltA(2)	glyA(3)	pgm(2)	tkt(1)	uncA(5)	982	ST-21 complex
197.163	PATRIC	2016	North America	USA	Cow	Campylobacter jejuni	aspA(1)	glnA(17)	gltA(2)	glyA(2)	pgm(11)	tkt(12)	uncA(6)	5538	ST-354 complex
197.163	PATRIC	2016	North America	USA	Cow	Campylobacter jejuni	aspA(2)	glnA(1)	gltA(1)	glyA(3)	pgm(2)	tkt(1)	uncA(6)	8	ST-21 complex
197.163	PATRIC	2016	North America	USA	Cow	Campylobacter jejuni	aspA(2)	glnA(1)	gltA(1)	glyA(3)	pgm(2)	tkt(1)	uncA(6)	8	ST-21 complex
197.163	PATRIC	2016	North America	USA	Cow	Campylobacter jejuni	aspA(1)	glnA(2)	gltA(3)	glyA(3)	pgm(5)	tkt(9)	uncA(3)	459	ST-42 complex
197.163	PATRIC	2016	North America	USA	Cow	Campylobacter jejuni	aspA(1)	glnA(1)	gltA(2)	glyA(83)	pgm(2)	tkt(3)	uncA(6)	922	-
197.163	PATRIC	2016	North America	USA	Cow	Campylobacter jejuni	aspA(2)	glnA(1)	gltA(1)	glyA(3)	pgm(2)	tkt(1)	uncA(6)	8	ST-21 complex
197.163	PATRIC	2016	North America	USA	Cow	Campylobacter jejuni	aspA(2)	glnA(1)	gltA(1)	glyA(3)	pgm(2)	tkt(1)	uncA(6)	8	ST-21 complex
197.163	PATRIC	2016	North America	USA	Cow	Campylobacter jejuni	aspA(1)	glnA(2)	gltA(3)	glyA(3)	pgm(5)	tkt(9)	uncA(3)	459	ST-42 complex
197.163	PATRIC	2016	North America	USA	Cow	Campylobacter jejuni	aspA(4)	glnA(1)	gltA(10)	glyA(4)	pgm(1)	tkt(7)	uncA(1)	767	ST-45 complex
197.163	PATRIC	2016	North America	USA	Cow	Campylobacter jejuni	aspA(1)	glnA(2)	gltA(3)	glyA(3)	pgm(5)	tkt(9)	uncA(3)	459	ST-42 complex
197.163	PATRIC	2016	North America	USA	Cow	Campylobacter jejuni	aspA(1)	glnA(4)	gltA(2)	glyA(2)	pgm(6)	tkt(3)	uncA(17)	61	ST-61 complex
197.163	PATRIC	2016	North America	USA	Cow	Campylobacter jejuni	aspA(4)	glnA(7)	gltA(10)	glyA(4)	pgm(1)	tkt(7)	uncA(1)	45	ST-45 complex
197.163	PATRIC	2016	North America	USA	Cow	Campylobacter jejuni	aspA(1)	glnA(4)	gltA(2)	glyA(2)	pgm(6)	tkt(3)	uncA(17)	61	ST-61 complex
197.163	PATRIC	2016	North America	USA	Cow	Campylobacter jejuni	aspA(1)	glnA(1)	gltA(1)	glyA(3)	pgm(140)	tkt(3)	uncA(5)	-	-
197.163	PATRIC	2016	North America	USA	Cow	Campylobacter jejuni	aspA(1)	glnA(1)	gltA(2)	glyA(83)	pgm(2)	tkt(3)	uncA(6)	922	-
197.163	PATRIC	2016	North America	USA	Cow	Campylobacter jejuni	aspA(4)	glnA(7)	gltA(10)	glyA(4)	pgm(1)	tkt(7)	uncA(1)	45	ST-45 complex
197.163	PATRIC	2016	North America	USA	Cow	Campylobacter jejuni	aspA(2)	glnA(4)	gltA(2)	glyA(2)	pgm(6)	tkt(1)	uncA(5)	38	ST-48 complex
197.163	PATRIC	2016	North America	USA	Cow	Campylobacter jejuni	aspA(2)	glnA(1)	gltA(2)	glyA(3)	pgm(2)	tkt(1)	uncA(456)	7679	ST-21 complex
197.163	PATRIC	2016	North America	USA	Cow	Campylobacter jejuni	aspA(10)	glnA(1)	gltA(59)	glyA(19)	pgm(10)	tkt(5)	uncA(7)	933	ST-403 complex
197.163	PATRIC	2016	North America	USA	Cow	Campylobacter jejuni	aspA(4)	glnA(7)	gltA(10)	glyA(4)	pgm(1)	tkt(7)	uncA(1)	45	ST-45 complex
197.163	PATRIC	2016	North America	USA	Cow	Campylobacter jejuni	aspA(1)	glnA(4)	gltA(2)	glyA(2)	pgm(225)	tkt(1)	uncA(17)	5161	ST-61 complex
197.163	PATRIC	2016	North America	USA	Cow	Campylobacter jejuni	aspA(1)	glnA(2)	gltA(3)	glyA(4)	pgm(5)	tkt(9)	uncA(3)	42	ST-42 complex
197.163	PATRIC	2016	North America	USA	Cow	Campylobacter jejuni	aspA(1)	glnA(2)	gltA(2)	glyA(83)	pgm(2)	tkt(3)	uncA(6)	7694	-
197.163	PATRIC	2016	North America	USA	Cow	Campylobacter jejuni	aspA(10)	glnA(1)	gltA(59)	glyA(19)	pgm(10)	tkt(5)	uncA(7)	933	ST-403 complex
197.163	PATRIC	2016	North America	USA	Pig	Campylobacter jejuni	aspA(10)	glnA(1)	gltA(59)	glyA(19)	pgm(10)	tkt(5)	uncA(7)	933	ST-403 complex
197.163	PATRIC	2016	North America	USA	Cow	Campylobacter jejuni	aspA(1)	glnA(2)	gltA(3)	glyA(3)	pgm(5)	tkt(9)	uncA(3)	459	ST-42 complex
197.163	PATRIC	2016	North America	USA	Cow	Campylobacter jejuni	aspA(1)	glnA(2)	gltA(3)	glyA(3)	pgm(5)	tkt(9)	uncA(3)	459	ST-42 complex
197.163	PATRIC	2016	North America	USA	Cow	Campylobacter jejuni	aspA(1)	glnA(2)	gltA(3)	glyA(3)	pgm(5)	tkt(9)	uncA(3)	459	ST-42 complex
197.163	PATRIC	2016	North America	USA	Cow	Campylobacter jejuni	aspA(2)	glnA(1)	gltA(1)	glyA(3)	pgm(140)	tkt(3)	uncA(5)	806	ST-21 complex
197.163	PATRIC	2016	North America	USA	Chicken	Campylobacter jejuni	aspA(9)	glnA(25)	gltA(2)	glyA(10)	pgm(22)	tkt(3)	uncA(6)	52	ST-52 complex
197.163	PATRIC	2016	North America	USA	Chicken	Campylobacter jejuni	aspA(9)	glnA(25)	gltA(2)	glyA(10)	pgm(22)	tkt(3)	uncA(6)	52	ST-52 complex
197.163	PATRIC	2016	North America	USA	Cow	Campylobacter jejuni	aspA(4)	glnA(7)	gltA(10)	glyA(4)	pgm(1)	tkt(7)	uncA(1)	45	ST-45 complex
197.163	PATRIC	2016	North America	USA	Cow	Campylobacter jejuni	aspA(1)	glnA(6)	gltA(22)	glyA(24)	pgm(12)	tkt(28)	uncA(1)	132	ST-508 complex
197.163	PATRIC	2016	North America	USA	Cow	Campylobacter jejuni	aspA(1)	glnA(4)	gltA(2)	glyA(~2)	pgm(140)	tkt(3)	uncA(17)	-	-
197.164	PATRIC	2016	North America	USA	Cow	Campylobacter jejuni	aspA(2)	glnA(1)	gltA(2)	glyA(3)	pgm(2)	tkt(1)	uncA(5)	982	ST-21 complex
197.164	PATRIC	2016	North America	USA	Cow	Campylobacter jejuni	aspA(1)	glnA(2)	gltA(3)	glyA(3)	pgm(5)	tkt(9)	uncA(3)	459	ST-42 complex
197.164	PATRIC	2016	North America	USA	Cow	Campylobacter jejuni	aspA(1)	glnA(3)	gltA(6)	glyA(4)	pgm(3)	tkt(3)	uncA(3)	22	ST-22 complex
197.164	PATRIC	2016	North America	USA	Cow	Campylobacter jejuni	aspA(2)	glnA(1)	gltA(2)	glyA(3)	pgm(2)	tkt(1)	uncA(5)	982	ST-21 complex
197.164	PATRIC	2016	North America	USA	Cow	Campylobacter jejuni	aspA(2)	glnA(1)	gltA(1)	glyA(3)	pgm(2)	tkt(1)	uncA(6)	8	ST-21 complex
197.164	PATRIC	2016	North America	USA	Cow	Campylobacter jejuni	aspA(2)	glnA(1)	gltA(1)	glyA(3)	pgm(2)	tkt(1)	uncA(6)	8	ST-21 complex
197.164	PATRIC	2016	North America	USA	Cow	Campylobacter jejuni	aspA(2)	glnA(1)	gltA(1)	glyA(3)	pgm(140)	tkt(3)	uncA(5)	806	ST-21 complex
197.164	PATRIC	2016	North America	USA	Cow	Campylobacter jejuni	aspA(3)	glnA(2)	gltA(5)	glyA(10)	pgm(11)	tkt(11)	uncA(6)	3	ST-49 complex
197.164	PATRIC	2016	North America	USA	Cow	Campylobacter jejuni	aspA(2)	glnA(1)	gltA(1)	glyA(3)	pgm(2)	tkt(1)	uncA(6)	8	ST-21 complex
197.164	PATRIC	2016	North America	USA	Cow	Campylobacter jejuni	aspA(1)	glnA(1)	gltA(2)	glyA(2)	pgm(225)	tkt(3)	uncA(17)	1244	ST-61 complex
197.164	PATRIC	2016	North America	USA	Cow	Campylobacter jejuni	aspA(1)	glnA(1)	gltA(2)	glyA(83)	pgm(2)	tkt(3)	uncA(6)	922	-
197.164	PATRIC	2016	North America	USA	Cow	Campylobacter jejuni	aspA(2)	glnA(1)	gltA(1)	glyA(3)	pgm(2)	tkt(1)	uncA(6)	8	ST-21 complex
197.164	PATRIC	2016	North America	USA	Cow	Campylobacter jejuni	aspA(1)	glnA(3)	gltA(6)	glyA(4)	pgm(3)	tkt(3)	uncA(3)	22	ST-22 complex
197.164	PATRIC	2016	North America	USA	Cow	Campylobacter jejuni	aspA(79)	glnA(1)	gltA(59)	glyA(3)	pgm(140)	tkt(3)	uncA(5)	-	-
197.164	PATRIC	2016	North America	USA	Cow	Campylobacter jejuni	aspA(2)	glnA(1)	gltA(2)	glyA(3)	pgm(5)	tkt(1)	uncA(5)	2862	ST-21 complex
197.164	PATRIC	2016	North America	USA	Cow	Campylobacter jejuni	aspA(2)	glnA(1)	gltA(2)	glyA(3)	pgm(2)	tkt(1)	uncA(5)	982	ST-21 complex
197.164	PATRIC	2016	North America	USA	Cow	Campylobacter jejuni	aspA(2)	glnA(1)	gltA(1)	glyA(3)	pgm(2)	tkt(1)	uncA(6)	8	ST-21 complex
197.164	PATRIC	2016	North America	USA	Cow	Campylobacter jejuni	aspA(4)	glnA(7)	gltA(10)	glyA(4)	pgm(1)	tkt(7)	uncA(1)	45	ST-45 complex
197.164	PATRIC	2016	North America	USA	Cow	Campylobacter jejuni	aspA(1)	glnA(2)	gltA(3)	glyA(3)	pgm(5)	tkt(9)	uncA(3)	459	ST-42 complex
197.164	PATRIC	2016	North America	USA	Cow	Campylobacter jejuni	aspA(2)	glnA(1)	gltA(12)	glyA(3)	pgm(2)	tkt(1)	uncA(5)	50	ST-21 complex
197.164	PATRIC	2016	North America	USA	Cow	Campylobacter jejuni	aspA(1)	glnA(4)	gltA(2)	glyA(2)	pgm(6)	tkt(3)	uncA(17)	61	ST-61 complex
197.164	PATRIC	2016	North America	USA	Cow	Campylobacter jejuni	aspA(2)	glnA(1)	gltA(1)	glyA(3)	pgm(2)	tkt(1)	uncA(6)	8	ST-21 complex
197.164	PATRIC	2016	North America	USA	Cow	Campylobacter jejuni	aspA(7)	glnA(311)	gltA(5)	glyA(2)	pgm(11)	tkt(67)	uncA(6)	3736	ST-353 complex
197.164	PATRIC	2016	North America	USA	Cow	Campylobacter jejuni	aspA(2)	glnA(1)	gltA(2)	glyA(765?)	pgm(2)	tkt(1)	uncA(5)	-	-
197.164	PATRIC	2016	North America	USA	Cow	Campylobacter jejuni	aspA(9)	glnA(2)	gltA(4)	glyA(62)	pgm(4)	tkt(5)	uncA(17)	929	ST-257 complex
197.164	PATRIC	2016	North America	USA	Cow	Campylobacter jejuni	aspA(2)	glnA(1)	gltA(1)	glyA(3)	pgm(2)	tkt(1)	uncA(6)	8	ST-21 complex
197.164	PATRIC	2016	North America	USA	Cow	Campylobacter jejuni	aspA(2)	glnA(1)	gltA(1)	glyA(3)	pgm(140)	tkt(3)	uncA(5)	806	ST-21 complex
197.164	PATRIC	2016	North America	USA	Cow	Campylobacter jejuni	aspA(2)	glnA(4)	gltA(2)	glyA(3)	pgm(2)	tkt(1)	uncA(5)	4562	ST-21 complex
197.164	PATRIC	2016	North America	USA	Cow	Campylobacter jejuni	aspA(1)	glnA(2)	gltA(3)	glyA(3)	pgm(5)	tkt(9)	uncA(3)	459	ST-42 complex
197.164	PATRIC	2016	North America	USA	Cow	Campylobacter jejuni	aspA(2)	glnA(1)	gltA(1)	glyA(3)	pgm(2)	tkt(1)	uncA(5)	21	ST-21 complex
197.164	PATRIC	2016	North America	USA	Cow	Campylobacter jejuni	aspA(1)	glnA(1)	gltA(2)	glyA(2)	pgm(2)	tkt(3)	uncA(17)	4487	ST-61 complex
197.164	PATRIC	2016	North America	USA	Cow	Campylobacter jejuni	aspA(2)	glnA(1)	gltA(2)	glyA(3)	pgm(2)	tkt(1)	uncA(5)	982	ST-21 complex
197.164	PATRIC	2016	North America	USA	Cow	Campylobacter jejuni	aspA(2)	glnA(1)	gltA(1)	glyA(3)	pgm(140)	tkt(3)	uncA(5)	806	ST-21 complex
197.164	PATRIC	2016	North America	USA	Cow	Campylobacter jejuni	aspA(1)	glnA(2)	gltA(3)	glyA(3)	pgm(5)	tkt(9)	uncA(3)	459	ST-42 complex
197.164	PATRIC	2016	North America	USA	Cow	Campylobacter jejuni	aspA(1)	glnA(2)	gltA(3)	glyA(3)	pgm(5)	tkt(9)	uncA(3)	459	ST-42 complex
197.164	PATRIC	2016	North America	USA	Cow	Campylobacter jejuni	aspA(1)	glnA(1)	gltA(2)	glyA(83)	pgm(2)	tkt(3)	uncA(6)	922	-
197.164	PATRIC	2016	North America	USA	Cow	Campylobacter jejuni	aspA(2)	glnA(1)	gltA(1)	glyA(3)	pgm(2)	tkt(1)	uncA(6)	8	ST-21 complex
197.164	PATRIC	2016	North America	USA	Cow	Campylobacter jejuni	aspA(2)	glnA(1)	gltA(2)	glyA(3)	pgm(2)	tkt(1)	uncA(5)	982	ST-21 complex
197.164	PATRIC	2016	North America	USA	Cow	Campylobacter jejuni	aspA(2)	glnA(1)	gltA(1)	glyA(3)	pgm(2)	tkt(1)	uncA(6)	8	ST-21 complex
197.164	PATRIC	2016	North America	USA	Cow	Campylobacter jejuni	aspA(1)	glnA(1)	gltA(2)	glyA(2)	pgm(225)	tkt(3)	uncA(17)	1244	ST-61 complex
197.164	PATRIC	2016	North America	USA	Cow	Campylobacter jejuni	aspA(2)	glnA(4)	gltA(1)	glyA(4)	pgm(19)	tkt(1)	uncA(5)	918	ST-48 complex
197.164	PATRIC	2016	North America	USA	Cow	Campylobacter jejuni	aspA(4)	glnA(7)	gltA(59)	glyA(4)	pgm(1)	tkt(7)	uncA(1)	-	-
197.164	PATRIC	2016	North America	USA	Cow	Campylobacter jejuni	aspA(532)	glnA(4)	gltA(2)	glyA(2)	pgm(6)	tkt(1)	uncA(5)	-	-
197.167	PATRIC	2005	Europe	United Kingdom	Chicken	Campylobacter jejuni	aspA(2)	glnA(1)	gltA(21)	glyA(3)	pgm(2)	tkt(1)	uncA(5)	53	ST-21 complex
197.167	PATRIC	1992	Europe	United Kingdom	Chicken	Campylobacter jejuni	aspA(2)	glnA(1)	gltA(1)	glyA(3)	pgm(2)	tkt(1)	uncA(5)	21	ST-21 complex
197.167	PATRIC	1992	Europe	United Kingdom	-	Campylobacter jejuni	aspA(1)	glnA(1)	gltA(5)	glyA(48)	pgm(394)	tkt(88)	uncA(233)	5843	-
197.167	PATRIC	1992	Europe	United Kingdom	Chicken	Campylobacter jejuni	aspA(2)	glnA(1)	gltA(12)	glyA(3)	pgm(2)	tkt(1)	uncA(5)	50	ST-21 complex
197.167	PATRIC	2002	North America	USA	Chicken	Campylobacter jejuni	aspA(1)	glnA(3)	gltA(6)	glyA(4)	pgm(3)	tkt(3)	uncA(3)	22	ST-22 complex
197.167	PATRIC	2002	North America	USA	Chicken	Campylobacter jejuni	aspA(1)	glnA(3)	gltA(6)	glyA(4)	pgm(3)	tkt(3)	uncA(3)	22	ST-22 complex
197.167	PATRIC	2002	North America	USA	Chicken	Campylobacter jejuni	aspA(1)	glnA(94?)	gltA(6)	glyA(4)	pgm(3)	tkt(3)	uncA(3)	-	-
197.167	PATRIC	2002	North America	USA	Chicken	Campylobacter jejuni	aspA(1)	glnA(3)	gltA(6)	glyA(4)	pgm(3)	tkt(3)	uncA(3)	22	ST-22 complex
197.167	PATRIC	2017	-	-	Chicken	Campylobacter jejuni	aspA(8)	glnA(17)	gltA(2)	glyA(2)	pgm(11)	tkt(1)	uncA(6)	6849	ST-354 complex
197.167	PATRIC	2016	Asia	China	Chicken	Campylobacter jejuni	aspA(37)	glnA(61)	gltA(4)	glyA(734)	pgm(127)	tkt(~627)	uncA(6)	-	-
197.167	PATRIC	2014	Asia	China	Chicken	Campylobacter jejuni	aspA(7)	glnA(17)	gltA(2)	glyA(2)	pgm(151)	tkt(3)	uncA(1)	7512	ST-353 complex
197.167	PATRIC	2014	Asia	China	Chicken	Campylobacter jejuni	aspA(7)	glnA(17)	gltA(2)	glyA(2)	pgm(151)	tkt(3)	uncA(1)	7512	ST-353 complex
197.167	PATRIC	2007	-	-	-	Campylobacter jejuni	aspA(2)	glnA(1,2)	gltA(3)	glyA(3)	pgm(981?)	tkt(1)	uncA(5)	-	-
197.169	PATRIC	2013	Europe	United Kingdom	Human	Campylobacter jejuni	aspA(2)	glnA(1)	gltA(~5)	glyA(3)	pgm(4)	tkt(1)	uncA(5)	-	-
197.169	PATRIC	-	Europe	United Kingdom	Human	Campylobacter jejuni	aspA(2)	glnA(1)	gltA(5)	glyA(3)	pgm(4)	tkt(1)	uncA(5)	43	ST-21 complex
197.17	PATRIC	2002	Europe	United Kingdom	Human	Campylobacter jejuni	aspA(2)	glnA(1)	gltA(5)	glyA(3)	pgm(4)	tkt(1)	uncA(5)	43	ST-21 complex
197.17	PATRIC	2002	Europe	United Kingdom	Human	Campylobacter jejuni	aspA(2)	glnA(1)	gltA(5)	glyA(3)	pgm(4)	tkt(1)	uncA(5)	43	ST-21 complex
197.17	PATRIC	2010	Europe	United Kingdom	Human	Campylobacter jejuni	aspA(2)	glnA(1)	gltA(~5)	glyA(3)	pgm(4)	tkt(1)	uncA(5)	-	-
197.17	PATRIC	2013	Europe	United Kingdom	Human	Campylobacter jejuni	aspA(2)	glnA(1)	gltA(5)	glyA(3)	pgm(4)	tkt(1)	uncA(5)	43	ST-21 complex
197.17	PATRIC	2000	Europe	United Kingdom	Human	Campylobacter jejuni	aspA(2)	glnA(1)	gltA(5)	glyA(3)	pgm(4)	tkt(1)	uncA(5)	43	ST-21 complex
197.17	PATRIC	2013	Europe	United Kingdom	Human	Campylobacter jejuni	aspA(2)	glnA(1)	gltA(5)	glyA(3)	pgm(4)	tkt(1)	uncA(5)	43	ST-21 complex
197.17	PATRIC	1977	Europe	United Kingdom	Human	Campylobacter jejuni	aspA(2)	glnA(1)	gltA(5)	glyA(3)	pgm(4)	tkt(1)	uncA(5)	43	ST-21 complex
197.17	PATRIC	2014	Europe	United Kingdom	Human	Campylobacter jejuni	aspA(2)	glnA(1)	gltA(5)	glyA(3)	pgm(4)	tkt(1)	uncA(5)	43	ST-21 complex
197.17	PATRIC	2000	Europe	United Kingdom	Human	Campylobacter jejuni	aspA(2)	glnA(1)	gltA(~5)	glyA(3)	pgm(4)	tkt(1)	uncA(5)	-	-
197.17	PATRIC	2000	Europe	United Kingdom	Human	Campylobacter jejuni	aspA(2)	glnA(-)	gltA(5)	glyA(3)	pgm(4)	tkt(1)	uncA(5)	-	-
197.17	PATRIC	2004	Europe	United Kingdom	Human	Campylobacter jejuni	aspA(2)	glnA(1)	gltA(5)	glyA(3)	pgm(4)	tkt(1)	uncA(5)	43	ST-21 complex
197.17	PATRIC	2004	Europe	United Kingdom	Human	Campylobacter jejuni	aspA(2)	glnA(1)	gltA(5)	glyA(3)	pgm(4)	tkt(1)	uncA(5)	43	ST-21 complex
197.17	PATRIC	2000	Europe	United Kingdom	Human	Campylobacter jejuni	aspA(2)	glnA(1)	gltA(~5)	glyA(3)	pgm(4)	tkt(1)	uncA(5)	-	-
197.17	PATRIC	2000	Europe	United Kingdom	Human	Campylobacter jejuni	aspA(2)	glnA(1)	gltA(5)	glyA(3)	pgm(4)	tkt(1)	uncA(5)	43	ST-21 complex
197.17	PATRIC	2005	Europe	United Kingdom	Human	Campylobacter jejuni	aspA(2)	glnA(1)	gltA(5)	glyA(3)	pgm(4)	tkt(1)	uncA(5)	43	ST-21 complex
197.17	PATRIC	2000	Europe	United Kingdom	Human	Campylobacter jejuni	aspA(2)	glnA(1)	gltA(5)	glyA(3)	pgm(4)	tkt(1)	uncA(5)	43	ST-21 complex
197.17	PATRIC	2002	Europe	United Kingdom	Human	Campylobacter jejuni	aspA(2)	glnA(1)	gltA(5)	glyA(3)	pgm(4)	tkt(1)	uncA(5)	43	ST-21 complex
197.17	PATRIC	2002	Europe	United Kingdom	Human	Campylobacter jejuni	aspA(2)	glnA(1)	gltA(5)	glyA(3)	pgm(4)	tkt(1)	uncA(5)	43	ST-21 complex
197.17	PATRIC	2016	-	-	Human	Campylobacter jejuni	aspA(2)	glnA(1)	gltA(5)	glyA(3)	pgm(2)	tkt(1)	uncA(5)	19	ST-21 complex
197.17	PATRIC	2016	-	-	Human	Campylobacter jejuni	aspA(24)	glnA(17)	gltA(389)	glyA(10)	pgm(23)	tkt(3)	uncA(12)	6522	ST-443 complex
197.17	PATRIC	2016	-	-	Human	Campylobacter jejuni	aspA(2)	glnA(4)	gltA(1)	glyA(2)	pgm(7)	tkt(1)	uncA(5)	48	ST-48 complex
197.17	PATRIC	2007	-	-	Human	Campylobacter jejuni	aspA(9)	glnA(2)	gltA(2)	glyA(2)	pgm(11)	tkt(5)	uncA(6)	824	ST-257 complex
197.17	PATRIC	2009	-	-	Human	Campylobacter jejuni	aspA(9)	glnA(2)	gltA(4)	glyA(62)	pgm(4)	tkt(5)	uncA(6)	257	ST-257 complex
197.17	PATRIC	2016	-	-	Human	Campylobacter jejuni	aspA(9)	glnA(25)	gltA(2)	glyA(10)	pgm(22)	tkt(3)	uncA(6)	52	ST-52 complex
197.17	PATRIC	2016	-	-	Human	Campylobacter jejuni	aspA(4)	glnA(7)	gltA(10)	glyA(4)	pgm(1)	tkt(7)	uncA(1)	45	ST-45 complex
197.17	PATRIC	2016	-	-	Human	Campylobacter jejuni	aspA(2)	glnA(1)	gltA(12)	glyA(3)	pgm(2)	tkt(1)	uncA(5)	50	ST-21 complex
197.17	PATRIC	2008	-	-	Human	Campylobacter jejuni	aspA(2)	glnA(-)	gltA(1)	glyA(3)	pgm(2)	tkt(1)	uncA(5)	-	-
197.17	PATRIC	2016	-	-	Human	Campylobacter jejuni	aspA(9)	glnA(25)	gltA(2)	glyA(10)	pgm(22)	tkt(3)	uncA(6)	52	ST-52 complex
197.17	PATRIC	2008	-	-	Human	Campylobacter jejuni	aspA(9)	glnA(2)	gltA(4)	glyA(62)	pgm(4)	tkt(5)	uncA(6)	257	ST-257 complex
197.17	PATRIC	2008	-	-	Human	Campylobacter jejuni	aspA(7)	glnA(2)	gltA(5)	glyA(2)	pgm(10)	tkt(3)	uncA(6)	5	ST-353 complex
197.17	PATRIC	2008	-	-	Human	Campylobacter jejuni	aspA(4)	glnA(7)	gltA(10)	glyA(~4)	pgm(1)	tkt(7)	uncA(1)	-	-
197.17	PATRIC	2008	-	-	Human	Campylobacter jejuni	aspA(2)	glnA(1)	gltA(1)	glyA(3)	pgm(2)	tkt(1)	uncA(5)	21	ST-21 complex
197.17	PATRIC	2008	-	-	Human	Campylobacter jejuni	aspA(7)	glnA(21)	gltA(2)	glyA(62)	pgm(67)	tkt(48)	uncA(6)	2153	-
197.17	PATRIC	2008	-	-	Human	Campylobacter jejuni	aspA(2)	glnA(1)	gltA(1)	glyA(3)	pgm(2)	tkt(1)	uncA(5)	21	ST-21 complex
197.17	PATRIC	2009	-	-	Human	Campylobacter jejuni	aspA(10)	glnA(27)	gltA(33)	glyA(19)	pgm(10)	tkt(132)	uncA(7)	-	-
197.17	PATRIC	2009	-	-	Human	Campylobacter jejuni	aspA(9)	glnA(2)	gltA(4)	glyA(62)	pgm(4)	tkt(5)	uncA(6)	257	ST-257 complex
197.17	PATRIC	2009	-	-	Human	Campylobacter jejuni	aspA(2)	glnA(-)	gltA(1)	glyA(3)	pgm(2)	tkt(1)	uncA(5)	-	-
197.17	PATRIC	2009	-	-	Human	Campylobacter jejuni	aspA(4)	glnA(7)	gltA(10)	glyA(4)	pgm(42)	tkt(7)	uncA(1)	137	ST-45 complex
197.17	PATRIC	2009	-	-	Human	Campylobacter jejuni	aspA(4)	glnA(7)	gltA(40)	glyA(4)	pgm(42)	tkt(51)	uncA(1)	267	ST-283 complex
197.17	PATRIC	2009	-	-	Human	Campylobacter jejuni	aspA(9)	glnA(2)	gltA(4)	glyA(62)	pgm(4)	tkt(5)	uncA(6)	257	ST-257 complex
197.17	PATRIC	2009	-	-	Human	Campylobacter jejuni	aspA(9)	glnA(17)	gltA(5)	glyA(10)	pgm(~11)	tkt(3)	uncA(6)	-	-
197.17	PATRIC	2009	-	-	Human	Campylobacter jejuni	aspA(7)	glnA(53)	gltA(2)	glyA(10)	pgm(11)	tkt(3)	uncA(3)	574	ST-574 complex
197.17	PATRIC	2012	-	-	Human	Campylobacter jejuni	aspA(2)	glnA(1)	gltA(5)	glyA(3)	pgm(2)	tkt(1)	uncA(5)	19	ST-21 complex
197.17	PATRIC	2009	-	-	Human	Campylobacter jejuni	aspA(1)	glnA(4)	gltA(2)	glyA(2)	pgm(6)	tkt(3)	uncA(17)	61	ST-61 complex
197.17	PATRIC	2011	-	-	Human	Campylobacter jejuni	aspA(2)	glnA(1)	gltA(5)	glyA(3)	pgm(2)	tkt(54)	uncA(5)	266	ST-21 complex
197.17	PATRIC	2011	-	-	Human	Campylobacter jejuni	aspA(2)	glnA(4)	gltA(1)	glyA(2)	pgm(7)	tkt(1)	uncA(5)	48	ST-48 complex
197.17	PATRIC	2011	-	-	Human	Campylobacter jejuni	aspA(8)	glnA(-)	gltA(5)	glyA(2)	pgm(10)	tkt(59)	uncA(6)	-	-
197.17	PATRIC	2010	-	-	Human	Campylobacter jejuni	aspA(4)	glnA(7)	gltA(10)	glyA(4)	pgm(1)	tkt(7)	uncA(1)	45	ST-45 complex
197.17	PATRIC	2010	-	-	Human	Campylobacter jejuni	aspA(2)	glnA(-)	gltA(1)	glyA(2)	pgm(7)	tkt(1)	uncA(5)	-	-
197.17	PATRIC	2010	-	-	Human	Campylobacter jejuni	aspA(2)	glnA(1)	gltA(1)	glyA(3)	pgm(2)	tkt(1)	uncA(-)	-	-
197.17	PATRIC	2010	-	-	Human	Campylobacter jejuni	aspA(2)	glnA(1)	gltA(12)	glyA(3)	pgm(2)	tkt(1)	uncA(5)	50	ST-21 complex
197.17	PATRIC	2010	-	-	Human	Campylobacter jejuni	aspA(2)	glnA(75)	gltA(4)	glyA(48)	pgm(141)	tkt(34)	uncA(1)	814	ST-661 complex
197.17	PATRIC	2010	-	-	Human	Campylobacter jejuni	aspA(2)	glnA(1)	gltA(12)	glyA(3)	pgm(2)	tkt(1)	uncA(5)	50	ST-21 complex
197.17	PATRIC	2010	-	-	Human	Campylobacter jejuni	aspA(2)	glnA(4)	gltA(2)	glyA(4)	pgm(19)	tkt(3)	uncA(6)	658	ST-658 complex
197.17	PATRIC	2011	-	-	Human	Campylobacter jejuni	aspA(2)	glnA(1)	gltA(12)	glyA(3)	pgm(2)	tkt(1)	uncA(5)	50	ST-21 complex
197.17	PATRIC	2011	-	-	Human	Campylobacter jejuni	aspA(7)	glnA(17)	gltA(2)	glyA(15)	pgm(23)	tkt(3)	uncA(12)	51	ST-443 complex
197.17	PATRIC	2015	-	-	Human	Campylobacter jejuni	aspA(7)	glnA(1)	gltA(2)	glyA(83)	pgm(2)	tkt(3)	uncA(6)	441	-
197.17	PATRIC	2016	-	-	Human	Campylobacter jejuni	aspA(-)	glnA(4)	gltA(1)	glyA(2)	pgm(7)	tkt(1)	uncA(5)	-	-
197.17	PATRIC	2015	-	-	Human	Campylobacter jejuni	aspA(1)	glnA(4)	gltA(2)	glyA(2)	pgm(6)	tkt(1)	uncA(17)	432	ST-61 complex
197.17	PATRIC	2016	-	-	Human	Campylobacter jejuni	aspA(-)	glnA(75)	gltA(4)	glyA(-)	pgm(-)	tkt(34)	uncA(1)	-	-
197.17	PATRIC	2015	-	-	Human	Campylobacter jejuni	aspA(2)	glnA(1)	gltA(12)	glyA(3)	pgm(2)	tkt(1)	uncA(5)	50	ST-21 complex
197.17	PATRIC	2016	-	-	Human	Campylobacter jejuni	aspA(9)	glnA(2)	gltA(4)	glyA(62)	pgm(4)	tkt(5)	uncA(6)	257	ST-257 complex
197.17	PATRIC	2016	-	-	Human	Campylobacter jejuni	aspA(2)	glnA(4)	gltA(1)	glyA(-)	pgm(762?)	tkt(1)	uncA(5)	-	-
197.17	PATRIC	2012	-	-	Human	Campylobacter jejuni	aspA(2)	glnA(75)	gltA(4)	glyA(48)	pgm(141)	tkt(34)	uncA(1)	814	ST-661 complex
197.17	PATRIC	2013	-	-	Human	Campylobacter jejuni	aspA(2)	glnA(1)	gltA(1)	glyA(3)	pgm(2)	tkt(1)	uncA(5)	21	ST-21 complex
197.17	PATRIC	2013	-	-	Human	Campylobacter jejuni	aspA(2)	glnA(4)	gltA(1)	glyA(2)	pgm(7)	tkt(1)	uncA(5)	48	ST-48 complex
197.17	PATRIC	2012	-	-	Human	Campylobacter jejuni	aspA(77)	glnA(30)	gltA(2)	glyA(2)	pgm(89)	tkt(59)	uncA(6)	670	ST-460 complex
197.17	PATRIC	2012	-	-	Human	Campylobacter jejuni	aspA(2)	glnA(1)	gltA(1)	glyA(3)	pgm(2)	tkt(1)	uncA(5)	21	ST-21 complex
197.17	PATRIC	2014	-	-	Human	Campylobacter jejuni	aspA(1)	glnA(3)	gltA(6)	glyA(4)	pgm(3)	tkt(3)	uncA(3)	22	ST-22 complex
197.17	PATRIC	2014	-	-	Human	Campylobacter jejuni	aspA(2)	glnA(4)	gltA(1)	glyA(2)	pgm(7)	tkt(1)	uncA(5)	48	ST-48 complex
197.17	PATRIC	2014	-	-	Human	Campylobacter jejuni	aspA(9)	glnA(2)	gltA(4)	glyA(62)	pgm(-)	tkt(133)	uncA(6)	-	-
197.17	PATRIC	2012	-	-	Human	Campylobacter jejuni	aspA(2)	glnA(1)	gltA(5)	glyA(3)	pgm(2)	tkt(1)	uncA(5)	19	ST-21 complex
197.17	PATRIC	2016	-	-	Human	Campylobacter jejuni	aspA(-)	glnA(17)	gltA(5)	glyA(2)	pgm(11)	tkt(3)	uncA(-)	-	-
197.17	PATRIC	2006	-	-	Human	Campylobacter jejuni	aspA(7)	glnA(17)	gltA(2)	glyA(15)	pgm(23)	tkt(3)	uncA(12)	51	ST-443 complex
197.17	PATRIC	2007	-	-	Human	Campylobacter jejuni	aspA(7)	glnA(2)	gltA(5)	glyA(-)	pgm(10)	tkt(3)	uncA(6)	-	-
197.17	PATRIC	2007	-	-	Human	Campylobacter jejuni	aspA(2)	glnA(4)	gltA(1)	glyA(2)	pgm(7)	tkt(1)	uncA(5)	48	ST-48 complex
197.17	PATRIC	2007	-	-	Human	Campylobacter jejuni	aspA(2)	glnA(1)	gltA(6)	glyA(3)	pgm(2)	tkt(1)	uncA(5)	148	ST-21 complex
197.17	PATRIC	2006	-	-	Human	Campylobacter jejuni	aspA(7)	glnA(17)	gltA(2)	glyA(15)	pgm(23)	tkt(3)	uncA(12)	51	ST-443 complex
197.17	PATRIC	2006	-	-	Human	Campylobacter jejuni	aspA(6)	glnA(4)	gltA(5)	glyA(-)	pgm(2)	tkt(1)	uncA(5)	-	-
197.17	PATRIC	2007	-	-	Human	Campylobacter jejuni	aspA(2)	glnA(4)	gltA(1)	glyA(4)	pgm(19)	tkt(62)	uncA(5)	475	ST-48 complex
197.17	PATRIC	2007	-	-	Human	Campylobacter jejuni	aspA(9)	glnA(2)	gltA(4)	glyA(62)	pgm(4)	tkt(5)	uncA(6)	257	ST-257 complex
197.17	PATRIC	2008	-	-	Human	Campylobacter jejuni	aspA(6)	glnA(4)	gltA(5)	glyA(2)	pgm(2)	tkt(1)	uncA(5)	122	ST-206 complex
197.17	PATRIC	2008	-	-	Human	Campylobacter jejuni	aspA(166)	glnA(-)	gltA(1)	glyA(10)	pgm(151)	tkt(3)	uncA(1)	-	-
197.17	PATRIC	2008	-	-	Human	Campylobacter jejuni	aspA(2)	glnA(21)	gltA(5)	glyA(37)	pgm(2)	tkt(1)	uncA(5)	206	ST-206 complex
197.17	PATRIC	2008	-	-	Human	Campylobacter jejuni	aspA(2)	glnA(1)	gltA(1)	glyA(3)	pgm(2)	tkt(1)	uncA(5)	21	ST-21 complex
197.17	PATRIC	2006	-	-	Human	Campylobacter jejuni	aspA(7)	glnA(2)	gltA(5)	glyA(2)	pgm(10)	tkt(3)	uncA(6)	5	ST-353 complex
197.17	PATRIC	2007	-	-	Human	Campylobacter jejuni	aspA(2)	glnA(4)	gltA(1)	glyA(2)	pgm(7)	tkt(1)	uncA(5)	48	ST-48 complex
197.17	PATRIC	2008	-	-	Human	Campylobacter jejuni	aspA(2)	glnA(4)	gltA(1)	glyA(2)	pgm(7)	tkt(1)	uncA(5)	48	ST-48 complex
197.17	PATRIC	2008	-	-	Human	Campylobacter jejuni	aspA(2)	glnA(4)	gltA(1)	glyA(2)	pgm(7)	tkt(1)	uncA(5)	48	ST-48 complex
197.17	PATRIC	2006	-	-	Human	Campylobacter jejuni	aspA(8)	glnA(1)	gltA(5)	glyA(3)	pgm(2)	tkt(1)	uncA(1)	1519	ST-21 complex
197.171	PATRIC	2008	-	-	Human	Campylobacter jejuni	aspA(4)	glnA(7)	gltA(10)	glyA(4)	pgm(42)	tkt(7)	uncA(1)	137	ST-45 complex
197.171	PATRIC	2008	-	-	Human	Campylobacter jejuni	aspA(2)	glnA(1)	gltA(12)	glyA(3)	pgm(2)	tkt(1)	uncA(5)	50	ST-21 complex
197.171	PATRIC	2011	-	-	Human	Campylobacter jejuni	aspA(4)	glnA(7)	gltA(40)	glyA(4)	pgm(42)	tkt(7)	uncA(1)	334	ST-45 complex
197.171	PATRIC	2010	-	-	Human	Campylobacter jejuni	aspA(9)	glnA(17)	gltA(5)	glyA(10)	pgm(350)	tkt(3)	uncA(3)	2274	-
197.171	PATRIC	2010	-	-	Human	Campylobacter jejuni	aspA(7)	glnA(17)	gltA(5)	glyA(2)	pgm(10)	tkt(3)	uncA(6)	353	ST-353 complex
197.171	PATRIC	2011	-	-	Human	Campylobacter jejuni	aspA(4)	glnA(7)	gltA(10)	glyA(4)	pgm(1)	tkt(7)	uncA(1)	45	ST-45 complex
197.171	PATRIC	2011	-	-	Human	Campylobacter jejuni	aspA(9)	glnA(25)	gltA(2)	glyA(10)	pgm(22)	tkt(3)	uncA(6)	52	ST-52 complex
197.171	PATRIC	2011	-	-	Human	Campylobacter jejuni	aspA(2)	glnA(4)	gltA(1)	glyA(2)	pgm(7)	tkt(1)	uncA(5)	48	ST-48 complex
197.171	PATRIC	2010	-	-	Human	Campylobacter jejuni	aspA(2)	glnA(1)	gltA(1)	glyA(3)	pgm(2)	tkt(1)	uncA(5)	21	ST-21 complex
197.171	PATRIC	2014	-	-	Human	Campylobacter jejuni	aspA(1)	glnA(4)	gltA(2)	glyA(2)	pgm(6)	tkt(3)	uncA(17)	61	ST-61 complex
197.171	PATRIC	2015	-	-	Human	Campylobacter jejuni	aspA(2)	glnA(1)	gltA(12)	glyA(3)	pgm(2)	tkt(1)	uncA(5)	50	ST-21 complex
197.171	PATRIC	2014	-	-	Human	Campylobacter jejuni	aspA(4)	glnA(7)	gltA(40)	glyA(85)	pgm(42)	tkt(51)	uncA(1)	-	-
197.171	PATRIC	2014	-	-	Human	Campylobacter jejuni	aspA(1)	glnA(4)	gltA(2)	glyA(2)	pgm(6)	tkt(3)	uncA(17)	61	ST-61 complex
197.171	PATRIC	2013	-	-	Human	Campylobacter jejuni	aspA(2)	glnA(1)	gltA(5)	glyA(3)	pgm(2)	tkt(1)	uncA(5)	19	ST-21 complex
197.171	PATRIC	2014	-	-	Human	Campylobacter jejuni	aspA(1)	glnA(4)	gltA(2)	glyA(2)	pgm(6)	tkt(3)	uncA(17)	61	ST-61 complex
197.171	PATRIC	2012	-	-	Human	Campylobacter jejuni	aspA(7)	glnA(17)	gltA(2)	glyA(15)	pgm(23)	tkt(3)	uncA(12)	51	ST-443 complex
197.171	PATRIC	2012	-	-	Human	Campylobacter jejuni	aspA(1)	glnA(4)	gltA(2)	glyA(2)	pgm(6)	tkt(3)	uncA(17)	61	ST-61 complex
197.171	PATRIC	2006	-	-	Human	Campylobacter jejuni	aspA(2)	glnA(1)	gltA(5)	glyA(3)	pgm(2)	tkt(1)	uncA(5)	19	ST-21 complex
197.171	PATRIC	2007	-	-	Human	Campylobacter jejuni	aspA(1)	glnA(2)	gltA(3)	glyA(4)	pgm(5)	tkt(9)	uncA(3)	42	ST-42 complex
197.171	PATRIC	2007	-	-	Human	Campylobacter jejuni	aspA(1)	glnA(2)	gltA(3)	glyA(4)	pgm(5)	tkt(9)	uncA(3)	42	ST-42 complex
197.171	PATRIC	2007	-	-	Human	Campylobacter jejuni	aspA(6)	glnA(4)	gltA(5)	glyA(2)	pgm(2)	tkt(1)	uncA(5)	122	ST-206 complex
197.171	PATRIC	2008	-	-	Human	Campylobacter jejuni	aspA(2)	glnA(4)	gltA(1)	glyA(2)	pgm(7)	tkt(1)	uncA(5)	48	ST-48 complex
197.171	PATRIC	2008	-	-	Human	Campylobacter jejuni	aspA(2)	glnA(2)	gltA(4)	glyA(62)	pgm(4)	tkt(5)	uncA(6)	367	ST-257 complex
197.171	PATRIC	2007	-	-	Human	Campylobacter jejuni	aspA(2)	glnA(1)	gltA(1)	glyA(3)	pgm(2)	tkt(1)	uncA(5)	21	ST-21 complex
197.171	PATRIC	2008	-	-	Human	Campylobacter jejuni	aspA(7)	glnA(17)	gltA(2)	glyA(15)	pgm(23)	tkt(3)	uncA(12)	51	ST-443 complex
197.171	PATRIC	2007	-	-	Human	Campylobacter jejuni	aspA(-)	glnA(4)	gltA(5)	glyA(2)	pgm(2)	tkt(1)	uncA(5)	-	-
197.171	PATRIC	2008	-	-	Human	Campylobacter jejuni	aspA(9)	glnA(2)	gltA(4)	glyA(62)	pgm(4)	tkt(5)	uncA(6)	257	ST-257 complex
197.171	PATRIC	2017	North America	USA	Human	Campylobacter jejuni	aspA(22)	glnA(15)	gltA(57)	glyA(64)	pgm(153)	tkt(58)	uncA(35)	-	-
197.171	PATRIC	2018	North America	USA	Human	Campylobacter jejuni	aspA(63)	glnA(34)	gltA(27)	glyA(33)	pgm(45)	tkt(5)	uncA(7)	6	-
197.171	PATRIC	2006	Europe	Hungary	Human	Campylobacter jejuni	aspA(1)	glnA(2)	gltA(3)	glyA(27)	pgm(5)	tkt(9)	uncA(3)	604	ST-42 complex
197.171	PATRIC	2014	North America	USA	Chicken	Campylobacter jejuni	aspA(7)	glnA(17)	gltA(5)	glyA(2)	pgm(10)	tkt(3)	uncA(6)	353	ST-353 complex
197.171	PATRIC	2012	-	-	Pigeon	Campylobacter jejuni	aspA(343)	glnA(6)	gltA(29)	glyA(512)	pgm(40)	tkt(32)	uncA(3)	6424	ST-179 complex
197.171	PATRIC	2017	Asia	South Korea	Mouse	Campylobacter jejuni	aspA(7)	glnA(618)	gltA(303)	glyA(688)	pgm(823)	tkt(645)	uncA(6)	8388	-
197.171	PATRIC	2015	Oceania	Australia	Human	Campylobacter jejuni	aspA(3)	glnA(1)	gltA(5)	glyA(17)	pgm(11)	tkt(11)	uncA(6)	49	ST-49 complex
197.171	PATRIC	2015	Oceania	Australia	Human	Campylobacter jejuni	aspA(8)	glnA(17)	gltA(5)	glyA(2)	pgm(11)	tkt(3)	uncA(1)	9823	ST-607 complex
197.171	PATRIC	2015	Oceania	Australia	Human	Campylobacter jejuni	aspA(4)	glnA(7)	gltA(10)	glyA(4)	pgm(42)	tkt(25)	uncA(1)	538	ST-45 complex
197.171	PATRIC	2015	Oceania	Australia	Human	Campylobacter jejuni	aspA(2)	glnA(4)	gltA(2)	glyA(4)	pgm(19)	tkt(3)	uncA(6)	658	ST-658 complex
197.171	PATRIC	2015	Oceania	Australia	Human	Campylobacter jejuni	aspA(2)	glnA(4)	gltA(5)	glyA(2)	pgm(2)	tkt(1)	uncA(5)	227	ST-206 complex
197.171	PATRIC	2015	Oceania	Australia	Human	Campylobacter jejuni	aspA(2)	glnA(1)	gltA(1)	glyA(3)	pgm(2)	tkt(1)	uncA(5)	21	ST-21 complex
197.171	PATRIC	2014	Oceania	Australia	Human	Campylobacter jejuni	aspA(2)	glnA(1)	gltA(12)	glyA(3)	pgm(2)	tkt(1)	uncA(5)	50	ST-21 complex
197.171	PATRIC	2014	Oceania	Australia	Human	Campylobacter jejuni	aspA(4)	glnA(7)	gltA(10)	glyA(4)	pgm(1)	tkt(7)	uncA(1)	45	ST-45 complex
197.171	PATRIC	2015	Oceania	Australia	Human	Campylobacter jejuni	aspA(18)	glnA(2)	gltA(618)	glyA(805)	pgm(1)	tkt(775)	uncA(16)	9821	-
197.171	PATRIC	2014	Oceania	Australia	Human	Campylobacter jejuni	aspA(2)	glnA(1)	gltA(21)	glyA(3)	pgm(4)	tkt(1)	uncA(5)	9822	ST-21 complex
197.171	PATRIC	2015	Oceania	Australia	Human	Campylobacter jejuni	aspA(2)	glnA(1)	gltA(12)	glyA(3)	pgm(2)	tkt(1)	uncA(5)	50	ST-21 complex
197.171	PATRIC	2015	Oceania	Australia	Human	Campylobacter jejuni	aspA(4)	glnA(7)	gltA(10)	glyA(4)	pgm(42)	tkt(7)	uncA(1)	137	ST-45 complex
197.171	PATRIC	2014	Oceania	Australia	Human	Campylobacter jejuni	aspA(8)	glnA(17)	gltA(2)	glyA(2)	pgm(11)	tkt(12)	uncA(6)	1723	ST-354 complex
197.171	PATRIC	2015	-	-	Wetland	Campylobacter jejuni	aspA(1)	glnA(6)	gltA(5)	glyA(92)	pgm(261)	tkt(7)	uncA(3)	9820	-
197.171	PATRIC	2014	Oceania	Australia	Human	Campylobacter jejuni	aspA(7)	glnA(17)	gltA(2)	glyA(15)	pgm(23)	tkt(3)	uncA(12)	51	ST-443 complex
197.171	PATRIC	2014	-	-	Wetland	Campylobacter jejuni	aspA(1)	glnA(6)	gltA(5)	glyA(176)	pgm(1003)	tkt(293)	uncA(3)	9817	-
197.171	PATRIC	2015	-	-	Wetland	Campylobacter jejuni	aspA(1)	glnA(6)	gltA(5)	glyA(176)	pgm(1003)	tkt(293)	uncA(3)	9817	-
197.171	PATRIC	2014	-	-	Wetland	Campylobacter jejuni	aspA(1)	glnA(6)	gltA(5)	glyA(176)	pgm(1003)	tkt(293)	uncA(3)	9817	-
197.171	PATRIC	2014	-	-	Wetland	Campylobacter jejuni	aspA(1)	glnA(6)	gltA(5)	glyA(176)	pgm(1003)	tkt(293)	uncA(3)	9817	-
197.171	PATRIC	2014	-	-	Wetland	Campylobacter jejuni	aspA(1)	glnA(6)	gltA(5)	glyA(176)	pgm(1003)	tkt(293)	uncA(3)	9817	-
197.171	PATRIC	2014	-	-	Wetland	Campylobacter jejuni	aspA(4)	glnA(73)	gltA(10)	glyA(4)	pgm(1)	tkt(7)	uncA(1)	128	ST-45 complex
197.171	PATRIC	2014	-	-	Wetland	Campylobacter jejuni	aspA(531)	glnA(2)	gltA(34)	glyA(803)	pgm(1004)	tkt(293)	uncA(3)	9818	-
197.171	PATRIC	2014	-	-	Wetland	Campylobacter jejuni	aspA(531)	glnA(2)	gltA(34)	glyA(803)	pgm(1004)	tkt(293)	uncA(3)	9818	-
197.171	PATRIC	2014	-	-	Wetland	Campylobacter jejuni	aspA(531)	glnA(2)	gltA(34)	glyA(803)	pgm(1004)	tkt(293)	uncA(3)	9818	-
197.171	PATRIC	2014	-	-	Wetland	Campylobacter jejuni	aspA(1)	glnA(6)	gltA(5)	glyA(176)	pgm(1003)	tkt(293)	uncA(3)	9817	-
197.171	PATRIC	2017	South America	Chile	Human	Campylobacter jejuni	aspA(2)	glnA(4)	gltA(1)	glyA(4)	pgm(19)	tkt(62)	uncA(5)	475	ST-48 complex
197.171	PATRIC	2018	South America	Chile	Human	Campylobacter jejuni	aspA(7)	glnA(17)	gltA(5)	glyA(2)	pgm(10)	tkt(3)	uncA(6)	353	ST-353 complex
197.171	PATRIC	2018	South America	Chile	Human	Campylobacter jejuni	aspA(2)	glnA(1)	gltA(12)	glyA(3)	pgm(2)	tkt(1)	uncA(5)	50	ST-21 complex
197.171	PATRIC	2018	Asia	China	Human	Campylobacter jejuni	aspA(8)	glnA(10)	gltA(2)	glyA(2)	pgm(10)	tkt(12)	uncA(6)	2988	ST-354 complex
197.171	PATRIC	2018	Asia	China	Human	Campylobacter jejuni	aspA(8)	glnA(10)	gltA(2)	glyA(2)	pgm(10)	tkt(12)	uncA(6)	2988	ST-354 complex
197.171	PATRIC	2018	Asia	China	Human	Campylobacter jejuni	aspA(8)	glnA(10)	gltA(2)	glyA(2)	pgm(10)	tkt(12)	uncA(6)	2988	ST-354 complex
197.171	PATRIC	2018	Asia	China	Human	Campylobacter jejuni	aspA(9)	glnA(53)	gltA(5)	glyA(53)	pgm(11)	tkt(3)	uncA(3)	8149	ST-574 complex
197.171	PATRIC	2018	Asia	China	Human	Campylobacter jejuni	aspA(8)	glnA(10)	gltA(2)	glyA(2)	pgm(10)	tkt(12)	uncA(6)	2988	ST-354 complex
197.171	PATRIC	2018	Asia	China	Human	Campylobacter jejuni	aspA(8)	glnA(10)	gltA(2)	glyA(2)	pgm(10)	tkt(12)	uncA(6)	2988	ST-354 complex
197.171	PATRIC	2018	Asia	China	Human	Campylobacter jejuni	aspA(8)	glnA(10)	gltA(2)	glyA(2)	pgm(10)	tkt(12)	uncA(6)	2988	ST-354 complex
197.171	PATRIC	2018	Asia	China	Human	Campylobacter jejuni	aspA(8)	glnA(10)	gltA(2)	glyA(2)	pgm(10)	tkt(12)	uncA(6)	2988	ST-354 complex
197.171	PATRIC	2018	Asia	China	Human	Campylobacter jejuni	aspA(8)	glnA(10)	gltA(2)	glyA(2)	pgm(10)	tkt(12)	uncA(6)	2988	ST-354 complex
197.171	PATRIC	2018	Asia	China	Human	Campylobacter jejuni	aspA(8)	glnA(10)	gltA(2)	glyA(2)	pgm(10)	tkt(12)	uncA(6)	2988	ST-354 complex
197.171	PATRIC	2018	Asia	China	Human	Campylobacter jejuni	aspA(8)	glnA(10)	gltA(2)	glyA(2)	pgm(10)	tkt(12)	uncA(6)	2988	ST-354 complex
197.171	PATRIC	2018	Asia	China	Human	Campylobacter jejuni	aspA(8)	glnA(10)	gltA(2)	glyA(2)	pgm(10)	tkt(12)	uncA(6)	2988	ST-354 complex
197.171	PATRIC	2018	Asia	China	Human	Campylobacter jejuni	aspA(8)	glnA(10)	gltA(2)	glyA(2)	pgm(10)	tkt(12)	uncA(6)	2988	ST-354 complex
197.171	PATRIC	2017	Europe	United Kingdom	Human	Campylobacter jejuni	aspA(62)	glnA(4)	gltA(5)	glyA(2)	pgm(2)	tkt(1)	uncA(5)	572	ST-206 complex
197.171	PATRIC	2017	-	-	Human	Campylobacter jejuni	aspA(2)	glnA(1)	gltA(1)	glyA(3)	pgm(2)	tkt(1)	uncA(3)	262	ST-21 complex
197.171	PATRIC	2016	-	-	Chicken	Campylobacter jejuni	aspA(8)	glnA(1)	gltA(6)	glyA(3)	pgm(2)	tkt(1)	uncA(1)	44	ST-21 complex
197.172	PATRIC	-	-	-	Human	Campylobacter jejuni	aspA(2)	glnA(21)	gltA(5)	glyA(37)	pgm(2)	tkt(1)	uncA(5)	206	ST-206 complex
197.173	PATRIC	-	-	-	-	Campylobacter jejuni	aspA(7)	glnA(1)	gltA(2)	glyA(83)	pgm(2)	tkt(3)	uncA(6)	441	-
197.173	PATRIC	-	-	-	-	Campylobacter jejuni	aspA(1)	glnA(6)	gltA(137)	glyA(176)	pgm(40)	tkt(478)	uncA(3)	5453	ST-179 complex
197.173	PATRIC	-	-	-	-	Campylobacter jejuni	aspA(7)	glnA(17)	gltA(5)	glyA(2)	pgm(10)	tkt(3)	uncA(257)	-	-
197.173	PATRIC	-	-	-	-	Campylobacter jejuni	aspA(4)	glnA(7)	gltA(10)	glyA(4)	pgm(10)	tkt(7)	uncA(1)	2109	ST-45 complex
197.173	PATRIC	-	-	-	-	Campylobacter jejuni	aspA(9)	glnA(2)	gltA(5)	glyA(62)	pgm(13)	tkt(3)	uncA(26)	-	-
197.176	PATRIC	2019	-	-	-	Campylobacter jejuni	aspA(2)	glnA(1)	gltA(5)	glyA(3)	pgm(4)	tkt(1)	uncA(5)	43	ST-21 complex
197.176	PATRIC	2010	North America	USA	Chicken	Campylobacter jejuni	aspA(1)	glnA(2)	gltA(3)	glyA(4)	pgm(5)	tkt(9)	uncA(3)	42	ST-42 complex
197.176	PATRIC	2010	North America	USA	Chicken	Campylobacter jejuni	aspA(1)	glnA(2)	gltA(3)	glyA(4)	pgm(5)	tkt(9)	uncA(3)	42	ST-42 complex
197.437	PATRIC	2004	Europe	Finland	Chicken	Campylobacter jejuni	aspA(10)	glnA(81)	gltA(50)	glyA(99)	pgm(120)	tkt(76)	uncA(52)	677	ST-677 complex
197.437	PATRIC	-	-	-	Human	Campylobacter jejuni	aspA(8)	glnA(1)	gltA(6)	glyA(3)	pgm(2)	tkt(1)	uncA(1)	44	ST-21 complex
197.48	PATRIC	-	-	-	-	Campylobacter jejuni	aspA(2)	glnA(1)	gltA(12)	glyA(3)	pgm(2)	tkt(1)	uncA(5)	50	ST-21 complex
197.481	PATRIC	-	-	-	-	Campylobacter jejuni	aspA(2)	glnA(1)	gltA(12)	glyA(3)	pgm(2)	tkt(1)	uncA(5)	50	ST-21 complex
197.481	PATRIC	-	-	-	-	Campylobacter jejuni	aspA(2)	glnA(1)	gltA(12)	glyA(3)	pgm(2)	tkt(1)	uncA(5)	50	ST-21 complex
197.481	PATRIC	-	-	-	-	Campylobacter jejuni	aspA(2)	glnA(1)	gltA(12)	glyA(3)	pgm(2)	tkt(1)	uncA(5)	50	ST-21 complex
197.481	PATRIC	-	-	-	-	Campylobacter jejuni	aspA(2)	glnA(1)	gltA(12)	glyA(3)	pgm(2)	tkt(1,1,1)	uncA(5)	-	-
197.481	PATRIC	-	-	-	-	Campylobacter jejuni	aspA(2)	glnA(1)	gltA(12)	glyA(3)	pgm(2)	tkt(1)	uncA(5)	50	ST-21 complex
197.481	PATRIC	2011	Europe	United Kingdom	Human	Campylobacter jejuni	aspA(1)	glnA(4)	gltA(2)	glyA(2)	pgm(6)	tkt(3)	uncA(17)	61	ST-61 complex
197.481	PATRIC	2011	Europe	United Kingdom	Human	Campylobacter jejuni	aspA(1)	glnA(4)	gltA(2)	glyA(2)	pgm(6)	tkt(3)	uncA(17)	61	ST-61 complex
197.481	PATRIC	2011	Europe	United Kingdom	Human	Campylobacter jejuni	aspA(2)	glnA(1)	gltA(1)	glyA(3)	pgm(2)	tkt(1)	uncA(5)	21	ST-21 complex
197.481	PATRIC	2011	Europe	United Kingdom	Human	Campylobacter jejuni	aspA(2)	glnA(1)	gltA(12)	glyA(3)	pgm(2)	tkt(1)	uncA(5)	50	ST-21 complex
197.482	PATRIC	2011	Europe	United Kingdom	Human	Campylobacter jejuni	aspA(2)	glnA(4)	gltA(2)	glyA(4)	pgm(19)	tkt(3)	uncA(6)	658	ST-658 complex
197.482	PATRIC	2011	Europe	United Kingdom	Human	Campylobacter jejuni	aspA(2)	glnA(1)	gltA(12)	glyA(3)	pgm(2)	tkt(1)	uncA(5)	50	ST-21 complex
197.482	PATRIC	2011	Europe	United Kingdom	Human	Campylobacter jejuni	aspA(69)	glnA(74)	gltA(61)	glyA(6)	pgm(97)	tkt(89)	uncA(48)	585	-
197.482	PATRIC	2011	Europe	United Kingdom	Human	Campylobacter jejuni	aspA(2)	glnA(1)	gltA(42)	glyA(3)	pgm(148)	tkt(1)	uncA(5)	861	ST-21 complex
197.482	PATRIC	2011	Europe	United Kingdom	Human	Campylobacter jejuni	aspA(2)	glnA(4)	gltA(5)	glyA(2)	pgm(2)	tkt(1)	uncA(5)	227	ST-206 complex
197.482	PATRIC	2011	Europe	United Kingdom	Human	Campylobacter jejuni	aspA(2)	glnA(1)	gltA(1)	glyA(3)	pgm(2)	tkt(1)	uncA(5)	21	ST-21 complex
197.482	PATRIC	2011	Europe	United Kingdom	Human	Campylobacter jejuni	aspA(7)	glnA(2)	gltA(5)	glyA(2)	pgm(10)	tkt(3)	uncA(6)	5	ST-353 complex
197.482	PATRIC	2011	Europe	United Kingdom	Human	Campylobacter jejuni	aspA(24)	glnA(2)	gltA(5)	glyA(53)	pgm(23)	tkt(3)	uncA(1)	904	ST-607 complex
197.482	PATRIC	2011	Europe	United Kingdom	Human	Campylobacter jejuni	aspA(2)	glnA(1)	gltA(12)	glyA(3)	pgm(2)	tkt(1)	uncA(5)	50	ST-21 complex
197.482	PATRIC	2011	Europe	United Kingdom	Human	Campylobacter jejuni	aspA(2)	glnA(1)	gltA(1)	glyA(3)	pgm(2)	tkt(1)	uncA(5)	21	ST-21 complex
197.483	PATRIC	2011	Europe	United Kingdom	Human	Campylobacter jejuni	aspA(62)	glnA(4)	gltA(5)	glyA(2)	pgm(2)	tkt(1)	uncA(5)	572	ST-206 complex
197.483	PATRIC	2011	Europe	United Kingdom	Human	Campylobacter jejuni	aspA(7)	glnA(17)	gltA(2)	glyA(15)	pgm(23)	tkt(3)	uncA(12)	51	ST-443 complex
197.483	PATRIC	2011	Europe	United Kingdom	Human	Campylobacter jejuni	aspA(2)	glnA(1)	gltA(1)	glyA(3)	pgm(2)	tkt(1)	uncA(5)	21	ST-21 complex
197.483	PATRIC	2011	Europe	United Kingdom	Human	Campylobacter jejuni	aspA(8)	glnA(1)	gltA(6)	glyA(3)	pgm(2)	tkt(1)	uncA(12)	2135	ST-21 complex
197.483	PATRIC	2011	Europe	United Kingdom	Human	Campylobacter jejuni	aspA(2)	glnA(4)	gltA(1)	glyA(2)	pgm(7)	tkt(1)	uncA(5)	48	ST-48 complex
197.483	PATRIC	2011	Europe	United Kingdom	Human	Campylobacter jejuni	aspA(24)	glnA(2)	gltA(2)	glyA(2)	pgm(10)	tkt(3)	uncA(1)	464	ST-464 complex
197.483	PATRIC	2011	Europe	United Kingdom	Human	Campylobacter jejuni	aspA(4)	glnA(7)	gltA(10)	glyA(4)	pgm(1)	tkt(7)	uncA(1)	45	ST-45 complex
197.483	PATRIC	2011	Europe	United Kingdom	Human	Campylobacter jejuni	aspA(24)	glnA(2)	gltA(2)	glyA(2)	pgm(10)	tkt(3)	uncA(1)	464	ST-464 complex
197.483	PATRIC	2011	Europe	United Kingdom	Human	Campylobacter jejuni	aspA(8)	glnA(10)	gltA(2)	glyA(2)	pgm(11)	tkt(487)	uncA(6)	5718	ST-354 complex
197.484	PATRIC	2011	Europe	United Kingdom	Human	Campylobacter jejuni	aspA(2)	glnA(1)	gltA(1)	glyA(3)	pgm(2)	tkt(1)	uncA(5)	21	ST-21 complex
197.484	PATRIC	2011	Europe	United Kingdom	Human	Campylobacter jejuni	aspA(24)	glnA(2)	gltA(2)	glyA(2)	pgm(10)	tkt(3)	uncA(1)	464	ST-464 complex
197.484	PATRIC	2011	Europe	United Kingdom	Human	Campylobacter jejuni	aspA(2)	glnA(1)	gltA(12)	glyA(3)	pgm(2)	tkt(1)	uncA(5)	50	ST-21 complex
197.484	PATRIC	2011	Europe	United Kingdom	Human	Campylobacter jejuni	aspA(9)	glnA(2)	gltA(4)	glyA(62)	pgm(4)	tkt(5)	uncA(6)	257	ST-257 complex
197.484	PATRIC	2011	Europe	United Kingdom	Human	Campylobacter jejuni	aspA(7)	glnA(1)	gltA(2)	glyA(83)	pgm(2)	tkt(3)	uncA(6)	441	-
197.484	PATRIC	2011	Europe	United Kingdom	Human	Campylobacter jejuni	aspA(2)	glnA(4)	gltA(1)	glyA(2)	pgm(7)	tkt(1)	uncA(5)	48	ST-48 complex
197.484	PATRIC	2011	Europe	United Kingdom	Human	Campylobacter jejuni	aspA(2)	glnA(7)	gltA(10)	glyA(4)	pgm(1)	tkt(7)	uncA(1)	233	ST-45 complex
197.484	PATRIC	2011	Europe	United Kingdom	Human	Campylobacter jejuni	aspA(2)	glnA(21)	gltA(5)	glyA(37)	pgm(60)	tkt(1)	uncA(5)	273	ST-206 complex
197.484	PATRIC	2011	Europe	United Kingdom	Human	Campylobacter jejuni	aspA(2)	glnA(1)	gltA(1)	glyA(3)	pgm(2)	tkt(1)	uncA(5)	21	ST-21 complex
197.485	PATRIC	2011	Europe	United Kingdom	Human	Campylobacter jejuni	aspA(2)	glnA(4)	gltA(~1)	glyA(2)	pgm(408?)	tkt(1)	uncA(5)	-	-
197.485	PATRIC	2011	Europe	United Kingdom	Human	Campylobacter jejuni	aspA(2)	glnA(10)	gltA(2)	glyA(4)	pgm(19)	tkt(3)	uncA(6)	1044	ST-658 complex
197.485	PATRIC	2011	Europe	United Kingdom	Human	Campylobacter jejuni	aspA(22)	glnA(15)	gltA(4)	glyA(64)	pgm(74)	tkt(25)	uncA(23)	1709	ST-1034 complex
197.485	PATRIC	2011	Europe	United Kingdom	Human	Campylobacter jejuni	aspA(2)	glnA(4)	gltA(1)	glyA(2)	pgm(7)	tkt(1)	uncA(5)	48	ST-48 complex
197.485	PATRIC	2011	Europe	United Kingdom	Human	Campylobacter jejuni	aspA(7)	glnA(2)	gltA(5)	glyA(2)	pgm(10)	tkt(3)	uncA(6)	5	ST-353 complex
197.485	PATRIC	2011	Europe	United Kingdom	Human	Campylobacter jejuni	aspA(2)	glnA(1)	gltA(21)	glyA(3)	pgm(2)	tkt(1)	uncA(5)	53	ST-21 complex
197.485	PATRIC	2011	Europe	United Kingdom	Human	Campylobacter jejuni	aspA(14)	glnA(17)	gltA(5)	glyA(2)	pgm(11)	tkt(3)	uncA(6)	356	ST-353 complex
197.486	PATRIC	2011	Europe	United Kingdom	Human	Campylobacter jejuni	aspA(2)	glnA(4)	gltA(1)	glyA(2)	pgm(7)	tkt(1)	uncA(5)	48	ST-48 complex
197.486	PATRIC	2011	Europe	United Kingdom	Human	Campylobacter jejuni	aspA(7)	glnA(2)	gltA(5)	glyA(2)	pgm(10)	tkt(3)	uncA(6)	5	ST-353 complex
197.486	PATRIC	2011	Europe	United Kingdom	Human	Campylobacter jejuni	aspA(1)	glnA(4)	gltA(2)	glyA(2)	pgm(6)	tkt(3)	uncA(17)	61	ST-61 complex
197.486	PATRIC	2011	Europe	United Kingdom	Human	Campylobacter jejuni	aspA(7)	glnA(84)	gltA(1)	glyA(10)	pgm(11)	tkt(3)	uncA(6)	1040	ST-574 complex
197.486	PATRIC	2011	Europe	United Kingdom	Human	Campylobacter jejuni	aspA(2)	glnA(4)	gltA(1)	glyA(2)	pgm(7)	tkt(1)	uncA(5)	48	ST-48 complex
197.486	PATRIC	2011	Europe	United Kingdom	Human	Campylobacter jejuni	aspA(1)	glnA(4)	gltA(2)	glyA(2)	pgm(6)	tkt(3)	uncA(17)	61	ST-61 complex
197.486	PATRIC	2011	Europe	United Kingdom	Human	Campylobacter jejuni	aspA(2)	glnA(1)	gltA(1)	glyA(3)	pgm(2)	tkt(1)	uncA(5)	21	ST-21 complex
197.486	PATRIC	2011	Europe	United Kingdom	Human	Campylobacter jejuni	aspA(7)	glnA(2)	gltA(5)	glyA(2)	pgm(10)	tkt(3)	uncA(6)	5	ST-353 complex
197.486	PATRIC	2011	Europe	United Kingdom	Human	Campylobacter jejuni	aspA(7)	glnA(17)	gltA(2)	glyA(15)	pgm(23)	tkt(3)	uncA(12)	51	ST-443 complex
197.487	PATRIC	2011	Europe	United Kingdom	Human	Campylobacter jejuni	aspA(91)	glnA(2)	gltA(42)	glyA(4)	pgm(169)	tkt(9)	uncA(8)	986	-
197.487	PATRIC	2011	Europe	United Kingdom	Human	Campylobacter jejuni	aspA(1)	glnA(2)	gltA(3)	glyA(4)	pgm(5)	tkt(9)	uncA(3)	42	ST-42 complex
197.487	PATRIC	2011	Europe	United Kingdom	Human	Campylobacter jejuni	aspA(7)	glnA(17)	gltA(2)	glyA(15)	pgm(23)	tkt(3)	uncA(12)	51	ST-443 complex
197.487	PATRIC	2011	Europe	United Kingdom	Human	Campylobacter jejuni	aspA(8)	glnA(10)	gltA(2)	glyA(2)	pgm(11)	tkt(12)	uncA(6)	354	ST-354 complex
197.487	PATRIC	2011	Europe	United Kingdom	Human	Campylobacter jejuni	aspA(1)	glnA(3)	gltA(6)	glyA(4)	pgm(3)	tkt(3)	uncA(3)	22	ST-22 complex
197.487	PATRIC	2011	Europe	United Kingdom	Human	Campylobacter jejuni	aspA(2)	glnA(1)	gltA(12)	glyA(3)	pgm(2)	tkt(1)	uncA(5)	50	ST-21 complex
197.487	PATRIC	2011	Europe	United Kingdom	Human	Campylobacter jejuni	aspA(2)	glnA(7)	gltA(10)	glyA(4)	pgm(1)	tkt(7)	uncA(1)	233	ST-45 complex
197.487	PATRIC	2011	Europe	United Kingdom	Human	Campylobacter jejuni	aspA(2)	glnA(21)	gltA(5)	glyA(37)	pgm(60)	tkt(1)	uncA(5)	273	ST-206 complex
197.487	PATRIC	2011	Europe	United Kingdom	Human	Campylobacter jejuni	aspA(1)	glnA(2)	gltA(3)	glyA(4)	pgm(5)	tkt(9)	uncA(3)	42	ST-42 complex
197.488	PATRIC	2011	Europe	United Kingdom	Human	Campylobacter jejuni	aspA(2)	glnA(1)	gltA(5)	glyA(3)	pgm(2)	tkt(1)	uncA(5)	19	ST-21 complex
197.488	PATRIC	2011	Europe	United Kingdom	Human	Campylobacter jejuni	aspA(4)	glnA(7)	gltA(10)	glyA(4)	pgm(1)	tkt(7)	uncA(1)	45	ST-45 complex
197.488	PATRIC	2011	Europe	United Kingdom	Human	Campylobacter jejuni	aspA(2)	glnA(1)	gltA(5)	glyA(3)	pgm(2)	tkt(1)	uncA(5)	19	ST-21 complex
197.488	PATRIC	2011	Europe	United Kingdom	Human	Campylobacter jejuni	aspA(2)	glnA(1)	gltA(1)	glyA(3)	pgm(2)	tkt(1)	uncA(5)	21	ST-21 complex
197.488	PATRIC	2011	Europe	United Kingdom	Human	Campylobacter jejuni	aspA(22)	glnA(53)	gltA(4)	glyA(28)	pgm(363)	tkt(3)	uncA(35)	3029	-
197.488	PATRIC	2011	Europe	United Kingdom	Human	Campylobacter jejuni	aspA(7)	glnA(53)	gltA(2)	glyA(10)	pgm(11)	tkt(3)	uncA(3)	574	ST-574 complex
197.488	PATRIC	2011	Europe	United Kingdom	Human	Campylobacter jejuni	aspA(2)	glnA(1)	gltA(1)	glyA(3)	pgm(2)	tkt(1)	uncA(5)	21	ST-21 complex
197.488	PATRIC	2011	Europe	United Kingdom	Human	Campylobacter jejuni	aspA(24)	glnA(2)	gltA(5)	glyA(53)	pgm(23)	tkt(3)	uncA(1)	904	ST-607 complex
197.488	PATRIC	2011	Europe	United Kingdom	Human	Campylobacter jejuni	aspA(7)	glnA(2)	gltA(5)	glyA(2)	pgm(10)	tkt(3)	uncA(6)	5	ST-353 complex
197.488	PATRIC	2011	Europe	United Kingdom	Human	Campylobacter jejuni	aspA(2)	glnA(1)	gltA(1)	glyA(3)	pgm(2)	tkt(1)	uncA(5)	21	ST-21 complex
197.489	PATRIC	2011	Europe	United Kingdom	Human	Campylobacter jejuni	aspA(10)	glnA(81)	gltA(50)	glyA(99)	pgm(120)	tkt(76)	uncA(52)	677	ST-677 complex
197.489	PATRIC	2011	Europe	United Kingdom	Human	Campylobacter jejuni	aspA(2)	glnA(4)	gltA(1)	glyA(4)	pgm(19)	tkt(62)	uncA(5)	475	ST-48 complex
197.489	PATRIC	2011	Europe	United Kingdom	Human	Campylobacter jejuni	aspA(2)	glnA(1)	gltA(21)	glyA(3)	pgm(2)	tkt(1)	uncA(5)	53	ST-21 complex
197.489	PATRIC	2011	Europe	United Kingdom	Human	Campylobacter jejuni	aspA(8)	glnA(17)	gltA(5)	glyA(2)	pgm(10)	tkt(59)	uncA(6)	400	ST-353 complex
197.489	PATRIC	2011	Europe	United Kingdom	Human	Campylobacter jejuni	aspA(10)	glnA(27)	gltA(16)	glyA(19)	pgm(10)	tkt(5)	uncA(7)	403	ST-403 complex
197.489	PATRIC	2011	Europe	United Kingdom	Human	Campylobacter jejuni	aspA(2)	glnA(4)	gltA(1)	glyA(2)	pgm(7)	tkt(1)	uncA(5)	48	ST-48 complex
197.489	PATRIC	2011	Europe	United Kingdom	Human	Campylobacter jejuni	aspA(7)	glnA(17)	gltA(5)	glyA(2)	pgm(10)	tkt(3)	uncA(6)	353	ST-353 complex
197.489	PATRIC	2011	Europe	United Kingdom	Human	Campylobacter jejuni	aspA(2)	glnA(1)	gltA(42)	glyA(3)	pgm(148)	tkt(1)	uncA(5)	861	ST-21 complex
197.489	PATRIC	2011	Europe	United Kingdom	Human	Campylobacter jejuni	aspA(62)	glnA(4)	gltA(5)	glyA(2)	pgm(2)	tkt(1)	uncA(5)	572	ST-206 complex
197.49	PATRIC	2011	Europe	United Kingdom	Human	Campylobacter jejuni	aspA(2)	glnA(1)	gltA(5)	glyA(462)	pgm(2)	tkt(1)	uncA(5)	5726	ST-21 complex
197.49	PATRIC	2011	Europe	United Kingdom	Human	Campylobacter jejuni	aspA(62)	glnA(4)	gltA(5)	glyA(2)	pgm(2)	tkt(1)	uncA(5)	572	ST-206 complex
197.49	PATRIC	2011	Europe	United Kingdom	Human	Campylobacter jejuni	aspA(1)	glnA(94)	gltA(6)	glyA(4)	pgm(3)	tkt(3)	uncA(3)	1947	ST-22 complex
197.49	PATRIC	2011	Europe	United Kingdom	Human	Campylobacter jejuni	aspA(4)	glnA(7)	gltA(10)	glyA(4)	pgm(42)	tkt(7)	uncA(1)	137	ST-45 complex
197.49	PATRIC	2011	Europe	United Kingdom	Human	Campylobacter jejuni	aspA(2)	glnA(1)	gltA(12)	glyA(3)	pgm(2)	tkt(1)	uncA(5)	50	ST-21 complex
197.49	PATRIC	2011	Europe	United Kingdom	Human	Campylobacter jejuni	aspA(9)	glnA(2)	gltA(4)	glyA(62)	pgm(4)	tkt(5)	uncA(12)	2030	ST-257 complex
197.49	PATRIC	2011	Europe	United Kingdom	Human	Campylobacter jejuni	aspA(2)	glnA(21)	gltA(5)	glyA(37)	pgm(2)	tkt(1)	uncA(5)	206	ST-206 complex
197.49	PATRIC	2011	Europe	United Kingdom	Human	Campylobacter jejuni	aspA(9)	glnA(17)	gltA(5)	glyA(10)	pgm(350)	tkt(3)	uncA(3)	2274	-
197.49	PATRIC	2011	Europe	United Kingdom	Human	Campylobacter jejuni	aspA(2)	glnA(21)	gltA(5)	glyA(2)	pgm(59)	tkt(1)	uncA(5)	222	ST-206 complex
197.491	PATRIC	2011	Europe	United Kingdom	Human	Campylobacter jejuni	aspA(22)	glnA(15)	gltA(4)	glyA(64)	pgm(74)	tkt(25)	uncA(23)	1709	ST-1034 complex
197.491	PATRIC	2011	Europe	United Kingdom	Human	Campylobacter jejuni	aspA(2)	glnA(1)	gltA(5)	glyA(3)	pgm(2)	tkt(1)	uncA(5)	19	ST-21 complex
197.491	PATRIC	2011	Europe	United Kingdom	Human	Campylobacter jejuni	aspA(2)	glnA(1)	gltA(12)	glyA(3)	pgm(2)	tkt(1)	uncA(5)	50	ST-21 complex
197.491	PATRIC	2011	Europe	United Kingdom	Human	Campylobacter jejuni	aspA(2)	glnA(10)	gltA(2)	glyA(4)	pgm(19)	tkt(3)	uncA(6)	1044	ST-658 complex
197.491	PATRIC	2011	Europe	United Kingdom	Human	Campylobacter jejuni	aspA(1)	glnA(3)	gltA(6)	glyA(4)	pgm(3)	tkt(3)	uncA(3)	22	ST-22 complex
197.491	PATRIC	2011	Europe	United Kingdom	Human	Campylobacter jejuni	aspA(2)	glnA(1)	gltA(1)	glyA(3)	pgm(2)	tkt(1)	uncA(5)	21	ST-21 complex
197.491	PATRIC	2011	Europe	United Kingdom	Human	Campylobacter jejuni	aspA(14)	glnA(45)	gltA(2)	glyA(4)	pgm(19)	tkt(3)	uncA(6)	312	ST-658 complex
197.491	PATRIC	2011	Europe	United Kingdom	Human	Campylobacter jejuni	aspA(2)	glnA(1)	gltA(1)	glyA(3)	pgm(2)	tkt(1)	uncA(5)	21	ST-21 complex
197.492	PATRIC	2011	Europe	United Kingdom	Human	Campylobacter jejuni	aspA(2)	glnA(4)	gltA(1)	glyA(2)	pgm(7)	tkt(1)	uncA(5)	48	ST-48 complex
197.492	PATRIC	2011	Europe	United Kingdom	Human	Campylobacter jejuni	aspA(24)	glnA(2)	gltA(2)	glyA(2)	pgm(10)	tkt(3)	uncA(1)	464	ST-464 complex
197.492	PATRIC	2011	Europe	United Kingdom	Human	Campylobacter jejuni	aspA(9)	glnA(2)	gltA(4)	glyA(62)	pgm(4)	tkt(133)	uncA(6)	990	ST-257 complex
197.492	PATRIC	2011	Europe	United Kingdom	Human	Campylobacter jejuni	aspA(73)	glnA(21)	gltA(2)	glyA(10)	pgm(86)	tkt(3)	uncA(6)	614	ST-52 complex
197.492	PATRIC	2011	Europe	United Kingdom	Human	Campylobacter jejuni	aspA(2)	glnA(1)	gltA(5)	glyA(3)	pgm(2)	tkt(1)	uncA(5)	19	ST-21 complex
197.492	PATRIC	2011	Europe	United Kingdom	Human	Campylobacter jejuni	aspA(9)	glnA(17)	gltA(5)	glyA(10)	pgm(350)	tkt(3)	uncA(3)	2274	-
197.492	PATRIC	2011	Europe	United Kingdom	Human	Campylobacter jejuni	aspA(2)	glnA(10)	gltA(2)	glyA(4)	pgm(19)	tkt(3)	uncA(6)	1044	ST-658 complex
197.492	PATRIC	2011	Europe	United Kingdom	Human	Campylobacter jejuni	aspA(7)	glnA(4)	gltA(2)	glyA(2)	pgm(19)	tkt(1)	uncA(6)	1900	ST-658 complex
197.492	PATRIC	2011	Europe	United Kingdom	Human	Campylobacter jejuni	aspA(2)	glnA(1)	gltA(21)	glyA(3)	pgm(2)	tkt(1)	uncA(5)	53	ST-21 complex
197.493	PATRIC	2011	Europe	United Kingdom	Human	Campylobacter jejuni	aspA(2)	glnA(1)	gltA(12)	glyA(3)	pgm(2)	tkt(1)	uncA(5)	50	ST-21 complex
197.493	PATRIC	2011	Europe	United Kingdom	Human	Campylobacter jejuni	aspA(2)	glnA(1)	gltA(1)	glyA(3)	pgm(2)	tkt(1)	uncA(5)	21	ST-21 complex
197.493	PATRIC	2011	Europe	United Kingdom	Human	Campylobacter jejuni	aspA(1)	glnA(4)	gltA(2)	glyA(2)	pgm(6)	tkt(3)	uncA(17)	61	ST-61 complex
197.493	PATRIC	2011	Europe	United Kingdom	Human	Campylobacter jejuni	aspA(2)	glnA(1)	gltA(21)	glyA(3)	pgm(2)	tkt(1)	uncA(5)	53	ST-21 complex
197.493	PATRIC	2011	Europe	United Kingdom	Human	Campylobacter jejuni	aspA(7)	glnA(2)	gltA(5)	glyA(2)	pgm(10)	tkt(3)	uncA(6)	5	ST-353 complex
197.493	PATRIC	2011	Europe	United Kingdom	Human	Campylobacter jejuni	aspA(2)	glnA(1)	gltA(21)	glyA(3)	pgm(2)	tkt(1)	uncA(5)	53	ST-21 complex
197.493	PATRIC	2011	Europe	United Kingdom	Human	Campylobacter jejuni	aspA(2)	glnA(21)	gltA(5)	glyA(37)	pgm(2)	tkt(1)	uncA(5)	206	ST-206 complex
197.493	PATRIC	2011	Europe	United Kingdom	Human	Campylobacter jejuni	aspA(2)	glnA(1)	gltA(12)	glyA(3)	pgm(2)	tkt(1)	uncA(5)	50	ST-21 complex
197.493	PATRIC	2011	Europe	United Kingdom	Human	Campylobacter jejuni	aspA(6)	glnA(4)	gltA(5)	glyA(2)	pgm(2)	tkt(1)	uncA(5)	122	ST-206 complex
197.494	PATRIC	2011	Europe	United Kingdom	Human	Campylobacter jejuni	aspA(1)	glnA(2)	gltA(3)	glyA(4)	pgm(5)	tkt(9)	uncA(3)	42	ST-42 complex
197.494	PATRIC	2011	Europe	United Kingdom	Human	Campylobacter jejuni	aspA(9)	glnA(17)	gltA(5)	glyA(10)	pgm(350)	tkt(3)	uncA(3)	2274	-
197.494	PATRIC	2011	Europe	United Kingdom	Human	Campylobacter jejuni	aspA(4)	glnA(7)	gltA(73)	glyA(4)	pgm(1)	tkt(7)	uncA(1)	845	ST-45 complex
197.494	PATRIC	2011	Europe	United Kingdom	Human	Campylobacter jejuni	aspA(7)	glnA(254)	gltA(2)	glyA(15)	pgm(23)	tkt(3)	uncA(12)	2361	ST-443 complex
197.494	PATRIC	2011	Europe	United Kingdom	Human	Campylobacter jejuni	aspA(8)	glnA(10)	gltA(2)	glyA(2)	pgm(89)	tkt(12)	uncA(6)	1073	ST-354 complex
197.494	PATRIC	2011	Europe	United Kingdom	Human	Campylobacter jejuni	aspA(2)	glnA(1)	gltA(1)	glyA(3)	pgm(492)	tkt(1)	uncA(5)	5018	ST-21 complex
197.494	PATRIC	2011	Europe	United Kingdom	Human	Campylobacter jejuni	aspA(24)	glnA(2)	gltA(2)	glyA(2)	pgm(10)	tkt(3)	uncA(1)	464	ST-464 complex
197.494	PATRIC	2011	Europe	United Kingdom	Human	Campylobacter jejuni	aspA(2)	glnA(1)	gltA(5)	glyA(3)	pgm(2)	tkt(1)	uncA(5)	19	ST-21 complex
197.494	PATRIC	2011	Europe	United Kingdom	Human	Campylobacter jejuni	aspA(24)	glnA(2)	gltA(5)	glyA(53)	pgm(23)	tkt(3)	uncA(1)	904	ST-607 complex
197.494	PATRIC	2011	Europe	United Kingdom	Human	Campylobacter jejuni	aspA(6)	glnA(4)	gltA(5)	glyA(2)	pgm(2)	tkt(1)	uncA(5)	122	ST-206 complex
197.495	PATRIC	2011	Europe	United Kingdom	Human	Campylobacter jejuni	aspA(24)	glnA(2)	gltA(5)	glyA(53)	pgm(23)	tkt(3)	uncA(1)	904	ST-607 complex
197.495	PATRIC	2011	Europe	United Kingdom	Human	Campylobacter jejuni	aspA(7)	glnA(17)	gltA(5)	glyA(2)	pgm(10)	tkt(3)	uncA(6)	353	ST-353 complex
197.495	PATRIC	2011	Europe	United Kingdom	Human	Campylobacter jejuni	aspA(4)	glnA(7)	gltA(10)	glyA(4)	pgm(1)	tkt(7)	uncA(1)	45	ST-45 complex
197.495	PATRIC	2011	Europe	United Kingdom	Human	Campylobacter jejuni	aspA(2)	glnA(4)	gltA(2)	glyA(4)	pgm(19)	tkt(3)	uncA(6)	658	ST-658 complex
197.495	PATRIC	2011	Europe	United Kingdom	Human	Campylobacter jejuni	aspA(2)	glnA(1)	gltA(5)	glyA(3)	pgm(2)	tkt(1)	uncA(5)	19	ST-21 complex
197.495	PATRIC	2011	Europe	United Kingdom	Human	Campylobacter jejuni	aspA(2)	glnA(1)	gltA(12)	glyA(3)	pgm(2)	tkt(1)	uncA(5)	50	ST-21 complex
197.495	PATRIC	2011	Europe	United Kingdom	Human	Campylobacter jejuni	aspA(1)	glnA(2)	gltA(3)	glyA(4)	pgm(5)	tkt(9)	uncA(3)	42	ST-42 complex
197.495	PATRIC	2011	Europe	United Kingdom	Human	Campylobacter jejuni	aspA(2)	glnA(1)	gltA(1)	glyA(3)	pgm(2)	tkt(1)	uncA(5)	21	ST-21 complex
197.495	PATRIC	2011	Europe	United Kingdom	Human	Campylobacter jejuni	aspA(2)	glnA(1)	gltA(1)	glyA(3)	pgm(2)	tkt(1)	uncA(5)	21	ST-21 complex
197.496	PATRIC	2011	Europe	United Kingdom	Human	Campylobacter jejuni	aspA(7)	glnA(17)	gltA(2)	glyA(15)	pgm(23)	tkt(3)	uncA(12)	51	ST-443 complex
197.496	PATRIC	2011	Europe	United Kingdom	Human	Campylobacter jejuni	aspA(2)	glnA(1)	gltA(1)	glyA(3)	pgm(2)	tkt(1)	uncA(5)	21	ST-21 complex
197.496	PATRIC	2011	Europe	United Kingdom	Human	Campylobacter jejuni	aspA(8)	glnA(10)	gltA(2)	glyA(2)	pgm(11)	tkt(12)	uncA(6)	354	ST-354 complex
197.496	PATRIC	2011	Europe	United Kingdom	Human	Campylobacter jejuni	aspA(2)	glnA(4)	gltA(1)	glyA(2)	pgm(7)	tkt(1)	uncA(5)	48	ST-48 complex
197.496	PATRIC	2011	Europe	United Kingdom	Human	Campylobacter jejuni	aspA(7)	glnA(4)	gltA(5)	glyA(68)	pgm(93)	tkt(3)	uncA(46)	882	-
197.496	PATRIC	2011	Europe	United Kingdom	Human	Campylobacter jejuni	aspA(62)	glnA(4)	gltA(5)	glyA(2)	pgm(2)	tkt(1)	uncA(5)	572	ST-206 complex
197.496	PATRIC	2011	Europe	United Kingdom	Human	Campylobacter jejuni	aspA(4)	glnA(7)	gltA(10)	glyA(4)	pgm(1)	tkt(7)	uncA(1)	45	ST-45 complex
197.496	PATRIC	2011	Europe	United Kingdom	Human	Campylobacter jejuni	aspA(24)	glnA(2)	gltA(2)	glyA(2)	pgm(10)	tkt(3)	uncA(3)	5136	ST-464 complex
197.496	PATRIC	2011	Europe	United Kingdom	Human	Campylobacter jejuni	aspA(22)	glnA(15)	gltA(4)	glyA(64)	pgm(74)	tkt(25)	uncA(23)	1709	ST-1034 complex
197.497	PATRIC	2011	Europe	United Kingdom	Human	Campylobacter jejuni	aspA(315)	glnA(112)	gltA(5)	glyA(2)	pgm(13)	tkt(1)	uncA(26)	5739	-
197.497	PATRIC	2011	Europe	United Kingdom	Human	Campylobacter jejuni	aspA(7)	glnA(2)	gltA(5)	glyA(2)	pgm(10)	tkt(3)	uncA(6)	5	ST-353 complex
197.497	PATRIC	2011	Europe	United Kingdom	Human	Campylobacter jejuni	aspA(2)	glnA(1)	gltA(5)	glyA(3)	pgm(2)	tkt(1)	uncA(5)	19	ST-21 complex
197.497	PATRIC	2011	Europe	United Kingdom	Human	Campylobacter jejuni	aspA(2)	glnA(4)	gltA(1)	glyA(2)	pgm(7)	tkt(1)	uncA(5)	48	ST-48 complex
197.497	PATRIC	2011	Europe	United Kingdom	Human	Campylobacter jejuni	aspA(2)	glnA(1)	gltA(1)	glyA(3)	pgm(2)	tkt(1)	uncA(5)	21	ST-21 complex
197.497	PATRIC	2011	Europe	United Kingdom	Human	Campylobacter jejuni	aspA(2)	glnA(4)	gltA(2)	glyA(2)	pgm(6)	tkt(3)	uncA(17)	81	ST-61 complex
197.497	PATRIC	2011	Europe	United Kingdom	Human	Campylobacter jejuni	aspA(9)	glnA(2)	gltA(4)	glyA(62)	pgm(4)	tkt(5)	uncA(6)	257	ST-257 complex
197.497	PATRIC	2011	Europe	United Kingdom	Human	Campylobacter jejuni	aspA(62)	glnA(4)	gltA(5)	glyA(2)	pgm(2)	tkt(1)	uncA(5)	572	ST-206 complex
197.498	PATRIC	2011	Europe	United Kingdom	Human	Campylobacter jejuni	aspA(7)	glnA(17)	gltA(2)	glyA(15)	pgm(23)	tkt(3)	uncA(12)	51	ST-443 complex
197.498	PATRIC	2011	Europe	United Kingdom	Human	Campylobacter jejuni	aspA(9)	glnA(2)	gltA(4)	glyA(62)	pgm(4)	tkt(5)	uncA(6)	257	ST-257 complex
197.498	PATRIC	2011	Europe	United Kingdom	Human	Campylobacter jejuni	aspA(1)	glnA(4)	gltA(2)	glyA(2)	pgm(6)	tkt(3)	uncA(17)	61	ST-61 complex
197.498	PATRIC	2011	Europe	United Kingdom	Human	Campylobacter jejuni	aspA(2)	glnA(21)	gltA(5)	glyA(37)	pgm(60)	tkt(1)	uncA(5)	273	ST-206 complex
197.498	PATRIC	2011	Europe	United Kingdom	Human	Campylobacter jejuni	aspA(24)	glnA(2)	gltA(2)	glyA(2)	pgm(10)	tkt(59)	uncA(1)	5732	ST-464 complex
197.498	PATRIC	2011	Europe	United Kingdom	Human	Campylobacter jejuni	aspA(7)	glnA(2)	gltA(5)	glyA(2)	pgm(10)	tkt(3)	uncA(6)	5	ST-353 complex
197.498	PATRIC	2011	Europe	United Kingdom	Human	Campylobacter jejuni	aspA(2)	glnA(1)	gltA(1)	glyA(3)	pgm(492)	tkt(1)	uncA(5)	5018	ST-21 complex
197.498	PATRIC	2011	Europe	United Kingdom	Human	Campylobacter jejuni	aspA(2)	glnA(1)	gltA(12)	glyA(3)	pgm(2)	tkt(1)	uncA(5)	50	ST-21 complex
197.498	PATRIC	2011	Europe	United Kingdom	Human	Campylobacter jejuni	aspA(8)	glnA(10)	gltA(2)	glyA(2)	pgm(11)	tkt(12)	uncA(6)	354	ST-354 complex
197.499	PATRIC	2011	Europe	United Kingdom	Human	Campylobacter jejuni	aspA(8)	glnA(10)	gltA(2)	glyA(2)	pgm(11)	tkt(12)	uncA(6)	354	ST-354 complex
197.499	PATRIC	2011	Europe	United Kingdom	Human	Campylobacter jejuni	aspA(1)	glnA(3)	gltA(6)	glyA(4)	pgm(3)	tkt(3)	uncA(3)	22	ST-22 complex
197.499	PATRIC	2011	Europe	United Kingdom	Human	Campylobacter jejuni	aspA(2)	glnA(4)	gltA(1)	glyA(2)	pgm(7)	tkt(1)	uncA(5)	48	ST-48 complex
197.499	PATRIC	2011	Europe	United Kingdom	Human	Campylobacter jejuni	aspA(4)	glnA(7)	gltA(10)	glyA(4)	pgm(1)	tkt(7)	uncA(1)	45	ST-45 complex
197.499	PATRIC	2011	Europe	United Kingdom	Human	Campylobacter jejuni	aspA(62)	glnA(4)	gltA(5)	glyA(2)	pgm(2)	tkt(1)	uncA(5)	572	ST-206 complex
197.499	PATRIC	2011	Europe	United Kingdom	Human	Campylobacter jejuni	aspA(9)	glnA(2)	gltA(4)	glyA(62)	pgm(4)	tkt(5)	uncA(6)	257	ST-257 complex
197.499	PATRIC	2011	Europe	United Kingdom	Human	Campylobacter jejuni	aspA(1)	glnA(2)	gltA(3)	glyA(4)	pgm(5)	tkt(9)	uncA(3)	42	ST-42 complex
197.499	PATRIC	2011	Europe	United Kingdom	Human	Campylobacter jejuni	aspA(24)	glnA(2)	gltA(2)	glyA(2)	pgm(10)	tkt(3)	uncA(1)	464	ST-464 complex
197.499	PATRIC	2011	Europe	United Kingdom	Human	Campylobacter jejuni	aspA(7)	glnA(17)	gltA(2)	glyA(15)	pgm(23)	tkt(3)	uncA(12)	51	ST-443 complex
197.5	PATRIC	2011	Europe	United Kingdom	Human	Campylobacter jejuni	aspA(7)	glnA(17)	gltA(5)	glyA(2)	pgm(10)	tkt(3)	uncA(6)	353	ST-353 complex
197.5	PATRIC	2011	Europe	United Kingdom	Human	Campylobacter jejuni	aspA(2)	glnA(1)	gltA(12)	glyA(3)	pgm(2)	tkt(1)	uncA(12)	3769	ST-21 complex
197.5	PATRIC	2011	Europe	United Kingdom	Human	Campylobacter jejuni	aspA(1)	glnA(4)	gltA(2)	glyA(2)	pgm(6)	tkt(3)	uncA(17)	61	ST-61 complex
197.5	PATRIC	2011	Europe	United Kingdom	Human	Campylobacter jejuni	aspA(24)	glnA(2)	gltA(2)	glyA(2)	pgm(10)	tkt(3)	uncA(1)	464	ST-464 complex
197.5	PATRIC	2011	Europe	United Kingdom	Human	Campylobacter jejuni	aspA(4)	glnA(7)	gltA(10)	glyA(4)	pgm(1)	tkt(7)	uncA(1)	45	ST-45 complex
197.5	PATRIC	2011	Europe	United Kingdom	Human	Campylobacter jejuni	aspA(2)	glnA(1)	gltA(12)	glyA(3)	pgm(2)	tkt(1)	uncA(5)	50	ST-21 complex
197.5	PATRIC	2011	Europe	United Kingdom	Human	Campylobacter jejuni	aspA(2)	glnA(1)	gltA(1)	glyA(3)	pgm(2)	tkt(1)	uncA(5)	21	ST-21 complex
197.5	PATRIC	2011	Europe	United Kingdom	Human	Campylobacter jejuni	aspA(2)	glnA(1)	gltA(12)	glyA(3)	pgm(2)	tkt(1)	uncA(5)	50	ST-21 complex
197.5	PATRIC	2011	Europe	United Kingdom	Human	Campylobacter jejuni	aspA(2)	glnA(1)	gltA(12)	glyA(3)	pgm(2)	tkt(1)	uncA(5)	50	ST-21 complex
197.5	PATRIC	2011	Europe	United Kingdom	Human	Campylobacter jejuni	aspA(2)	glnA(4)	gltA(1)	glyA(2)	pgm(7)	tkt(1)	uncA(5)	48	ST-48 complex
197.501	PATRIC	2011	Europe	United Kingdom	Human	Campylobacter jejuni	aspA(9)	glnA(2)	gltA(4)	glyA(62)	pgm(4)	tkt(5)	uncA(6)	257	ST-257 complex
197.501	PATRIC	2011	Europe	United Kingdom	Human	Campylobacter jejuni	aspA(2)	glnA(1)	gltA(1)	glyA(3)	pgm(2)	tkt(1)	uncA(5)	21	ST-21 complex
197.501	PATRIC	2011	Europe	United Kingdom	Human	Campylobacter jejuni	aspA(2)	glnA(1)	gltA(5)	glyA(3)	pgm(2)	tkt(1)	uncA(5)	19	ST-21 complex
197.501	PATRIC	2011	Europe	United Kingdom	Human	Campylobacter jejuni	aspA(2)	glnA(84)	gltA(2)	glyA(68)	pgm(2)	tkt(68)	uncA(5)	2258	-
197.501	PATRIC	2011	Europe	United Kingdom	Human	Campylobacter jejuni	aspA(8)	glnA(1)	gltA(6)	glyA(3)	pgm(2)	tkt(1)	uncA(12)	2135	ST-21 complex
197.501	PATRIC	2011	Europe	United Kingdom	Human	Campylobacter jejuni	aspA(4)	glnA(7)	gltA(10)	glyA(4)	pgm(42)	tkt(7)	uncA(1)	137	ST-45 complex
197.501	PATRIC	2011	Europe	United Kingdom	Human	Campylobacter jejuni	aspA(9)	glnA(2)	gltA(4)	glyA(62)	pgm(4)	tkt(5)	uncA(6)	257	ST-257 complex
197.501	PATRIC	2011	Europe	United Kingdom	Human	Campylobacter jejuni	aspA(160)	glnA(84)	gltA(5)	glyA(10)	pgm(13)	tkt(3)	uncA(5)	5738	-
197.501	PATRIC	2011	Europe	United Kingdom	Human	Campylobacter jejuni	aspA(9)	glnA(2)	gltA(4)	glyA(62)	pgm(4)	tkt(5)	uncA(6)	257	ST-257 complex
197.502	PATRIC	2011	Europe	United Kingdom	Human	Campylobacter jejuni	aspA(2)	glnA(4)	gltA(1)	glyA(3)	pgm(7)	tkt(1)	uncA(5)	844	ST-48 complex
197.502	PATRIC	2011	Europe	United Kingdom	Human	Campylobacter jejuni	aspA(2)	glnA(4)	gltA(1)	glyA(93)	pgm(11)	tkt(3)	uncA(6)	523	ST-658 complex
197.502	PATRIC	2011	Europe	United Kingdom	Human	Campylobacter jejuni	aspA(8)	glnA(10)	gltA(2)	glyA(2)	pgm(11)	tkt(12)	uncA(6)	354	ST-354 complex
197.502	PATRIC	2011	Europe	United Kingdom	Human	Campylobacter jejuni	aspA(1)	glnA(4)	gltA(2)	glyA(2)	pgm(6)	tkt(3)	uncA(17)	61	ST-61 complex
197.502	PATRIC	2011	Europe	United Kingdom	Human	Campylobacter jejuni	aspA(10)	glnA(2)	gltA(42)	glyA(4)	pgm(90)	tkt(25)	uncA(8)	5597	-
197.502	PATRIC	2011	Europe	United Kingdom	Human	Campylobacter jejuni	aspA(4)	glnA(7)	gltA(10)	glyA(4)	pgm(42)	tkt(51)	uncA(1)	583	ST-45 complex
197.502	PATRIC	2011	Europe	United Kingdom	Human	Campylobacter jejuni	aspA(1)	glnA(3)	gltA(6)	glyA(4)	pgm(3)	tkt(3)	uncA(3)	22	ST-22 complex
197.502	PATRIC	2011	Europe	United Kingdom	Human	Campylobacter jejuni	aspA(1)	glnA(2)	gltA(3)	glyA(4)	pgm(5)	tkt(9)	uncA(3)	42	ST-42 complex
197.502	PATRIC	2011	Europe	United Kingdom	Human	Campylobacter jejuni	aspA(9)	glnA(2)	gltA(4)	glyA(62)	pgm(4)	tkt(5)	uncA(6)	257	ST-257 complex
197.503	PATRIC	2011	Europe	United Kingdom	Human	Campylobacter jejuni	aspA(2)	glnA(1)	gltA(12)	glyA(3)	pgm(2)	tkt(1)	uncA(5)	50	ST-21 complex
197.503	PATRIC	2011	Europe	United Kingdom	Human	Campylobacter jejuni	aspA(2)	glnA(1)	gltA(1)	glyA(3)	pgm(2)	tkt(1)	uncA(5)	21	ST-21 complex
197.503	PATRIC	2011	Europe	United Kingdom	Human	Campylobacter jejuni	aspA(4)	glnA(7)	gltA(10)	glyA(4)	pgm(1)	tkt(7)	uncA(1)	45	ST-45 complex
197.503	PATRIC	2011	Europe	United Kingdom	Human	Campylobacter jejuni	aspA(7)	glnA(422)	gltA(5)	glyA(10)	pgm(11)	tkt(3)	uncA(6)	5758	ST-353 complex
197.503	PATRIC	2011	Europe	United Kingdom	Human	Campylobacter jejuni	aspA(2)	glnA(61)	gltA(4)	glyA(64)	pgm(332)	tkt(7)	uncA(23)	2314	ST-1034 complex
197.503	PATRIC	2011	Europe	United Kingdom	Human	Campylobacter jejuni	aspA(2)	glnA(1)	gltA(1)	glyA(3)	pgm(2)	tkt(1)	uncA(5)	21	ST-21 complex
197.503	PATRIC	2011	Europe	United Kingdom	Human	Campylobacter jejuni	aspA(24)	glnA(2)	gltA(2)	glyA(2)	pgm(10)	tkt(3)	uncA(1)	464	ST-464 complex
197.503	PATRIC	2011	Europe	United Kingdom	Human	Campylobacter jejuni	aspA(4)	glnA(7)	gltA(10)	glyA(4)	pgm(1)	tkt(7)	uncA(1)	45	ST-45 complex
197.504	PATRIC	2011	Europe	United Kingdom	Human	Campylobacter jejuni	aspA(2)	glnA(1)	gltA(12)	glyA(3)	pgm(2)	tkt(1)	uncA(5)	50	ST-21 complex
197.504	PATRIC	2011	Europe	United Kingdom	Human	Campylobacter jejuni	aspA(9)	glnA(2)	gltA(4)	glyA(62)	pgm(4)	tkt(5)	uncA(6)	257	ST-257 complex
197.504	PATRIC	2011	Europe	United Kingdom	Human	Campylobacter jejuni	aspA(2)	glnA(1)	gltA(1)	glyA(3)	pgm(2)	tkt(1)	uncA(5)	21	ST-21 complex
197.504	PATRIC	2011	Europe	United Kingdom	Human	Campylobacter jejuni	aspA(2)	glnA(1)	gltA(12)	glyA(3)	pgm(2)	tkt(1)	uncA(5)	50	ST-21 complex
197.504	PATRIC	2011	Europe	United Kingdom	Human	Campylobacter jejuni	aspA(9)	glnA(17)	gltA(5)	glyA(10)	pgm(350)	tkt(3)	uncA(3)	2274	-
197.504	PATRIC	2011	Europe	United Kingdom	Human	Campylobacter jejuni	aspA(1)	glnA(6)	gltA(22)	glyA(24)	pgm(12)	tkt(28)	uncA(1)	132	ST-508 complex
197.504	PATRIC	2011	Europe	United Kingdom	Human	Campylobacter jejuni	aspA(2)	glnA(421)	gltA(4)	glyA(64)	pgm(332)	tkt(7)	uncA(23)	5717	ST-1034 complex
197.504	PATRIC	2011	Europe	United Kingdom	Human	Campylobacter jejuni	aspA(7)	glnA(17)	gltA(2)	glyA(15)	pgm(23)	tkt(3)	uncA(12)	51	ST-443 complex
197.504	PATRIC	2011	Europe	United Kingdom	Human	Campylobacter jejuni	aspA(9)	glnA(2)	gltA(4)	glyA(62)	pgm(4)	tkt(5)	uncA(12)	2030	ST-257 complex
197.505	PATRIC	2011	Europe	United Kingdom	Human	Campylobacter jejuni	aspA(1)	glnA(4)	gltA(2)	glyA(2)	pgm(6)	tkt(3)	uncA(17)	61	ST-61 complex
197.505	PATRIC	2011	Europe	United Kingdom	Human	Campylobacter jejuni	aspA(7)	glnA(4)	gltA(5)	glyA(2)	pgm(11)	tkt(1)	uncA(5)	429	ST-48 complex
197.505	PATRIC	2011	Europe	United Kingdom	Human	Campylobacter jejuni	aspA(24)	glnA(21)	gltA(2)	glyA(2)	pgm(2)	tkt(59)	uncA(6)	2844	ST-460 complex
197.505	PATRIC	2011	Europe	United Kingdom	Human	Campylobacter jejuni	aspA(1)	glnA(6)	gltA(29)	glyA(2)	pgm(40)	tkt(32)	uncA(3)	220	ST-179 complex
197.505	PATRIC	2011	Europe	United Kingdom	Human	Campylobacter jejuni	aspA(1)	glnA(4)	gltA(2)	glyA(2)	pgm(6)	tkt(3)	uncA(17)	61	ST-61 complex
197.505	PATRIC	2011	Europe	United Kingdom	Human	Campylobacter jejuni	aspA(24)	glnA(2)	gltA(2)	glyA(2)	pgm(10)	tkt(3)	uncA(3)	5136	ST-464 complex
197.505	PATRIC	2011	Europe	United Kingdom	Human	Campylobacter jejuni	aspA(1)	glnA(4)	gltA(52)	glyA(2)	pgm(6)	tkt(3)	uncA(17)	-	-
197.505	PATRIC	2011	Europe	United Kingdom	Human	Campylobacter jejuni	aspA(2)	glnA(1)	gltA(1)	glyA(3)	pgm(2)	tkt(1)	uncA(5)	21	ST-21 complex
197.505	PATRIC	2011	Europe	United Kingdom	Human	Campylobacter jejuni	aspA(6)	glnA(4)	gltA(52)	glyA(2)	pgm(89)	tkt(282)	uncA(5)	4811	-
197.506	PATRIC	2011	Europe	United Kingdom	Human	Campylobacter jejuni	aspA(9)	glnA(2)	gltA(4)	glyA(62)	pgm(4)	tkt(5)	uncA(12)	2030	ST-257 complex
197.506	PATRIC	2011	Europe	United Kingdom	Human	Campylobacter jejuni	aspA(2)	glnA(1)	gltA(10)	glyA(3)	pgm(2)	tkt(1)	uncA(5)	141	ST-21 complex
197.506	PATRIC	2011	Europe	United Kingdom	Human	Campylobacter jejuni	aspA(14)	glnA(17)	gltA(5)	glyA(2)	pgm(11)	tkt(3)	uncA(6)	356	ST-353 complex
197.506	PATRIC	2011	Europe	United Kingdom	Human	Campylobacter jejuni	aspA(24)	glnA(2)	gltA(2)	glyA(2)	pgm(10)	tkt(3)	uncA(1)	464	ST-464 complex
197.506	PATRIC	2011	Europe	United Kingdom	Human	Campylobacter jejuni	aspA(62)	glnA(4)	gltA(5)	glyA(2)	pgm(2)	tkt(1)	uncA(5)	572	ST-206 complex
197.506	PATRIC	2011	Europe	United Kingdom	Human	Campylobacter jejuni	aspA(4)	glnA(7)	gltA(40)	glyA(4)	pgm(42)	tkt(51)	uncA(1)	267	ST-283 complex
197.506	PATRIC	2011	Europe	United Kingdom	Human	Campylobacter jejuni	aspA(2)	glnA(4)	gltA(1)	glyA(2)	pgm(7)	tkt(1)	uncA(5)	48	ST-48 complex
197.506	PATRIC	2011	Europe	United Kingdom	Human	Campylobacter jejuni	aspA(2)	glnA(115)	gltA(57)	glyA(26)	pgm(127)	tkt(29)	uncA(35)	1301	ST-692 complex
197.506	PATRIC	2011	Europe	United Kingdom	Human	Campylobacter jejuni	aspA(2)	glnA(59)	gltA(4)	glyA(38)	pgm(10)	tkt(488)	uncA(35)	5728	ST-433 complex
197.506	PATRIC	2011	Europe	United Kingdom	Human	Campylobacter jejuni	aspA(9)	glnA(2)	gltA(4)	glyA(62)	pgm(4)	tkt(5)	uncA(6)	257	ST-257 complex
197.507	PATRIC	2011	Europe	United Kingdom	Human	Campylobacter jejuni	aspA(9)	glnA(2)	gltA(4)	glyA(62)	pgm(4)	tkt(5)	uncA(12)	2030	ST-257 complex
197.507	PATRIC	2011	Europe	United Kingdom	Human	Campylobacter jejuni	aspA(2)	glnA(1)	gltA(1)	glyA(3)	pgm(2)	tkt(1)	uncA(5)	21	ST-21 complex
197.507	PATRIC	2011	Europe	United Kingdom	Human	Campylobacter jejuni	aspA(2)	glnA(1)	gltA(5)	glyA(3)	pgm(2)	tkt(1)	uncA(5)	19	ST-21 complex
197.507	PATRIC	2011	Europe	United Kingdom	Human	Campylobacter jejuni	aspA(7)	glnA(17)	gltA(2)	glyA(15)	pgm(23)	tkt(3)	uncA(12)	51	ST-443 complex
197.507	PATRIC	2011	Europe	United Kingdom	Human	Campylobacter jejuni	aspA(73)	glnA(21)	gltA(2)	glyA(465)	pgm(86)	tkt(3)	uncA(6)	5756	-
197.507	PATRIC	2011	Europe	United Kingdom	Human	Campylobacter jejuni	aspA(2)	glnA(1)	gltA(12)	glyA(3)	pgm(2)	tkt(1)	uncA(5)	50	ST-21 complex
197.507	PATRIC	2011	Europe	United Kingdom	Human	Campylobacter jejuni	aspA(7)	glnA(84)	gltA(5)	glyA(10)	pgm(119)	tkt(178)	uncA(26)	1911	-
197.507	PATRIC	2011	Europe	United Kingdom	Human	Campylobacter jejuni	aspA(2)	glnA(1)	gltA(12)	glyA(3)	pgm(2)	tkt(1)	uncA(5)	50	ST-21 complex
197.507	PATRIC	2011	Europe	United Kingdom	Human	Campylobacter jejuni	aspA(1)	glnA(6)	gltA(60)	glyA(24)	pgm(12)	tkt(28)	uncA(1)	508	ST-508 complex
197.508	PATRIC	2011	Europe	United Kingdom	Human	Campylobacter jejuni	aspA(2)	glnA(1)	gltA(12)	glyA(3)	pgm(2)	tkt(1)	uncA(5)	50	ST-21 complex
197.508	PATRIC	2011	Europe	United Kingdom	Human	Campylobacter jejuni	aspA(8)	glnA(10)	gltA(2)	glyA(2)	pgm(11)	tkt(12)	uncA(6)	354	ST-354 complex
197.508	PATRIC	2011	Europe	United Kingdom	Human	Campylobacter jejuni	aspA(2)	glnA(1)	gltA(21)	glyA(3)	pgm(2)	tkt(1)	uncA(5)	53	ST-21 complex
197.508	PATRIC	2011	Europe	United Kingdom	Human	Campylobacter jejuni	aspA(4)	glnA(7)	gltA(10)	glyA(4)	pgm(1)	tkt(7)	uncA(1)	45	ST-45 complex
197.508	PATRIC	2011	Europe	United Kingdom	Human	Campylobacter jejuni	aspA(7)	glnA(28)	gltA(4)	glyA(28)	pgm(17)	tkt(34)	uncA(12)	573	ST-573 complex
197.508	PATRIC	2011	Europe	United Kingdom	Human	Campylobacter jejuni	aspA(7)	glnA(53)	gltA(2)	glyA(10)	pgm(11)	tkt(3)	uncA(3)	574	ST-574 complex
197.508	PATRIC	2011	Europe	United Kingdom	Human	Campylobacter jejuni	aspA(24)	glnA(2)	gltA(2)	glyA(2)	pgm(10)	tkt(3)	uncA(1)	464	ST-464 complex
197.508	PATRIC	2011	Europe	United Kingdom	Human	Campylobacter jejuni	aspA(8)	glnA(10)	gltA(2)	glyA(2)	pgm(11)	tkt(12)	uncA(6)	354	ST-354 complex
197.508	PATRIC	2011	Europe	United Kingdom	Human	Campylobacter jejuni	aspA(9)	glnA(25)	gltA(2)	glyA(10)	pgm(22)	tkt(3)	uncA(6)	52	ST-52 complex
197.509	PATRIC	2011	Europe	United Kingdom	Human	Campylobacter jejuni	aspA(64)	glnA(105)	gltA(20)	glyA(287)	pgm(94)	tkt(103)	uncA(16)	2401	-
197.509	PATRIC	2011	Europe	United Kingdom	Human	Campylobacter jejuni	aspA(2)	glnA(4)	gltA(1)	glyA(2)	pgm(7)	tkt(1)	uncA(5)	48	ST-48 complex
197.509	PATRIC	2011	Europe	United Kingdom	Human	Campylobacter jejuni	aspA(7)	glnA(17)	gltA(2)	glyA(15)	pgm(23)	tkt(3)	uncA(12)	51	ST-443 complex
197.509	PATRIC	2011	Europe	United Kingdom	Human	Campylobacter jejuni	aspA(4)	glnA(7)	gltA(40)	glyA(4)	pgm(42)	tkt(51)	uncA(1)	267	ST-283 complex
197.509	PATRIC	2011	Europe	United Kingdom	Human	Campylobacter jejuni	aspA(4)	glnA(7)	gltA(10)	glyA(4)	pgm(1)	tkt(7)	uncA(1)	45	ST-45 complex
197.509	PATRIC	2011	Europe	United Kingdom	Human	Campylobacter jejuni	aspA(2)	glnA(1)	gltA(12)	glyA(3)	pgm(2)	tkt(1)	uncA(5)	50	ST-21 complex
197.509	PATRIC	2011	Europe	United Kingdom	Human	Campylobacter jejuni	aspA(4)	glnA(7)	gltA(10)	glyA(4)	pgm(1)	tkt(7)	uncA(1)	45	ST-45 complex
197.509	PATRIC	2011	Europe	United Kingdom	Human	Campylobacter jejuni	aspA(7)	glnA(53)	gltA(2)	glyA(10)	pgm(11)	tkt(3)	uncA(3)	574	ST-574 complex
197.51	PATRIC	2011	Europe	United Kingdom	Human	Campylobacter jejuni	aspA(2)	glnA(1)	gltA(1)	glyA(3)	pgm(2)	tkt(1)	uncA(3)	262	ST-21 complex
197.51	PATRIC	2011	Europe	United Kingdom	Human	Campylobacter jejuni	aspA(24)	glnA(2)	gltA(2)	glyA(2)	pgm(10)	tkt(3)	uncA(3)	5136	ST-464 complex
197.51	PATRIC	2011	Europe	United Kingdom	Human	Campylobacter jejuni	aspA(2)	glnA(4)	gltA(1)	glyA(2)	pgm(7)	tkt(1)	uncA(5)	48	ST-48 complex
197.51	PATRIC	2011	Europe	United Kingdom	Human	Campylobacter jejuni	aspA(1)	glnA(6)	gltA(22)	glyA(24)	pgm(12)	tkt(28)	uncA(1)	132	ST-508 complex
197.51	PATRIC	2011	Europe	United Kingdom	Human	Campylobacter jejuni	aspA(2)	glnA(1)	gltA(12)	glyA(3)	pgm(2)	tkt(1)	uncA(5)	50	ST-21 complex
197.51	PATRIC	2011	Europe	United Kingdom	Human	Campylobacter jejuni	aspA(62)	glnA(4)	gltA(5)	glyA(2)	pgm(2)	tkt(1)	uncA(5)	572	ST-206 complex
197.51	PATRIC	2011	Europe	United Kingdom	Human	Campylobacter jejuni	aspA(7)	glnA(2)	gltA(5)	glyA(2)	pgm(10)	tkt(3)	uncA(6)	5	ST-353 complex
197.51	PATRIC	2011	Europe	United Kingdom	Human	Campylobacter jejuni	aspA(7)	glnA(53)	gltA(2)	glyA(10)	pgm(11)	tkt(3)	uncA(3)	574	ST-574 complex
197.51	PATRIC	2011	Europe	United Kingdom	Human	Campylobacter jejuni	aspA(2)	glnA(1)	gltA(1)	glyA(3)	pgm(2)	tkt(1)	uncA(5)	21	ST-21 complex
197.511	PATRIC	2011	Europe	United Kingdom	Human	Campylobacter jejuni	aspA(9)	glnA(25)	gltA(2)	glyA(10)	pgm(22)	tkt(3)	uncA(6)	52	ST-52 complex
197.511	PATRIC	2011	Europe	United Kingdom	Human	Campylobacter jejuni	aspA(9)	glnA(2)	gltA(4)	glyA(62)	pgm(4)	tkt(5)	uncA(6)	257	ST-257 complex
197.511	PATRIC	2011	Europe	United Kingdom	Human	Campylobacter jejuni	aspA(2)	glnA(4)	gltA(2)	glyA(4)	pgm(19)	tkt(3)	uncA(6)	658	ST-658 complex
197.511	PATRIC	2011	Europe	United Kingdom	Human	Campylobacter jejuni	aspA(8)	glnA(10)	gltA(2)	glyA(2)	pgm(11)	tkt(12)	uncA(6)	354	ST-354 complex
197.511	PATRIC	2011	Europe	United Kingdom	Human	Campylobacter jejuni	aspA(4)	glnA(7)	gltA(10)	glyA(4)	pgm(1)	tkt(7)	uncA(1)	45	ST-45 complex
197.511	PATRIC	2011	Europe	United Kingdom	Human	Campylobacter jejuni	aspA(10)	glnA(27)	gltA(16)	glyA(19)	pgm(10)	tkt(5)	uncA(7)	403	ST-403 complex
197.511	PATRIC	2011	Europe	United Kingdom	Human	Campylobacter jejuni	aspA(62)	glnA(4)	gltA(5)	glyA(2)	pgm(2)	tkt(1)	uncA(5)	572	ST-206 complex
197.511	PATRIC	2011	Europe	United Kingdom	Human	Campylobacter jejuni	aspA(2)	glnA(1)	gltA(12)	glyA(3)	pgm(2)	tkt(1)	uncA(5)	50	ST-21 complex
197.511	PATRIC	2011	Europe	United Kingdom	Human	Campylobacter jejuni	aspA(9)	glnA(17)	gltA(5)	glyA(10)	pgm(350)	tkt(3)	uncA(3)	2274	-
197.512	PATRIC	2011	Europe	United Kingdom	Human	Campylobacter jejuni	aspA(4)	glnA(7)	gltA(10)	glyA(4)	pgm(1)	tkt(7)	uncA(1)	45	ST-45 complex
197.512	PATRIC	2011	Europe	United Kingdom	Human	Campylobacter jejuni	aspA(2)	glnA(1)	gltA(1)	glyA(3)	pgm(2)	tkt(1)	uncA(5)	21	ST-21 complex
197.512	PATRIC	2011	Europe	United Kingdom	Human	Campylobacter jejuni	aspA(2)	glnA(17)	gltA(2)	glyA(3)	pgm(2)	tkt(1)	uncA(5)	883	ST-21 complex
197.512	PATRIC	2011	Europe	United Kingdom	Human	Campylobacter jejuni	aspA(2)	glnA(1)	gltA(1)	glyA(3)	pgm(2)	tkt(1)	uncA(5)	21	ST-21 complex
197.512	PATRIC	2011	Europe	United Kingdom	Human	Campylobacter jejuni	aspA(9)	glnA(2)	gltA(4)	glyA(62)	pgm(4)	tkt(5)	uncA(12)	2030	ST-257 complex
197.512	PATRIC	2011	Europe	United Kingdom	Human	Campylobacter jejuni	aspA(7)	glnA(28)	gltA(4)	glyA(28)	pgm(17)	tkt(34)	uncA(12)	573	ST-573 complex
197.512	PATRIC	2011	Europe	United Kingdom	Human	Campylobacter jejuni	aspA(1)	glnA(2)	gltA(3)	glyA(4)	pgm(5)	tkt(9)	uncA(3)	42	ST-42 complex
197.512	PATRIC	2011	Europe	United Kingdom	Human	Campylobacter jejuni	aspA(4)	glnA(7)	gltA(40)	glyA(4)	pgm(42)	tkt(51)	uncA(1)	267	ST-283 complex
197.512	PATRIC	2011	Europe	United Kingdom	Human	Campylobacter jejuni	aspA(2)	glnA(1)	gltA(1)	glyA(3)	pgm(2)	tkt(1)	uncA(5)	21	ST-21 complex
197.512	PATRIC	2011	Europe	United Kingdom	Human	Campylobacter jejuni	aspA(10)	glnA(1)	gltA(59)	glyA(19)	pgm(10)	tkt(5)	uncA(7)	933	ST-403 complex
197.513	PATRIC	2011	Europe	United Kingdom	Human	Campylobacter jejuni	aspA(7)	glnA(2)	gltA(5)	glyA(2)	pgm(10)	tkt(3)	uncA(6)	5	ST-353 complex
197.513	PATRIC	2011	Europe	United Kingdom	Human	Campylobacter jejuni	aspA(7)	glnA(28)	gltA(4)	glyA(28)	pgm(17)	tkt(34)	uncA(12)	573	ST-573 complex
197.513	PATRIC	2011	Europe	United Kingdom	Human	Campylobacter jejuni	aspA(2)	glnA(1)	gltA(12)	glyA(462)	pgm(2)	tkt(1)	uncA(5)	5727	ST-21 complex
197.513	PATRIC	2011	Europe	United Kingdom	Human	Campylobacter jejuni	aspA(7)	glnA(71)	gltA(5)	glyA(62)	pgm(11)	tkt(67)	uncA(6)	449	-
197.513	PATRIC	2011	Europe	United Kingdom	Human	Campylobacter jejuni	aspA(24)	glnA(2)	gltA(2)	glyA(2)	pgm(10)	tkt(3)	uncA(1)	464	ST-464 complex
197.513	PATRIC	2011	Europe	United Kingdom	Human	Campylobacter jejuni	aspA(7)	glnA(28)	gltA(4)	glyA(28)	pgm(17)	tkt(34)	uncA(12)	573	ST-573 complex
197.513	PATRIC	2011	Europe	United Kingdom	Human	Campylobacter jejuni	aspA(2)	glnA(1)	gltA(12)	glyA(3)	pgm(2)	tkt(1)	uncA(5)	50	ST-21 complex
197.513	PATRIC	2011	Europe	United Kingdom	Human	Campylobacter jejuni	aspA(1)	glnA(6)	gltA(60)	glyA(24)	pgm(12)	tkt(28)	uncA(1)	508	ST-508 complex
197.513	PATRIC	2011	Europe	United Kingdom	Human	Campylobacter jejuni	aspA(6)	glnA(4)	gltA(5)	glyA(2)	pgm(2)	tkt(1)	uncA(5)	122	ST-206 complex
197.514	PATRIC	2011	Europe	United Kingdom	Human	Campylobacter jejuni	aspA(62)	glnA(4)	gltA(5)	glyA(2)	pgm(2)	tkt(1)	uncA(5)	572	ST-206 complex
197.514	PATRIC	2011	Europe	United Kingdom	Human	Campylobacter jejuni	aspA(7)	glnA(17)	gltA(2)	glyA(15)	pgm(23)	tkt(3)	uncA(12)	51	ST-443 complex
197.514	PATRIC	2011	Europe	United Kingdom	Human	Campylobacter jejuni	aspA(64)	glnA(81)	gltA(111)	glyA(143)	pgm(134)	tkt(153)	uncA(16)	3534	-
197.514	PATRIC	2011	Europe	United Kingdom	Human	Campylobacter jejuni	aspA(7)	glnA(17)	gltA(5)	glyA(2)	pgm(22)	tkt(5)	uncA(1)	5730	ST-353 complex
197.514	PATRIC	2011	Europe	United Kingdom	Chicken	Campylobacter jejuni	aspA(2)	glnA(75)	gltA(4)	glyA(48)	pgm(141)	tkt(34)	uncA(1)	814	ST-661 complex
197.515	PATRIC	2011	Europe	United Kingdom	Chicken	Campylobacter jejuni	aspA(33)	glnA(39)	gltA(30)	glyA(139)	pgm(113)	tkt(47)	uncA(17)	4425	ST-828 complex
197.515	PATRIC	2011	Europe	United Kingdom	Chicken	Campylobacter jejuni	aspA(9)	glnA(25)	gltA(2)	glyA(10)	pgm(22)	tkt(3)	uncA(6)	52	ST-52 complex
197.515	PATRIC	2011	Europe	United Kingdom	Chicken	Campylobacter jejuni	aspA(33)	glnA(39)	gltA(30)	glyA(139)	pgm(113)	tkt(47)	uncA(17)	4425	ST-828 complex
197.515	PATRIC	2011	Europe	United Kingdom	Chicken	Campylobacter jejuni	aspA(33)	glnA(39)	gltA(30)	glyA(139)	pgm(113)	tkt(47)	uncA(17)	4425	ST-828 complex
197.515	PATRIC	2011	Europe	United Kingdom	Chicken	Campylobacter jejuni	aspA(33)	glnA(39)	gltA(30)	glyA(139)	pgm(113)	tkt(47)	uncA(17)	4425	ST-828 complex
197.515	PATRIC	2011	Europe	United Kingdom	Chicken	Campylobacter jejuni	aspA(2)	glnA(75)	gltA(4)	glyA(48)	pgm(141)	tkt(34)	uncA(1)	814	ST-661 complex
197.515	PATRIC	2011	Europe	United Kingdom	Chicken	Campylobacter jejuni	aspA(1)	glnA(6)	gltA(22)	glyA(24)	pgm(12)	tkt(28)	uncA(1)	132	ST-508 complex
197.515	PATRIC	2011	Europe	United Kingdom	Chicken	Campylobacter jejuni	aspA(4)	glnA(7)	gltA(10)	glyA(4)	pgm(1)	tkt(7)	uncA(1)	45	ST-45 complex
197.516	PATRIC	2011	Europe	United Kingdom	Chicken	Campylobacter jejuni	aspA(33)	glnA(39)	gltA(30)	glyA(139)	pgm(113)	tkt(47)	uncA(17)	4425	ST-828 complex
197.516	PATRIC	2011	Europe	United Kingdom	Chicken	Campylobacter jejuni	aspA(7)	glnA(2)	gltA(5)	glyA(2)	pgm(10)	tkt(3)	uncA(6)	5	ST-353 complex
197.516	PATRIC	2011	Europe	United Kingdom	Chicken	Campylobacter jejuni	aspA(2)	glnA(75)	gltA(4)	glyA(48)	pgm(141)	tkt(34)	uncA(1)	814	ST-661 complex
197.516	PATRIC	2011	Europe	United Kingdom	Chicken	Campylobacter jejuni	aspA(2)	glnA(75)	gltA(4)	glyA(48)	pgm(141)	tkt(34)	uncA(1)	814	ST-661 complex
197.516	PATRIC	2011	Europe	United Kingdom	Chicken	Campylobacter jejuni	aspA(2)	glnA(75)	gltA(4)	glyA(48)	pgm(141)	tkt(34)	uncA(1)	814	ST-661 complex
197.516	PATRIC	2011	Europe	United Kingdom	Chicken	Campylobacter jejuni	aspA(27)	glnA(22)	gltA(22)	glyA(376)	pgm(43)	tkt(86)	uncA(31)	4279	ST-1275 complex
197.516	PATRIC	2011	Europe	United Kingdom	Chicken	Campylobacter jejuni	aspA(2)	glnA(75)	gltA(4)	glyA(48)	pgm(141)	tkt(34)	uncA(1)	814	ST-661 complex
197.516	PATRIC	2011	Europe	United Kingdom	Chicken	Campylobacter jejuni	aspA(2)	glnA(75)	gltA(4)	glyA(48)	pgm(141)	tkt(34)	uncA(1)	814	ST-661 complex
197.516	PATRIC	2011	Europe	United Kingdom	Chicken	Campylobacter jejuni	aspA(33)	glnA(39)	gltA(30)	glyA(139)	pgm(113)	tkt(47)	uncA(17)	4425	ST-828 complex
197.517	PATRIC	1997	North America	USA	Chicken	Campylobacter jejuni	aspA(2)	glnA(1)	gltA(12)	glyA(3)	pgm(2)	tkt(1)	uncA(5)	50	ST-21 complex
197.517	PATRIC	2013	South America	Colombia	-	Campylobacter jejuni	aspA(33)	glnA(39)	gltA(30)	glyA(82)	pgm(113)	tkt(47)	uncA(671?)	-	-
197.517	PATRIC	2010	-	-	Chicken	Campylobacter jejuni	aspA(7)	glnA(17)	gltA(2)	glyA(15)	pgm(23)	tkt(3)	uncA(12)	51	ST-443 complex
197.517	PATRIC	2010	-	-	Chicken	Campylobacter jejuni	aspA(62)	glnA(4)	gltA(5)	glyA(2)	pgm(2)	tkt(1)	uncA(5)	572	ST-206 complex
197.517	PATRIC	2010	-	-	Chicken	Campylobacter jejuni	aspA(9)	glnA(25)	gltA(2)	glyA(10)	pgm(22)	tkt(3)	uncA(6)	52	ST-52 complex
197.517	PATRIC	2010	-	-	Chicken	Campylobacter jejuni	aspA(2)	glnA(1)	gltA(6)	glyA(3)	pgm(2)	tkt(1)	uncA(5)	148	ST-21 complex
197.517	PATRIC	2010	-	-	Chicken	Campylobacter jejuni	aspA(24)	glnA(2)	gltA(5)	glyA(53)	pgm(23)	tkt(3)	uncA(1)	904	ST-607 complex
197.517	PATRIC	2010	-	-	Chicken	Campylobacter jejuni	aspA(2)	glnA(1)	gltA(1)	glyA(5)	pgm(2)	tkt(1)	uncA(5)	47	ST-21 complex
197.517	PATRIC	2010	-	-	Chicken	Campylobacter jejuni	aspA(7)	glnA(17)	gltA(2)	glyA(15)	pgm(23)	tkt(3)	uncA(12)	51	ST-443 complex
197.518	PATRIC	2010	-	-	Chicken	Campylobacter jejuni	aspA(4)	glnA(7)	gltA(10)	glyA(4)	pgm(1)	tkt(7)	uncA(1)	45	ST-45 complex
197.518	PATRIC	2010	-	-	Chicken	Campylobacter jejuni	aspA(14)	glnA(17)	gltA(5)	glyA(2)	pgm(11)	tkt(3)	uncA(6)	356	ST-353 complex
197.518	PATRIC	2010	-	-	Chicken	Campylobacter jejuni	aspA(24)	glnA(2)	gltA(2)	glyA(2)	pgm(10)	tkt(3)	uncA(1)	464	ST-464 complex
197.518	PATRIC	2010	-	-	Chicken	Campylobacter jejuni	aspA(9)	glnA(2)	gltA(2)	glyA(2)	pgm(11)	tkt(5)	uncA(6)	824	ST-257 complex
197.518	PATRIC	2010	-	-	Chicken	Campylobacter jejuni	aspA(2)	glnA(4)	gltA(1)	glyA(2)	pgm(7)	tkt(1)	uncA(5)	48	ST-48 complex
197.518	PATRIC	2010	-	-	Chicken	Campylobacter jejuni	aspA(24)	glnA(2)	gltA(2)	glyA(2)	pgm(10)	tkt(3)	uncA(1)	464	ST-464 complex
197.518	PATRIC	2010	-	-	Chicken	Campylobacter jejuni	aspA(6)	glnA(4)	gltA(5)	glyA(2)	pgm(2)	tkt(1)	uncA(5)	122	ST-206 complex
197.518	PATRIC	2010	-	-	Chicken	Campylobacter jejuni	aspA(1)	glnA(2)	gltA(3)	glyA(4)	pgm(5)	tkt(9)	uncA(3)	42	ST-42 complex
197.518	PATRIC	2010	Europe	Spain	-	Campylobacter jejuni	aspA(2)	glnA(1)	gltA(12)	glyA(3)	pgm(2)	tkt(1)	uncA(5)	50	ST-21 complex
197.518	PATRIC	2010	-	-	Chicken	Campylobacter jejuni	aspA(7)	glnA(17)	gltA(2)	glyA(15)	pgm(23)	tkt(3)	uncA(12)	51	ST-443 complex
197.519	PATRIC	2010	-	-	Chicken	Campylobacter jejuni	aspA(2)	glnA(1)	gltA(1)	glyA(3)	pgm(2)	tkt(1)	uncA(5)	21	ST-21 complex
197.519	PATRIC	2010	-	-	Chicken	Campylobacter jejuni	aspA(8)	glnA(2)	gltA(5)	glyA(53)	pgm(11)	tkt(3)	uncA(1)	607	ST-607 complex
197.519	PATRIC	2010	-	-	Chicken	Campylobacter jejuni	aspA(62)	glnA(4)	gltA(5)	glyA(2)	pgm(2)	tkt(1)	uncA(5)	572	ST-206 complex
197.519	PATRIC	2010	-	-	Chicken	Campylobacter jejuni	aspA(2)	glnA(1)	gltA(6)	glyA(3)	pgm(2)	tkt(1)	uncA(5)	148	ST-21 complex
197.519	PATRIC	2010	-	-	Chicken	Campylobacter jejuni	aspA(9)	glnA(2)	gltA(5)	glyA(2)	pgm(11)	tkt(3)	uncA(1)	1707	ST-607 complex
197.519	PATRIC	2010	-	-	Chicken	Campylobacter jejuni	aspA(4)	glnA(7)	gltA(10)	glyA(4)	pgm(1)	tkt(7)	uncA(1)	45	ST-45 complex
197.519	PATRIC	2010	-	-	Chicken	Campylobacter jejuni	aspA(2)	glnA(1)	gltA(1)	glyA(5)	pgm(2)	tkt(1)	uncA(5)	47	ST-21 complex
197.519	PATRIC	2010	-	-	Chicken	Campylobacter jejuni	aspA(7)	glnA(1)	gltA(2)	glyA(83)	pgm(2)	tkt(3)	uncA(6)	441	-
197.519	PATRIC	2010	Europe	Spain	-	Campylobacter jejuni	aspA(6)	glnA(4)	gltA(5)	glyA(2)	pgm(2)	tkt(1)	uncA(5)	122	ST-206 complex
[truncated: 37,799 more rows]

## Sheet: Sheet2
	GCA_002178955.1	1980	North America	Canada	Human	campylobacter	aspA(7)	glnA(2)	gltA(5)	glyA(2)	pgm(10)	tkt(3)	uncA(6)	5	ST-353 complex	0	0	0	0	0	0	0	0	0	0	0	0	0
	GCA_003959745.1	2013	Europe	Finland	Pheasant	campylobacter	aspA(2)	glnA(1)	gltA(5)	glyA(3)	pgm(2)	tkt(1)	uncA(5)	19	ST-21 complex	1	0	0	1	0	0	0	0	0	0	0	0	0
	GCA_003961535.1	2013	Europe	Finland	Pheasant	campylobacter	aspA(2)	glnA(1)	gltA(5)	glyA(3)	pgm(2)	tkt(1)	uncA(5)	19	ST-21 complex	1	0	0	1	0	0	0	0	0	0	0	0	0
	GCA_003095875.1	2009	Europe	Denmark	Chicken	campylobacter	aspA(2)	glnA(1)	gltA(1)	glyA(3)	pgm(2)	tkt(1)	uncA(5)	21	ST-21 complex	0	0	0	1	0	0	0	0	0	0	0	0	0
	GCA_006347575.1	2012	-	-	Human	campylobacter	aspA(2)	glnA(1)	gltA(1)	glyA(3)	pgm(2)	tkt(1)	uncA(5)	21	ST-21 complex	0	0	0	1	0	0	0	0	0	0	0	0	0
	GCA_006346925.1	2009	-	-	Human	campylobacter	aspA(1)	glnA(3)	gltA(6)	glyA(4)	pgm(3)	tkt(3)	uncA(3)	22	ST-22 complex	0	0	0	1	0	0	0	0	0	0	0	0	0
	GCA_006347365.1	2011	-	-	Human	campylobacter	aspA(1)	glnA(2)	gltA(3)	glyA(4)	pgm(5)	tkt(9)	uncA(3)	42	ST-42 complex	0	0	0	0	0	0	0	0	0	0	0	0	0
	25418	2013	Europe	United Kingdom	Human	campylobacter	aspA(1)	glnA(2)	gltA(3)	glyA(4)	pgm(5)	tkt(9)	uncA(3)	42	ST-42 complex	0	0	0	0	0	0	0	0	0	0	0	0	0
	25446	2013	Europe	United Kingdom	Human	campylobacter	aspA(1)	glnA(2)	gltA(3)	glyA(4)	pgm(5)	tkt(9)	uncA(3)	42	ST-42 complex	0	0	0	0	0	0	0	0	0	0	0	0	0
	25537	2013	Europe	United Kingdom	Human	campylobacter	aspA(1)	glnA(2)	gltA(3)	glyA(4)	pgm(5)	tkt(9)	uncA(3)	42	ST-42 complex	0	0	0	0	0	0	0	0	0	0	0	0	0
	GCA_006345885.1	-	Europe	United Kingdom	Human	campylobacter	aspA(2)	glnA(1)	gltA(5)	glyA(3)	pgm(4)	tkt(1)	uncA(5)	43	ST-21 complex	0	0	0	1	0	0	0	0	0	0	0	0	0
	GCA_002234455.1	-	North America	United States	Human	campylobacter	aspA(4)	glnA(7)	gltA(10)	glyA(4)	pgm(1)	tkt(7)	uncA(1)	45	ST-45 complex	0	0	0	1	1	0	0	0	0	0	0	0	0
	GCA_003368125.1	2006	Europe	Finland	Human	campylobacter	aspA(4)	glnA(7)	gltA(10)	glyA(4)	pgm(1)	tkt(7)	uncA(1)	45	ST-45 complex	0	0	0	1	0	0	0	0	0	0	0	0	0
	GCA_001488115.1	2013	Europe	United Kingdom	Poultry Environment	campylobacter	aspA(2)	glnA(4)	gltA(1)	glyA(2)	pgm(7)	tkt(1)	uncA(5)	48	ST-48 complex	1	0	0	1	0	0	0	0	0	0	0	0	0
	GCA_006348505.1	2011	-	-	Human	campylobacter	aspA(2)	glnA(4)	gltA(1)	glyA(2)	pgm(7)	tkt(1)	uncA(5)	48	ST-48 complex	1	0	0	1	0	0	0	0	0	0	0	0	0
	GCA_900446415.1	-	-	-	-	campylobacter	aspA(3)	glnA(1)	gltA(5)	glyA(17)	pgm(11)	tkt(11)	uncA(6)	49	ST-49 complex	0	0	0	1	0	0	0	0	0	0	0	0	0
	GCA_001292265.1	2011	Europe	United Kingdom	Chicken	campylobacter	aspA(2)	glnA(1)	gltA(12)	glyA(3)	pgm(2)	tkt(1)	uncA(5)	50	ST-21 complex	1	0	0	1	0	0	0	0	0	0	0	0	0
	GCA_002177225.1	1980	North America	Canada	Human	campylobacter	aspA(2)	glnA(1)	gltA(12)	glyA(3)	pgm(2)	tkt(1)	uncA(5)	50	ST-21 complex	0	0	0	1	1	0	0	0	0	0	0	0	0
	GCA_002806085.1	2004	South America	Brazil	Chicken	campylobacter	aspA(7)	glnA(17)	gltA(2)	glyA(15)	pgm(23)	tkt(3)	uncA(12)	51	ST-443 complex	1	0	0	0	0	0	1	0	0	0	0	0	0
	25069	2013	Europe	United Kingdom	Human	campylobacter	aspA(9)	glnA(25)	gltA(2)	glyA(10)	pgm(22)	tkt(3)	uncA(6)	52	ST-52 complex	0	0	0	1	0	0	0	0	0	0	0	0	0
	25476	2013	Europe	United Kingdom	Human	campylobacter	aspA(9)	glnA(25)	gltA(2)	glyA(10)	pgm(22)	tkt(3)	uncA(6)	52	ST-52 complex	0	0	0	1	0	0	0	0	0	0	0	0	0
	GCA_006348725.1	2007	-	-	Human	campylobacter	aspA(1)	glnA(4)	gltA(2)	glyA(2)	pgm(6)	tkt(3)	uncA(17)	61	ST-61 complex	0	0	0	1	0	0	0	0	0	0	0	0	0
	GCA_900637255.1	1986	-	-	-	campylobacter	aspA(20)	glnA(26)	gltA(24)	glyA(21)	pgm(27)	tkt(19)	uncA(18)	62	-	0	0	0	0	0	0	0	0	0	0	0	0	0
	GCA_007670525.1	2015	-	-	-	campylobacter	aspA(4)	glnA(7)	gltA(10)	glyA(4)	pgm(42)	tkt(7)	uncA(1)	137	ST-45 complex	0	0	0	0	0	0	0	0	0	0	0	0	0
	GCA_002178475.1	1999	North America	Canada	Human	campylobacter	aspA(2)	glnA(21)	gltA(5)	glyA(2)	pgm(59)	tkt(1)	uncA(5)	222	ST-206 complex	0	0	0	1	0	0	0	0	0	0	0	0	0
	GCA_001292485.1	2011	Europe	United Kingdom	Chicken	campylobacter	aspA(9)	glnA(2)	gltA(4)	glyA(62)	pgm(4)	tkt(5)	uncA(6)	257	ST-257 complex	0	0	0	1	0	0	0	0	0	0	0	0	0
	GCA_006347135.1	2011	-	-	Human	campylobacter	aspA(9)	glnA(2)	gltA(4)	glyA(62)	pgm(4)	tkt(5)	uncA(6)	257	ST-257 complex	0	0	0	1	0	0	0	0	0	0	0	0	0
	GCA_006348015.1	2007	-	-	Human	campylobacter	aspA(9)	glnA(2)	gltA(4)	glyA(62)	pgm(4)	tkt(5)	uncA(6)	257	ST-257 complex	0	0	0	1	0	0	0	0	0	0	0	0	0
	25379	2013	Europe	United Kingdom	Human	campylobacter	aspA(4)	glnA(7)	gltA(40)	glyA(4)	pgm(42)	tkt(51)	uncA(1)	267	ST-283 complex	0	0	0	1	0	0	0	0	0	0	0	0	0
	25607	2013	Europe	United Kingdom	Human	campylobacter	aspA(4)	glnA(7)	gltA(40)	glyA(4)	pgm(42)	tkt(51)	uncA(1)	267	ST-283 complex	0	0	0	1	0	0	0	0	0	0	0	0	0
	25653	2013	Europe	United Kingdom	Human	campylobacter	aspA(4)	glnA(7)	gltA(40)	glyA(4)	pgm(42)	tkt(51)	uncA(1)	267	ST-283 complex	0	0	0	1	0	0	0	0	0	0	0	0	0
	25958	-	Europe	United Kingdom	Other animal	campylobacter	aspA(4)	glnA(7)	gltA(40)	glyA(4)	pgm(42)	tkt(51)	uncA(1)	267	ST-283 complex	0	0	0	1	0	0	0	0	0	0	0	0	0
	26068	-	Europe	United Kingdom	Other animal	campylobacter	aspA(4)	glnA(7)	gltA(40)	glyA(4)	pgm(42)	tkt(51)	uncA(1)	267	ST-283 complex	0	0	0	1	0	0	0	0	0	0	0	0	0
	GCA_002834205.1	2015	South America	Brazil	Chicken	campylobacter	aspA(7)	glnA(17)	gltA(5)	glyA(2)	pgm(10)	tkt(3)	uncA(6)	353	ST-353 complex	1	0	1	1	1	0	0	0	0	0	1	0	0
	GCA_006346705.1	2016	-	-	Human	campylobacter	aspA(7)	glnA(17)	gltA(5)	glyA(2)	pgm(10)	tkt(3)	uncA(6)	353	ST-353 complex	1	0	0	1	1	0	0	0	0	0	0	0	0
	GCA_008802045.1	-	Europe	Belgium	Cow	campylobacter	aspA(10)	glnA(27)	gltA(16)	glyA(19)	pgm(10)	tkt(5)	uncA(7)	403	ST-403 complex	0	0	0	0	0	0	0	0	0	0	0	0	0
	GCA_900638165.1	1985	-	-	-	campylobacter	aspA(10)	glnA(27)	gltA(16)	glyA(19)	pgm(10)	tkt(5)	uncA(7)	403	ST-403 complex	0	0	0	0	0	0	0	0	0	0	0	0	0
	GCA_002178675.1	2004	North America	Canada	Chicken	campylobacter	aspA(24)	glnA(30)	gltA(2)	glyA(2)	pgm(89)	tkt(59)	uncA(6)	460	ST-460 complex	1	0	0	0	1	0	0	0	0	0	0	0	0
	GCA_002805265.1	2008	South America	Brazil	-	campylobacter	aspA(24)	glnA(17)	gltA(2)	glyA(15)	pgm(23)	tkt(12)	uncA(12)	463	ST-443 complex	0	0	0	0	0	0	1	0	0	0	0	0	0
	GCA_001407155.1	2010	-	-	Chicken	campylobacter	aspA(24)	glnA(2)	gltA(2)	glyA(2)	pgm(10)	tkt(3)	uncA(1)	464	ST-464 complex	1	0	0	0	1	0	0	0	0	0	0	0	0
	GCA_002806295.1	2007	South America	Brazil	Human	campylobacter	aspA(2)	glnA(4)	gltA(1)	glyA(4)	pgm(19)	tkt(62)	uncA(5)	475	ST-48 complex	0	0	0	1	0	0	0	0	0	0	0	0	0
	GCA_007670315.1	2015	-	-	-	campylobacter	aspA(1)	glnA(3)	gltA(6)	glyA(4)	pgm(3)	tkt(3)	uncA(1)	567	ST-22 complex	0	0	0	1	0	0	0	0	0	0	0	0	0
	GCA_001292205.1	2011	Europe	United Kingdom	Chicken	campylobacter	aspA(7)	glnA(53)	gltA(2)	glyA(10)	pgm(11)	tkt(3)	uncA(3)	574	ST-574 complex	0	0	0	1	1	0	0	0	0	0	0	0	0
	GCA_002806465.1	2003	South America	Brazil	Human	campylobacter	aspA(8)	glnA(2)	gltA(5)	glyA(53)	pgm(11)	tkt(3)	uncA(1)	607	ST-607 complex	1	0	0	0	0	0	0	0	0	0	0	0	0
	GCA_002805885.1	2005	South America	Brazil	Human	campylobacter	aspA(1)	glnA(3)	gltA(6)	glyA(4)	pgm(54)	tkt(91)	uncA(3)	660	ST-22 complex	0	0	0	1	1	0	0	0	0	0	0	0	0
	GCA_003048165.1	2006	Asia	Bangladesh	Human	campylobacter	aspA(1)	glnA(3)	gltA(6)	glyA(4)	pgm(54)	tkt(91)	uncA(3)	660	ST-22 complex	0	0	0	1	0	0	0	0	0	0	0	0	0
	GCA_002177455.1	2010	North America	Canada	-	campylobacter	aspA(2)	glnA(1)	gltA(1)	glyA(3)	pgm(140)	tkt(3)	uncA(5)	806	ST-21 complex	0	0	0	1	0	0	0	0	0	0	0	0	0
	GCA_002587105.1	-	North America	United States	Human	campylobacter	aspA(2)	glnA(17)	gltA(2)	glyA(3)	pgm(2)	tkt(1)	uncA(5)	883	ST-21 complex	1	0	0	1	0	0	0	0	0	0	0	0	0
	GCA_002178265.1	2005	North America	Canada	Human	campylobacter	aspA(1)	glnA(1)	gltA(2)	glyA(83)	pgm(2)	tkt(3)	uncA(6)	922	-	0	0	0	1	0	0	0	0	0	0	0	0	0
	GCA_002177655.1	2010	North America	Canada	-	campylobacter	aspA(9)	glnA(2)	gltA(4)	glyA(62)	pgm(4)	tkt(5)	uncA(17)	929	ST-257 complex	0	0	0	1	1	0	0	0	0	0	0	0	0
	25406	2013	Europe	United Kingdom	Human	campylobacter	aspA(84)	glnA(106)	gltA(29)	glyA(28)	pgm(136)	tkt(1)	uncA(35)	945	ST-1287 complex	0	0	0	0	0	1	0	0	0	0	0	0	0
	25415	2013	Europe	United Kingdom	Human	campylobacter	aspA(84)	glnA(106)	gltA(29)	glyA(28)	pgm(136)	tkt(1)	uncA(35)	945	ST-1287 complex	0	0	0	0	0	1	0	0	0	0	0	0	0
	GCA_002914785.1	2000	Europe	Sweden	-	campylobacter	aspA(100)	glnA(142)	gltA(93)	glyA(135)	pgm(190)	tkt(145)	uncA(81)	1304	ST-1034 complex	0	0	0	0	0	0	0	0	0	1	0	0	0
	GCA_003960945.1	2014	Europe	Finland	Jackdraw	campylobacter	aspA(18)	glnA(22)	gltA(20)	glyA(98)	pgm(122)	tkt(254)	uncA(16)	1752	ST-952 complex	0	0	0	0	0	0	0	0	1	0	0	0	0
	GCA_000017485.1	-	-	-	-	campylobacter	aspA(63)	glnA(164)	gltA(183)	glyA(188)	pgm(27)	tkt(266)	uncA(18)	1845	-	0	0	0	0	0	0	0	0	0	0	0	0	0
	GCA_002804655.1	2009	South America	Brazil	Rhesus monkey	campylobacter	aspA(55)	glnA(172)	gltA(21)	glyA(49)	pgm(125)	tkt(83)	uncA(51)	1962	-	0	0	0	0	0	0	0	0	0	0	0	1	0
	GCA_006347785.1	2013	-	-	Human	campylobacter	aspA(9)	glnA(2)	gltA(4)	glyA(62)	pgm(4)	tkt(5)	uncA(12)	2030	ST-257 complex	0	0	0	1	0	0	0	0	0	0	0	0	0
	GCA_003959945.1	2014	Europe	Finland	Duck	campylobacter	aspA(2)	glnA(61)	gltA(4)	glyA(64)	pgm(332)	tkt(7)	uncA(23)	2314	ST-1034 complex	0	0	0	0	0	0	0	1	0	0	0	0	0
	GCA_003960145.1	2014	Europe	Finland	Duck	campylobacter	aspA(2)	glnA(61)	gltA(4)	glyA(64)	pgm(332)	tkt(7)	uncA(23)	2314	ST-1034 complex	0	0	0	0	0	0	0	1	0	0	0	0	0
	GCA_001407875.1	2010	-	-	Chicken	campylobacter	aspA(14)	glnA(249)	gltA(5)	glyA(2)	pgm(11)	tkt(3)	uncA(6)	2364	ST-353 complex	1	0	0	0	1	0	0	0	0	0	0	0	0
	26052	-	Europe	United Kingdom	Other animal	campylobacter	aspA(2)	glnA(15)	gltA(4)	glyA(64)	pgm(17)	tkt(34)	uncA(35)	2574	ST-433 complex	0	0	0	0	1	0	1	0	0	0	0	0	0
	GCA_004357885.1	2012	North America	United States	Wild bird	campylobacter	aspA(10)	glnA(31)	gltA(95)	glyA(268)	pgm(101)	tkt(134)	uncA(1)	2654	-	0	0	0	0	0	0	0	0	0	0	0	0	1
	GCA_007845785.1	2018	Asia	China	Human	campylobacter	aspA(8)	glnA(10)	gltA(2)	glyA(2)	pgm(10)	tkt(12)	uncA(6)	2988	ST-354 complex	1	0	0	1	1	0	0	0	0	0	0	0	0
	GCA_007846005.1	2018	Asia	China	Human	campylobacter	aspA(8)	glnA(10)	gltA(2)	glyA(2)	pgm(10)	tkt(12)	uncA(6)	2988	ST-354 complex	1	0	0	1	1	0	0	0	0	0	0	0	0
	GCA_002178075.1	2010	North America	Canada	-	campylobacter	aspA(1)	glnA(6)	gltA(137)	glyA(176)	pgm(40)	tkt(180)	uncA(3)	4186	ST-179 complex	0	0	0	0	1	1	0	0	0	0	0	0	0
	GCA_001761825.1	-	-	-	Crow	campylobacter	aspA(18)	glnA(22)	gltA(275)	glyA(351)	pgm(122)	tkt(113)	uncA(16)	4202	ST-952 complex	0	0	0	0	0	0	0	0	1	0	0	0	0
	GCA_003960545.1	2015	Europe	Finland	Jackdraw	campylobacter	aspA(64)	glnA(70)	gltA(22)	glyA(103)	pgm(123)	tkt(86)	uncA(16)	4875	-	0	0	0	0	0	0	0	0	1	0	0	0	0
	GCA_003962145.1	2014	Europe	Finland	Jackdraw	campylobacter	aspA(64)	glnA(70)	gltA(22)	glyA(103)	pgm(123)	tkt(86)	uncA(16)	4875	-	0	0	0	0	0	0	0	0	1	0	0	0	0
	22712	2012	Europe	United Kingdom	Human	campylobacter	aspA(24)	glnA(2)	gltA(2)	glyA(2)	pgm(10)	tkt(3)	uncA(3)	5136	ST-464 complex	1	0	0	1	1	0	0	0	0	0	0	0	0
	25649	2013	Europe	United Kingdom	Human	campylobacter	aspA(9)	glnA(21)	gltA(4)	glyA(28)	pgm(363)	tkt(3)	uncA(35)	5970	-	0	0	0	0	1	0	1	0	0	0	0	0	0
	GCA_003961945.1	2015	Europe	Finland	Jackdraw	campylobacter	aspA(64)	glnA(133)	gltA(20)	glyA(100)	pgm(134)	tkt(160)	uncA(16)	6390	-	0	0	0	0	1	0	0	0	0	0	0	0	0
	26021	-	Europe	United Kingdom	Other animal	campylobacter	aspA(2)	glnA(1)	gltA(4)	glyA(28)	pgm(126)	tkt(25)	uncA(58)	6563	ST-1332 complex	0	0	0	0	0	0	0	1	0	0	0	0	0
	GCA_003961335.1	2014	Europe	Finland	Jackdraw	campylobacter	aspA(18)	glnA(22)	gltA(77)	glyA(98)	pgm(122)	tkt(101)	uncA(16)	7808	ST-952 complex	0	0	0	0	1	0	0	0	1	0	0	0	0
	GCA_003961145.1	2014	Europe	Finland	Jackdraw	campylobacter	aspA(64)	glnA(22)	gltA(31)	glyA(100)	pgm(134)	tkt(103)	uncA(16)	7821	-	0	0	0	0	0	0	0	0	1	0	0	0	0
	GCA_003960745.1	2014	Europe	Finland	Jackdraw	campylobacter	aspA(258)	glnA(174)	gltA(207)	glyA(193)	pgm(336)	tkt(314)	uncA(229)	7836	-	0	0	0	0	0	0	0	0	0	0	0	0	0
	GCA_003961735.1	2014	Europe	Finland	Duck	campylobacter	aspA(18)	glnA(22)	gltA(72)	glyA(18)	pgm(410)	tkt(103)	uncA(16)	7843	-	0	0	0	0	0	0	0	0	0	0	0	1	0
	GCA_003960345.1	2015	Europe	Finland	Jackdraw	campylobacter	aspA(64)	glnA(22)	gltA(68)	glyA(100)	pgm(134)	tkt(593)	uncA(518)	7893	-	0	0	0	0	0	0	0	0	1	0	0	0	0
	GCA_002805075.1	2009	South America	Brazil	-	campylobacter	aspA(2)	glnA(17)	gltA(5)	glyA(10)	pgm(11)	tkt(3)	uncA(6)	8741	ST-353 complex	1	0	0	0	0	0	0	0	0	0	0	0	0
	GCA_002805675.1	2004	South America	Brazil	Human	campylobacter	aspA(2)	glnA(4)	gltA(52)	glyA(93)	pgm(11)	tkt(3)	uncA(6)	8745	ST-658 complex	0	0	0	1	0	0	0	0	0	0	0	0	0
	GCA_002805485.1	1999	South America	Brazil	-	campylobacter	aspA(7)	glnA(21)	gltA(5)	glyA(2)	pgm(4)	tkt(61)	uncA(44)	8748	-	0	0	0	1	0	0	0	0	0	0	0	0	0
	GCA_002804455.1	2015	South America	Brazil	Chicken	campylobacter	aspA(7)	glnA(17)	gltA(5)	glyA(724)	pgm(11)	tkt(3)	uncA(6)	8752	ST-353 complex	1	0	0	0	0	0	0	0	0	0	0	0	0
	GCA_002197915.1	2000	Europe	Sweden	-	campylobacter	aspA(18)	glnA(420)	gltA(22)	glyA(18)	pgm(205)	tkt(17)	uncA(6)	8853	-	0	0	0	0	1	0	0	0	0	1	0	0	0
	GCA_002804875.1	2009	South America	Brazil	-	campylobacter	aspA(2)	glnA(17)	gltA(5)	glyA(10)	pgm(482)	tkt(3)	uncA(6)	9084	ST-353 complex	1	0	0	0	0	0	0	0	0	0	0	0	0
	GCA_001870605.1	-	-	-	Crow	campylobacter	aspA(47)	glnA(675)	gltA(581)	glyA(757)	pgm(928)	tkt(727)	uncA(590)	9267	-	0	0	0	0	0	0	0	0	0	1	0	0	0
	GCA_002179375.1	1998	North America	Canada	Human	campylobacter	aspA(7)	glnA(1)	gltA(12)	glyA(3)	pgm(2)	tkt(1)	uncA(6)	9506	ST-21 complex	1	1	0	1	1	0	0	0	0	0	1	0	0
	GCA_006349505.1	2018	North America	United States	Human	campylobacter	aspA(296)	glnA(34)	gltA(27)	glyA(807)	pgm(995)	tkt(781)	uncA(642)	9843	-	1	0	0	0	0	0	0	0	0	0	0	0	0
	GCA_002177855.1	2005	North America	Canada	-	campylobacter	aspA(9)	glnA(2)	gltA(80)	glyA(810?)	pgm(4)	tkt(577?)	uncA(17)	-	-	0	0	0	1	1	0	0	0	0	0	0	0	0
	GCA_002179165.1	2004	North America	Canada	-	campylobacter	aspA(203)	glnA(267)	gltA(228)	glyA(443)	pgm(~493)	tkt(~475)	uncA(~455)	-	-	0	0	0	0	0	0	0	0	0	0	0	0	0
	GCA_006346075.1	2003	Europe	United Kingdom	Human	campylobacter	aspA(2)	glnA(1)	gltA(~5)	glyA(3)	pgm(4)	tkt(1)	uncA(5)	-	-	0	0	0	1	0	0	0	0	0	0	0	0	0
	GCA_006346285.1	2015	Europe	United Kingdom	Human	campylobacter	aspA(2)	glnA(1)	gltA(5)	glyA(-)	pgm(-)	tkt(1)	uncA(5)	-	-	0	0	0	0	0	0	0	0	0	0	0	0	0
	GCA_006348275.1	2008	-	-	Human	campylobacter	aspA(542?)	glnA(1)	gltA(1)	glyA(5)	pgm(2)	tkt(1)	uncA(5)	-	-	0	0	0	1	0	0	0	0	0	0	0	0	0
	GCA_007670715.1	2014	-	-	-	campylobacter	aspA(10)	glnA(45)	gltA(617)	glyA(804)	pgm(1005)	tkt(293)	uncA(647)	-	-	0	0	0	0	0	0	0	0	0	0	0	0	0
	GCA_901482455.1	2017	-	-	-	campylobacter	aspA(9)	glnA(25)	gltA(-)	glyA(10)	pgm(22)	tkt(3)	uncA(6)	-	-	1	0	0	0	1	0	0	0	0	0	0	0	0
