# Supplementary material for: Whole Resistome Analysis in Campylobacter jejuni and C. coli Genomes Available in Public Repositories
Source: Front Microbiol. 2021 Jul 5;12:662144. doi: 10.3389/fmicb.2021.662144 (PMC8287256; doi:10.3389/fmicb.2021.662144)
Supplement: Supplementary file 2 [file Table_2.xlsx]

## Sheet: megamatrix_coli_final
Genome code	Repository	Collection year	Continent	Country	Host	Taxonomy	aspA	glnA	gltA	glyA	pgm	tkt	uncA	Sequence_Type	Clonal_complex
195.1	PATRIC	2008	-	-	Human	Campylobacter coli	aspA(33)	glnA(39)	gltA(30)	glyA(296)	pgm(104)	tkt(85)	uncA(17)	4709	ST-828 complex
195.1	PATRIC	2012	-	-	Human	Campylobacter coli	aspA(33)	glnA(38)	gltA(30)	glyA(238)	pgm(104)	tkt(43)	uncA(36)	2097	ST-828 complex
195.1	PATRIC	2014	-	-	Farm environment	Campylobacter coli	aspA(33)	glnA(39)	gltA(30)	glyA(82)	pgm(104)	tkt(56)	uncA(17)	827	ST-828 complex
195.1	PATRIC	2014	-	-	Farm environment	Campylobacter coli	aspA(33)	glnA(39)	gltA(30)	glyA(82)	pgm(104)	tkt(56)	uncA(17)	827	ST-828 complex
195.101	PATRIC	2011	-	-	Environmental waters	Campylobacter coli	aspA(121)	glnA(657)	gltA(233)	glyA(709)	pgm(857)	tkt(619)	uncA(619)	8481	-
195.101	PATRIC	2004	-	-	Human	Campylobacter coli	aspA(33)	glnA(39)	gltA(30)	glyA(82)	pgm(104)	tkt(56)	uncA(17)	827	ST-828 complex
195.101	PATRIC	2009	North America	United States	Chicken	Campylobacter coli	aspA(33)	glnA(39)	gltA(30)	glyA(79)	pgm(104)	tkt(64)	uncA(41)	8176	ST-828 complex
195.101	PATRIC	2013	Asia	China	Chicken	Campylobacter coli	aspA(33)	glnA(39)	gltA(30)	glyA(544)	pgm(113)	tkt(547)	uncA(17)	7468	ST-828 complex
195.101	PATRIC	2011	Asia	China	Chicken	Campylobacter coli	aspA(33)	glnA(39)	gltA(30)	glyA(79)	pgm(113)	tkt(47)	uncA(17)	860	ST-828 complex
195.101	PATRIC	2011	Asia	China	Chicken	Campylobacter coli	aspA(337)	glnA(39)	gltA(30)	glyA(79)	pgm(113)	tkt(47)	uncA(17)	6322	-
195.101	PATRIC	2011	Asia	China	Chicken	Campylobacter coli	aspA(103)	glnA(110)	gltA(30)	glyA(140)	pgm(188)	tkt(164)	uncA(79)	1121	ST-1150 complex
195.101	PATRIC	2011	Asia	China	Chicken	Campylobacter coli	aspA(337)	glnA(39)	gltA(30)	glyA(79)	pgm(113)	tkt(47)	uncA(17)	6322	-
195.101	PATRIC	2011	Asia	China	Chicken	Campylobacter coli	aspA(33)	glnA(39)	gltA(30)	glyA(79)	pgm(113)	tkt(47)	uncA(17)	860	ST-828 complex
195.101	PATRIC	2011	Asia	China	Chicken	Campylobacter coli	aspA(337)	glnA(39)	gltA(30)	glyA(79)	pgm(113)	tkt(47)	uncA(17)	6322	-
195.102	PATRIC	2011	Asia	China	Human	Campylobacter coli	aspA(33)	glnA(39)	gltA(30)	glyA(82)	pgm(113)	tkt(44)	uncA(17)	872	ST-828 complex
195.102	PATRIC	2012	Asia	China	Chicken	Campylobacter coli	aspA(33)	glnA(39)	gltA(30)	glyA(82)	pgm(104)	tkt(44)	uncA(17)	1145	ST-828 complex
195.102	PATRIC	2012	Asia	China	Human	Campylobacter coli	aspA(33)	glnA(39)	gltA(30)	glyA(82)	pgm(104)	tkt(44)	uncA(17)	1145	ST-828 complex
195.102	PATRIC	2004	North America	United States	Pig	Campylobacter coli	aspA(33)	glnA(38)	gltA(30)	glyA(82)	pgm(104)	tkt(43)	uncA(17)	854	ST-828 complex
195.102	PATRIC	2006	North America	United States	Turkey	Campylobacter coli	aspA(115)	glnA(39)	gltA(30)	glyA(140)	pgm(104)	tkt(43)	uncA(41)	1149	ST-828 complex
195.102	PATRIC	1997	North America	United States	Dairy products	Campylobacter coli	aspA(33)	glnA(153)	gltA(30)	glyA(82)	pgm(104)	tkt(43)	uncA(36)	1142	ST-828 complex
195.102	PATRIC	2014	North America	United States	Chicken	Campylobacter coli	aspA(33)	glnA(39)	gltA(30)	glyA(82)	pgm(113)	tkt(43)	uncA(17)	829	ST-828 complex
195.103	PATRIC	-	-	-	Human	Campylobacter coli	aspA(33)	glnA(39)	gltA(65)	glyA(79)	pgm(113)	tkt(47)	uncA(17)	9419	-
195.103	PATRIC	2014	North America	United States	Housefly	Campylobacter coli	aspA(33)	glnA(39)	gltA(30)	glyA(140)	pgm(104)	tkt(43)	uncA(41)	1067	ST-828 complex
195.103	PATRIC	-	-	-	Primate	Campylobacter coli	aspA(33)	glnA(39)	gltA(30)	glyA(79)	pgm(104)	tkt(731)	uncA(36)	9258	ST-828 complex
195.103	PATRIC	-	-	-	Primate	Campylobacter coli	aspA(33)	glnA(39)	gltA(30)	glyA(79)	pgm(104)	tkt(731)	uncA(36)	9258	ST-828 complex
195.103	PATRIC	-	-	-	Primate	Campylobacter coli	aspA(33)	glnA(39)	gltA(30)	glyA(79)	pgm(104)	tkt(731)	uncA(36)	9258	ST-828 complex
195.103	PATRIC	-	-	-	Primate	Campylobacter coli	aspA(33)	glnA(39)	gltA(30)	glyA(82)	pgm(113)	tkt(47)	uncA(17)	825	ST-828 complex
195.104	PATRIC	-	-	-	Primate	Campylobacter coli	aspA(33)	glnA(39)	gltA(30)	glyA(82)	pgm(113)	tkt(47)	uncA(17)	825	ST-828 complex
195.104	PATRIC	-	-	-	Primate	Campylobacter coli	aspA(33)	glnA(39)	gltA(30)	glyA(82)	pgm(113)	tkt(47)	uncA(17)	825	ST-828 complex
195.104	PATRIC	-	-	-	Primate	Campylobacter coli	aspA(33)	glnA(38)	gltA(30)	glyA(82)	pgm(104)	tkt(43)	uncA(17)	854	ST-828 complex
195.104	PATRIC	-	-	-	Primate	Campylobacter coli	aspA(33)	glnA(39)	gltA(65)	glyA(79)	pgm(104)	tkt(43)	uncA(17)	1590	ST-828 complex
195.104	PATRIC	-	-	-	Primate	Campylobacter coli	aspA(66)	glnA(39)	gltA(30)	glyA(82)	pgm(104)	tkt(43)	uncA(36)	8826	ST-828 complex
195.104	PATRIC	-	-	-	Primate	Campylobacter coli	aspA(33)	glnA(153)	gltA(30)	glyA(82)	pgm(113)	tkt(47)	uncA(17)	6348	ST-828 complex
195.104	PATRIC	-	-	-	Primate	Campylobacter coli	aspA(33)	glnA(39)	gltA(30)	glyA(82)	pgm(113)	tkt(47)	uncA(17)	825	ST-828 complex
195.104	PATRIC	-	-	-	Primate	Campylobacter coli	aspA(33)	glnA(153)	gltA(30)	glyA(82)	pgm(113)	tkt(47)	uncA(17)	6348	ST-828 complex
195.105	PATRIC	-	-	-	Primate	Campylobacter coli	aspA(33)	glnA(39)	gltA(30)	glyA(82)	pgm(113)	tkt(47)	uncA(17)	825	ST-828 complex
195.105	PATRIC	-	-	-	Primate	Campylobacter coli	aspA(33)	glnA(153)	gltA(30)	glyA(82)	pgm(104)	tkt(47)	uncA(17)	7900	ST-828 complex
195.105	PATRIC	-	-	-	Primate	Campylobacter coli	aspA(33)	glnA(39)	gltA(30)	glyA(82)	pgm(113)	tkt(47)	uncA(17)	825	ST-828 complex
195.105	PATRIC	-	-	-	Primate	Campylobacter coli	aspA(33)	glnA(39)	gltA(30)	glyA(82)	pgm(113)	tkt(47)	uncA(17)	825	ST-828 complex
195.105	PATRIC	-	-	-	Primate	Campylobacter coli	aspA(33)	glnA(39)	gltA(30)	glyA(79)	pgm(104)	tkt(731)	uncA(36)	9258	ST-828 complex
195.105	PATRIC	-	-	-	Primate	Campylobacter coli	aspA(33)	glnA(38)	gltA(30)	glyA(82)	pgm(104)	tkt(43)	uncA(17)	854	ST-828 complex
195.105	PATRIC	-	-	-	Primate	Campylobacter coli	aspA(33)	glnA(153)	gltA(30)	glyA(82)	pgm(113)	tkt(47)	uncA(17)	6348	ST-828 complex
195.105	PATRIC	-	-	-	Primate	Campylobacter coli	aspA(66)	glnA(39)	gltA(30)	glyA(82)	pgm(104)	tkt(47)	uncA(36)	8842	ST-828 complex
195.105	PATRIC	-	-	-	Primate	Campylobacter coli	aspA(33)	glnA(153)	gltA(30)	glyA(82)	pgm(104)	tkt(44)	uncA(17)	1438	ST-828 complex
195.106	PATRIC	-	-	-	Primate	Campylobacter coli	aspA(33)	glnA(153)	gltA(30)	glyA(82)	pgm(113)	tkt(47)	uncA(17)	6348	ST-828 complex
195.106	PATRIC	-	-	-	Primate	Campylobacter coli	aspA(66)	glnA(39)	gltA(30)	glyA(82)	pgm(104)	tkt(43)	uncA(36)	8826	ST-828 complex
195.106	PATRIC	-	-	-	Primate	Campylobacter coli	aspA(33)	glnA(39)	gltA(30)	glyA(82)	pgm(113)	tkt(47)	uncA(17)	825	ST-828 complex
195.106	PATRIC	-	-	-	Primate	Campylobacter coli	aspA(33)	glnA(39)	gltA(30)	glyA(82)	pgm(113)	tkt(47)	uncA(17)	825	ST-828 complex
195.106	PATRIC	-	-	-	-	Campylobacter coli	aspA(33)	glnA(39)	gltA(30)	glyA(82)	pgm(104)	tkt(173)	uncA(68)	3072	ST-828 complex
195.106	PATRIC	2009	North America	United States	Chicken	Campylobacter coli	aspA(33)	glnA(39)	gltA(30)	glyA(82)	pgm(113)	tkt(43)	uncA(17)	829	ST-828 complex
195.106	PATRIC	2009	North America	United States	Chicken	Campylobacter coli	aspA(33)	glnA(39)	gltA(30)	glyA(79)	pgm(112)	tkt(47)	uncA(17)	966	ST-828 complex
195.106	PATRIC	2009	North America	United States	Chicken	Campylobacter coli	aspA(33)	glnA(39)	gltA(30)	glyA(82)	pgm(113)	tkt(43)	uncA(17)	829	ST-828 complex
195.106	PATRIC	2009	North America	United States	Chicken	Campylobacter coli	aspA(33)	glnA(39)	gltA(30)	glyA(82)	pgm(113)	tkt(47)	uncA(17)	825	ST-828 complex
195.107	PATRIC	2009	North America	United States	Pig	Campylobacter coli	aspA(33)	glnA(39)	gltA(44)	glyA(82)	pgm(104)	tkt(44)	uncA(36)	2877	ST-828 complex
195.107	PATRIC	2009	North America	United States	Chicken	Campylobacter coli	aspA(33)	glnA(39)	gltA(30)	glyA(82)	pgm(113)	tkt(43)	uncA(17)	829	ST-828 complex
195.109	PATRIC	-	-	-	Primate	Campylobacter coli	aspA(33)	glnA(39)	gltA(30)	glyA(82)	pgm(113)	tkt(47)	uncA(17)	825	ST-828 complex
195.109	PATRIC	2014	North America	United States	Chicken	Campylobacter coli	aspA(33)	glnA(39)	gltA(30)	glyA(82)	pgm(113)	tkt(43)	uncA(41)	1119	ST-828 complex
195.109	PATRIC	2013	-	-	Cow	Campylobacter coli	aspA(33)	glnA(39)	gltA(30)	glyA(78)	pgm(104)	tkt(43)	uncA(17)	1068	ST-828 complex
195.109	PATRIC	2000	Europe	Sweden	Environmental waters	Campylobacter coli	aspA(204)	glnA(230)	gltA(191)	glyA(308)	pgm(661)	tkt(316)	uncA(327)	8850	-
195.109	PATRIC	2000	Europe	Sweden	Environmental waters	Campylobacter coli	aspA(121)	glnA(156)	gltA(199)	glyA(182)	pgm(279)	tkt(656)	uncA(~656)	-	-
195.109	PATRIC	2000	Europe	Sweden	Environmental waters	Campylobacter coli	aspA(280)	glnA(215)	gltA(378)	glyA(~796)	pgm(~498)	tkt(237)	uncA(~375)	-	-
195.109	PATRIC	2000	Europe	Sweden	Environmental waters	Campylobacter coli	aspA(78)	glnA(208)	gltA(~506)	glyA(~225)	pgm(~279)	tkt(~245)	uncA(189)	-	-
195.11	PATRIC	2000	Europe	Sweden	Environmental waters	Campylobacter coli	aspA(~130)	glnA(86)	gltA(~543)	glyA(198)	pgm(~595)	tkt(126)	uncA(~75)	-	-
195.11	PATRIC	2000	Europe	Sweden	Environmental waters	Campylobacter coli	aspA(331)	glnA(86)	gltA(174)	glyA(308)	pgm(162)	tkt(483)	uncA(95)	8851	-
195.11	PATRIC	2000	Europe	Sweden	Environmental waters	Campylobacter coli	aspA(137)	glnA(177)	gltA(189)	glyA(319)	pgm(325)	tkt(126)	uncA(156)	8852	-
195.11	PATRIC	2000	Europe	Sweden	Environmental waters	Campylobacter coli	aspA(113)	glnA(86)	gltA(370)	glyA(458)	pgm(~418)	tkt(~238)	uncA(230)	-	-
195.111	PATRIC	2016	Asia	Japan	Human	Campylobacter coli	aspA(33)	glnA(39)	gltA(66)	glyA(174)	pgm(104)	tkt(43)	uncA(41)	1181	ST-828 complex
195.117	PATRIC	2008	North America	Canada	Chicken	Campylobacter coli	aspA(33)	glnA(39)	gltA(30)	glyA(82)	pgm(113)	tkt(43)	uncA(17)	829	ST-828 complex
195.117	PATRIC	1999	North America	Canada	Human	Campylobacter coli	aspA(33)	glnA(39)	gltA(30)	glyA(82)	pgm(211)	tkt(43)	uncA(17)	9201	ST-828 complex
195.117	PATRIC	2006	North America	Canada	Chicken	Campylobacter coli	aspA(33)	glnA(39)	gltA(30)	glyA(203)	pgm(113)	tkt(47)	uncA(17)	1629	ST-828 complex
195.117	PATRIC	2006	North America	Canada	Chicken	Campylobacter coli	aspA(33)	glnA(39)	gltA(30)	glyA(203)	pgm(113)	tkt(47)	uncA(17)	1629	ST-828 complex
195.117	PATRIC	2006	North America	Canada	Chicken	Campylobacter coli	aspA(33)	glnA(39)	gltA(30)	glyA(203)	pgm(113)	tkt(47)	uncA(17)	1629	ST-828 complex
195.118	PATRIC	2012	North America	United States	Chicken	Campylobacter coli	aspA(33)	glnA(39)	gltA(30)	glyA(82)	pgm(113)	tkt(85)	uncA(17)	5305	ST-828 complex
195.12	PATRIC	-	-	-	-	Campylobacter coli	aspA(-)	glnA(-)	gltA(-)	glyA(-)	pgm(-)	tkt(-)	uncA(-)	-	-
195.12	PATRIC	-	-	-	-	Campylobacter coli	aspA(-)	glnA(-)	gltA(-)	glyA(-)	pgm(-)	tkt(-)	uncA(-)	-	-
195.12	PATRIC	1992	Europe	United Kingdom	Human	Campylobacter coli	aspA(-)	glnA(-)	gltA(-)	glyA(-)	pgm(-)	tkt(-)	uncA(-)	-	-
195.12	PATRIC	2009	North America	United States	Cow	Campylobacter coli	aspA(-)	glnA(-)	gltA(-)	glyA(-)	pgm(-)	tkt(-)	uncA(-)	-	-
195.12	PATRIC	2009	North America	United States	Cow	Campylobacter coli	aspA(-)	glnA(-)	gltA(-)	glyA(-)	pgm(-)	tkt(-)	uncA(-)	-	-
195.12	PATRIC	2009	North America	United States	Cow	Campylobacter coli	aspA(-)	glnA(-)	gltA(-)	glyA(-)	pgm(-)	tkt(-)	uncA(-)	-	-
195.121	PATRIC	2003	Europe	United Kingdom	Farm environment	Campylobacter coli	aspA(-)	glnA(-)	gltA(-)	glyA(-)	pgm(-)	tkt(-)	uncA(-)	-	-
195.123	PATRIC	2011	North America	United States	Chicken	Campylobacter coli	aspA(33)	glnA(39)	gltA(122)	glyA(140)	pgm(113)	tkt(43)	uncA(17)	1050	ST-828 complex
195.128	PATRIC	2009	Europe	Denmark	-	Campylobacter coli	aspA(33)	glnA(38)	gltA(30)	glyA(78)	pgm(104)	tkt(43)	uncA(17)	7426	ST-828 complex
195.15	PATRIC	2014	Asia	Japan	Pig	Campylobacter coli	aspA(33)	glnA(39)	gltA(30)	glyA(82)	pgm(104)	tkt(35)	uncA(17)	1058	ST-828 complex
195.15	PATRIC	2014	Asia	Japan	Pig	Campylobacter coli	aspA(33)	glnA(66)	gltA(30)	glyA(82)	pgm(104)	tkt(35)	uncA(17)	1562	ST-828 complex
195.15	PATRIC	2014	Asia	Japan	Pig	Campylobacter coli	aspA(33)	glnA(66)	gltA(30)	glyA(82)	pgm(104)	tkt(35)	uncA(17)	1562	ST-828 complex
195.15	PATRIC	2006	Europe	Finland	Human	Campylobacter coli	aspA(33)	glnA(39)	gltA(30)	glyA(82)	pgm(113)	tkt(47)	uncA(17)	825	ST-828 complex
195.15	PATRIC	2006	Europe	Finland	Human	Campylobacter coli	aspA(33)	glnA(39)	gltA(30)	glyA(82)	pgm(113)	tkt(47)	uncA(17)	825	ST-828 complex
195.151	PATRIC	2006	Europe	Finland	Human	Campylobacter coli	aspA(33)	glnA(39)	gltA(66)	glyA(82)	pgm(104)	tkt(44)	uncA(41)	831	ST-828 complex
195.151	PATRIC	-	-	-	Pig	Campylobacter coli	aspA(32)	glnA(38)	gltA(30)	glyA(82)	pgm(152)	tkt(35)	uncA(17)	900	-
195.151	PATRIC	2017	-	-	-	Campylobacter coli	aspA(33)	glnA(38)	gltA(134)	glyA(240)	pgm(104)	tkt(117)	uncA(17)	2488	-
195.151	PATRIC	1991	Oceania	Australia	Pig	Campylobacter coli	aspA(33)	glnA(38)	gltA(125)	glyA(82)	pgm(118)	tkt(43)	uncA(17)	1069	ST-828 complex
195.151	PATRIC	-	-	-	-	Campylobacter coli	aspA(32)	glnA(42)	gltA(30)	glyA(82)	pgm(104)	tkt(43)	uncA(17)	898	ST-828 complex
195.151	PATRIC	1980	Europe	Belgium	Pig	Campylobacter coli	aspA(32)	glnA(38)	gltA(30)	glyA(82)	pgm(152)	tkt(35)	uncA(17)	900	-
195.151	PATRIC	2017	-	-	-	Campylobacter coli	aspA(33)	glnA(39)	gltA(30)	glyA(79)	pgm(104)	tkt(43)	uncA(41)	901	ST-828 complex
195.151	PATRIC	-	-	-	-	Campylobacter coli	aspA(33)	glnA(38)	gltA(30)	glyA(82)	pgm(118)	tkt(43)	uncA(17)	1016	ST-828 complex
195.154	PATRIC	2018	North America	United States	Chicken	Campylobacter coli	aspA(33)	glnA(39)	gltA(30)	glyA(78)	pgm(104)	tkt(43)	uncA(17)	1068	ST-828 complex
195.155	PATRIC	2018	North America	United States	Cow	Campylobacter coli	aspA(33)	glnA(39)	gltA(30)	glyA(82)	pgm(118)	tkt(43)	uncA(17)	1545	ST-828 complex
195.155	PATRIC	2018	North America	United States	-	Campylobacter coli	aspA(33)	glnA(38)	gltA(30)	glyA(174)	pgm(104)	tkt(44)	uncA(17)	7338	ST-828 complex
195.155	PATRIC	-	North America	United States	-	Campylobacter coli	aspA(33)	glnA(39)	gltA(30)	glyA(82)	pgm(113)	tkt(43)	uncA(17)	829	ST-828 complex
195.155	PATRIC	2018	North America	United States	Turkey	Campylobacter coli	aspA(33)	glnA(39)	gltA(30)	glyA(82)	pgm(104)	tkt(43)	uncA(17)	828	ST-828 complex
195.155	PATRIC	2018	North America	United States	Chicken	Campylobacter coli	aspA(33)	glnA(38)	gltA(30)	glyA(~82)	pgm(104)	tkt(173)	uncA(68)	-	-
195.155	PATRIC	2018	North America	United States	Cow	Campylobacter coli	aspA(32)	glnA(39)	gltA(30)	glyA(174)	pgm(113)	tkt(35)	uncA(17)	-	-
195.155	PATRIC	2018	North America	United States	Cow	Campylobacter coli	aspA(33)	glnA(39)	gltA(30)	glyA(115)	pgm(113)	tkt(43)	uncA(17)	1750	ST-828 complex
195.155	PATRIC	2018	North America	United States	Cow	Campylobacter coli	aspA(33)	glnA(39)	gltA(30)	glyA(82)	pgm(113)	tkt(43)	uncA(17)	829	ST-828 complex
195.155	PATRIC	2018	North America	United States	Pig	Campylobacter coli	aspA(33)	glnA(39)	gltA(44)	glyA(82)	pgm(113)	tkt(47)	uncA(36)	-	-
195.155	PATRIC	2018	North America	United States	Cow	Campylobacter coli	aspA(33)	glnA(39)	gltA(30)	glyA(82)	pgm(113)	tkt(43)	uncA(41)	1119	ST-828 complex
195.156	PATRIC	2018	North America	United States	Cow	Campylobacter coli	aspA(33)	glnA(153)	gltA(30)	glyA(82)	pgm(104)	tkt(43)	uncA(36)	1142	ST-828 complex
195.156	PATRIC	2018	North America	United States	Chicken	Campylobacter coli	aspA(211)	glnA(39)	gltA(30)	glyA(79)	pgm(104)	tkt(206)	uncA(17)	3262	ST-828 complex
195.156	PATRIC	2018	North America	United States	Pig	Campylobacter coli	aspA(33)	glnA(39)	gltA(~30)	glyA(82)	pgm(104)	tkt(35)	uncA(17)	-	-
195.156	PATRIC	2018	North America	United States	Cow	Campylobacter coli	aspA(33)	glnA(39)	gltA(30)	glyA(78)	pgm(104)	tkt(43)	uncA(17)	1068	ST-828 complex
195.156	PATRIC	2018	North America	United States	Pig	Campylobacter coli	aspA(33)	glnA(39)	gltA(30)	glyA(82)	pgm(104)	tkt(43)	uncA(17)	828	ST-828 complex
195.156	PATRIC	2018	North America	United States	Pig	Campylobacter coli	aspA(33)	glnA(39)	gltA(30)	glyA(82)	pgm(104)	tkt(43)	uncA(17)	828	ST-828 complex
195.156	PATRIC	2018	North America	United States	Chicken	Campylobacter coli	aspA(33)	glnA(39)	gltA(30)	glyA(82)	pgm(113)	tkt(43)	uncA(17)	829	ST-828 complex
195.156	PATRIC	2018	North America	United States	Pig	Campylobacter coli	aspA(33)	glnA(39)	gltA(30)	glyA(82)	pgm(113)	tkt(43)	uncA(41)	1119	ST-828 complex
195.156	PATRIC	2018	North America	United States	Chicken	Campylobacter coli	aspA(33)	glnA(176)	gltA(30)	glyA(82)	pgm(104)	tkt(43)	uncA(17)	3753	ST-828 complex
195.157	PATRIC	2018	North America	United States	Cow	Campylobacter coli	aspA(33)	glnA(39)	gltA(30)	glyA(78)	pgm(104)	tkt(43)	uncA(17)	1068	ST-828 complex
195.157	PATRIC	2018	North America	United States	Turkey	Campylobacter coli	aspA(33)	glnA(39)	gltA(30)	glyA(82)	pgm(104)	tkt(43)	uncA(17)	828	ST-828 complex
195.157	PATRIC	2018	North America	United States	Cow	Campylobacter coli	aspA(33)	glnA(39)	gltA(30)	glyA(82)	pgm(113)	tkt(43)	uncA(17)	829	ST-828 complex
195.157	PATRIC	2018	North America	United States	Chicken	Campylobacter coli	aspA(211)	glnA(39)	gltA(30)	glyA(79)	pgm(104)	tkt(206)	uncA(17)	3262	ST-828 complex
195.157	PATRIC	2018	North America	United States	Cow	Campylobacter coli	aspA(33)	glnA(39)	gltA(30)	glyA(78)	pgm(104)	tkt(43)	uncA(17)	1068	ST-828 complex
195.157	PATRIC	2018	North America	United States	Turkey	Campylobacter coli	aspA(33)	glnA(39)	gltA(103)	glyA(82)	pgm(104)	tkt(43)	uncA(17)	8394	ST-828 complex
195.157	PATRIC	2018	North America	United States	Cow	Campylobacter coli	aspA(33)	glnA(39)	gltA(30)	glyA(79)	pgm(104)	tkt(43)	uncA(17)	902	ST-828 complex
195.157	PATRIC	2018	North America	United States	Chicken	Campylobacter coli	aspA(33)	glnA(39)	gltA(122)	glyA(140)	pgm(113)	tkt(43)	uncA(17)	1050	ST-828 complex
195.157	PATRIC	2018	North America	United States	Chicken	Campylobacter coli	aspA(33)	glnA(39)	gltA(30)	glyA(82)	pgm(113)	tkt(43)	uncA(41)	1119	ST-828 complex
195.158	PATRIC	2018	North America	United States	Chicken	Campylobacter coli	aspA(33)	glnA(39)	gltA(30)	glyA(82)	pgm(113)	tkt(35)	uncA(17)	899	ST-828 complex
195.158	PATRIC	2018	North America	United States	Chicken	Campylobacter coli	aspA(33)	glnA(39)	gltA(30)	glyA(82)	pgm(113)	tkt(43)	uncA(17)	829	ST-828 complex
195.158	PATRIC	2018	North America	United States	Chicken	Campylobacter coli	aspA(211)	glnA(39)	gltA(30)	glyA(79)	pgm(104)	tkt(206)	uncA(17)	3262	ST-828 complex
195.158	PATRIC	2018	North America	United States	Chicken	Campylobacter coli	aspA(33)	glnA(39)	gltA(30)	glyA(82)	pgm(113)	tkt(43)	uncA(17)	829	ST-828 complex
195.158	PATRIC	-	North America	United States	-	Campylobacter coli	aspA(33)	glnA(39)	gltA(30)	glyA(82)	pgm(113)	tkt(47)	uncA(17)	825	ST-828 complex
195.158	PATRIC	2018	North America	United States	Chicken	Campylobacter coli	aspA(211)	glnA(39)	gltA(30)	glyA(79)	pgm(104)	tkt(206)	uncA(17)	3262	ST-828 complex
195.158	PATRIC	2018	North America	United States	Turkey	Campylobacter coli	aspA(33)	glnA(39)	gltA(30)	glyA(82)	pgm(113)	tkt(43)	uncA(41)	1119	ST-828 complex
195.158	PATRIC	2018	North America	United States	Chicken	Campylobacter coli	aspA(33)	glnA(38)	gltA(65)	glyA(82)	pgm(113)	tkt(47)	uncA(17)	-	-
195.159	PATRIC	2018	North America	United States	Chicken	Campylobacter coli	aspA(33)	glnA(39)	gltA(122)	glyA(140)	pgm(113)	tkt(43)	uncA(17)	1050	ST-828 complex
195.159	PATRIC	2018	North America	United States	Chicken	Campylobacter coli	aspA(211)	glnA(39)	gltA(30)	glyA(79)	pgm(104)	tkt(206)	uncA(17)	3262	ST-828 complex
195.159	PATRIC	2018	North America	United States	Chicken	Campylobacter coli	aspA(33)	glnA(39)	gltA(30)	glyA(82)	pgm(113)	tkt(43)	uncA(17)	829	ST-828 complex
195.159	PATRIC	2018	North America	United States	Chicken	Campylobacter coli	aspA(33)	glnA(39)	gltA(30)	glyA(82)	pgm(113)	tkt(43)	uncA(41)	1119	ST-828 complex
195.159	PATRIC	2018	North America	United States	Chicken	Campylobacter coli	aspA(33)	glnA(39)	gltA(30)	glyA(82)	pgm(113)	tkt(43)	uncA(41)	1119	ST-828 complex
195.159	PATRIC	2018	North America	United States	Chicken	Campylobacter coli	aspA(211)	glnA(39)	gltA(30)	glyA(79)	pgm(104)	tkt(206)	uncA(17)	3262	ST-828 complex
195.159	PATRIC	2018	North America	United States	Pig	Campylobacter coli	aspA(33)	glnA(153)	gltA(30)	glyA(82)	pgm(113)	tkt(35)	uncA(36)	-	-
195.159	PATRIC	2018	North America	United States	Pig	Campylobacter coli	aspA(33)	glnA(38)	gltA(30)	glyA(82)	pgm(104)	tkt(35)	uncA(17)	1096	ST-828 complex
195.159	PATRIC	-	North America	United States	-	Campylobacter coli	aspA(33)	glnA(39)	gltA(30)	glyA(79)	pgm(104)	tkt(43)	uncA(17)	902	ST-828 complex
195.16	PATRIC	-	North America	United States	-	Campylobacter coli	aspA(2)	glnA(4)	gltA(1)	glyA(2)	pgm(7)	tkt(1)	uncA(5)	48	ST-48 complex
195.16	PATRIC	2018	North America	United States	Chicken	Campylobacter coli	aspA(33)	glnA(39)	gltA(66)	glyA(82)	pgm(113)	tkt(85)	uncA(17)	-	-
195.16	PATRIC	2018	North America	United States	Chicken	Campylobacter coli	aspA(33)	glnA(39)	gltA(66)	glyA(82)	pgm(113)	tkt(43)	uncA(17)	-	-
195.16	PATRIC	2018	North America	United States	Chicken	Campylobacter coli	aspA(33)	glnA(39)	gltA(30)	glyA(140)	pgm(113)	tkt(43)	uncA(41)	1063	ST-828 complex
195.16	PATRIC	2018	North America	United States	Cow	Campylobacter coli	aspA(33)	glnA(39)	gltA(30)	glyA(78)	pgm(104)	tkt(43)	uncA(17)	1068	ST-828 complex
195.16	PATRIC	-	North America	United States	-	Campylobacter coli	aspA(33)	glnA(39)	gltA(30)	glyA(82)	pgm(113)	tkt(47)	uncA(17)	825	ST-828 complex
195.16	PATRIC	2018	North America	United States	Pig	Campylobacter coli	aspA(33)	glnA(38)	gltA(30)	glyA(78)	pgm(104)	tkt(35)	uncA(17)	1113	ST-828 complex
195.16	PATRIC	2018	North America	United States	Cow	Campylobacter coli	aspA(33)	glnA(39)	gltA(30)	glyA(78)	pgm(104)	tkt(43)	uncA(17)	-	-
195.16	PATRIC	2018	North America	United States	Chicken	Campylobacter coli	aspA(33)	glnA(39)	gltA(30)	glyA(82)	pgm(104)	tkt(43)	uncA(17)	828	ST-828 complex
195.161	PATRIC	2018	North America	United States	Pig	Campylobacter coli	aspA(33)	glnA(39)	gltA(30)	glyA(82)	pgm(104)	tkt(44)	uncA(17)	1145	ST-828 complex
195.161	PATRIC	2018	North America	United States	Turkey	Campylobacter coli	aspA(33)	glnA(39)	gltA(30)	glyA(82)	pgm(113)	tkt(43)	uncA(41)	1119	ST-828 complex
195.161	PATRIC	2018	North America	United States	Chicken	Campylobacter coli	aspA(33)	glnA(39)	gltA(30)	glyA(82)	pgm(113)	tkt(43)	uncA(41)	1119	ST-828 complex
195.161	PATRIC	2018	North America	United States	Turkey	Campylobacter coli	aspA(33)	glnA(39)	gltA(66)	glyA(82)	pgm(113)	tkt(43)	uncA(17)	7818	ST-828 complex
195.161	PATRIC	2018	North America	United States	Chicken	Campylobacter coli	aspA(33)	glnA(39)	gltA(30)	glyA(82)	pgm(113)	tkt(43)	uncA(41)	1119	ST-828 complex
195.161	PATRIC	2018	North America	United States	Chicken	Campylobacter coli	aspA(33)	glnA(39)	gltA(30)	glyA(203)	pgm(113)	tkt(47)	uncA(17)	1629	ST-828 complex
195.161	PATRIC	2018	North America	United States	Chicken	Campylobacter coli	aspA(33)	glnA(39)	gltA(30)	glyA(140)	pgm(104)	tkt(43)	uncA(41)	1067	ST-828 complex
195.161	PATRIC	2018	North America	United States	Pig	Campylobacter coli	aspA(33)	glnA(39)	gltA(44)	glyA(82)	pgm(118)	tkt(43)	uncA(17)	6580	ST-828 complex
195.161	PATRIC	2018	North America	United States	Chicken	Campylobacter coli	aspA(33)	glnA(39)	gltA(30)	glyA(82)	pgm(113)	tkt(43)	uncA(17)	829	ST-828 complex
195.161	PATRIC	2018	North America	United States	Turkey	Campylobacter coli	aspA(33)	glnA(39)	gltA(30)	glyA(82)	pgm(104)	tkt(56)	uncA(17)	827	ST-828 complex
195.162	PATRIC	2018	North America	United States	Chicken	Campylobacter coli	aspA(33)	glnA(39)	gltA(30)	glyA(82)	pgm(104)	tkt(751)	uncA(17)	-	-
195.162	PATRIC	2018	North America	United States	Chicken	Campylobacter coli	aspA(33)	glnA(39)	gltA(30)	glyA(82)	pgm(113)	tkt(43)	uncA(17)	829	ST-828 complex
195.162	PATRIC	-	North America	United States	-	Campylobacter coli	aspA(33)	glnA(39)	gltA(66)	glyA(82)	pgm(113)	tkt(43)	uncA(17)	7818	ST-828 complex
195.162	PATRIC	2018	North America	United States	Chicken	Campylobacter coli	aspA(33)	glnA(39)	gltA(122)	glyA(140)	pgm(113)	tkt(43)	uncA(17)	1050	ST-828 complex
195.162	PATRIC	2018	North America	United States	Chicken	Campylobacter coli	aspA(33)	glnA(39)	gltA(30)	glyA(82)	pgm(113)	tkt(43)	uncA(17)	829	ST-828 complex
195.162	PATRIC	2018	North America	United States	Chicken	Campylobacter coli	aspA(33)	glnA(39)	gltA(30)	glyA(82)	pgm(113)	tkt(43)	uncA(17)	829	ST-828 complex
195.162	PATRIC	2018	North America	United States	Chicken	Campylobacter coli	aspA(103)	glnA(110)	gltA(30)	glyA(140)	pgm(113)	tkt(164)	uncA(79)	9448	ST-1150 complex
195.162	PATRIC	2018	North America	United States	Chicken	Campylobacter coli	aspA(33)	glnA(39)	gltA(66)	glyA(82)	pgm(113)	tkt(43)	uncA(17)	7818	ST-828 complex
195.162	PATRIC	2018	North America	United States	Chicken	Campylobacter coli	aspA(33)	glnA(39)	gltA(30)	glyA(82)	pgm(113)	tkt(365)	uncA(17)	-	-
195.163	PATRIC	2018	North America	United States	Chicken	Campylobacter coli	aspA(33)	glnA(39)	gltA(122)	glyA(140)	pgm(113)	tkt(43)	uncA(17)	1050	ST-828 complex
195.163	PATRIC	2018	North America	United States	Chicken	Campylobacter coli	aspA(33)	glnA(38)	gltA(65)	glyA(82)	pgm(113)	tkt(47)	uncA(17)	-	-
195.163	PATRIC	2018	North America	United States	Chicken	Campylobacter coli	aspA(33)	glnA(39)	gltA(30)	glyA(82)	pgm(104)	tkt(751)	uncA(17)	-	-
195.163	PATRIC	2018	North America	United States	Chicken	Campylobacter coli	aspA(~170)	glnA(39)	gltA(65)	glyA(82)	pgm(216)	tkt(47)	uncA(17)	-	-
195.163	PATRIC	-	North America	United States	-	Campylobacter coli	aspA(33)	glnA(39)	gltA(66)	glyA(82)	pgm(113)	tkt(43)	uncA(17)	7818	ST-828 complex
195.163	PATRIC	2018	North America	United States	Chicken	Campylobacter coli	aspA(211)	glnA(39)	gltA(30)	glyA(79)	pgm(104)	tkt(206)	uncA(17)	3262	ST-828 complex
195.163	PATRIC	2018	North America	United States	Chicken	Campylobacter coli	aspA(33)	glnA(39)	gltA(30)	glyA(140)	pgm(~867)	tkt(43)	uncA(41)	-	-
195.163	PATRIC	2018	North America	United States	Turkey	Campylobacter coli	aspA(115)	glnA(39)	gltA(30)	glyA(140)	pgm(104)	tkt(43)	uncA(41)	1149	ST-828 complex
195.163	PATRIC	2018	North America	United States	Chicken	Campylobacter coli	aspA(33)	glnA(39)	gltA(30)	glyA(82)	pgm(113)	tkt(43)	uncA(41)	1119	ST-828 complex
195.164	PATRIC	2018	North America	United States	Chicken	Campylobacter coli	aspA(33)	glnA(39)	gltA(30)	glyA(82)	pgm(211)	tkt(85)	uncA(17)	1082	ST-828 complex
195.164	PATRIC	-	North America	United States	-	Campylobacter coli	aspA(1)	glnA(1)	gltA(2)	glyA(2)	pgm(225)	tkt(3)	uncA(17)	1244	ST-61 complex
195.164	PATRIC	2018	North America	United States	Chicken	Campylobacter coli	aspA(33)	glnA(39)	gltA(30)	glyA(82)	pgm(113)	tkt(43)	uncA(17)	829	ST-828 complex
195.164	PATRIC	2018	North America	United States	Chicken	Campylobacter coli	aspA(33)	glnA(39)	gltA(66)	glyA(174)	pgm(104)	tkt(43)	uncA(41)	1181	ST-828 complex
195.164	PATRIC	2018	North America	United States	Chicken	Campylobacter coli	aspA(33)	glnA(39)	gltA(30)	glyA(82)	pgm(113)	tkt(43)	uncA(17)	829	ST-828 complex
195.164	PATRIC	2018	North America	United States	Turkey	Campylobacter coli	aspA(33)	glnA(39)	gltA(30)	glyA(82)	pgm(188)	tkt(43)	uncA(41)	1604	ST-828 complex
195.164	PATRIC	2018	North America	United States	Chicken	Campylobacter coli	aspA(33)	glnA(39)	gltA(30)	glyA(82)	pgm(113)	tkt(43)	uncA(17)	829	ST-828 complex
195.164	PATRIC	2018	North America	United States	Chicken	Campylobacter coli	aspA(33)	glnA(39)	gltA(122)	glyA(140)	pgm(113)	tkt(43)	uncA(17)	1050	ST-828 complex
195.165	PATRIC	2018	North America	United States	Chicken	Campylobacter coli	aspA(211)	glnA(39)	gltA(30)	glyA(79)	pgm(104)	tkt(206)	uncA(17)	3262	ST-828 complex
195.165	PATRIC	2018	North America	United States	Chicken	Campylobacter coli	aspA(33)	glnA(39)	gltA(66)	glyA(82)	pgm(113)	tkt(43)	uncA(17)	7818	ST-828 complex
195.165	PATRIC	2018	North America	United States	Chicken	Campylobacter coli	aspA(33)	glnA(39)	gltA(30)	glyA(82)	pgm(113)	tkt(43)	uncA(17)	829	ST-828 complex
195.165	PATRIC	2018	North America	United States	Chicken	Campylobacter coli	aspA(33)	glnA(39)	gltA(30)	glyA(115)	pgm(113)	tkt(85)	uncA(17)	-	-
195.165	PATRIC	2018	North America	United States	Chicken	Campylobacter coli	aspA(33)	glnA(39)	gltA(30)	glyA(82)	pgm(253)	tkt(43)	uncA(41)	8064	ST-828 complex
195.165	PATRIC	2018	North America	United States	Cow	Campylobacter coli	aspA(33)	glnA(39)	gltA(30)	glyA(78)	pgm(104)	tkt(43)	uncA(17)	1068	ST-828 complex
195.165	PATRIC	2018	North America	United States	Chicken	Campylobacter coli	aspA(33)	glnA(39)	gltA(30)	glyA(82)	pgm(113)	tkt(43)	uncA(17)	829	ST-828 complex
195.165	PATRIC	-	North America	United States	-	Campylobacter coli	aspA(33)	glnA(39)	gltA(30)	glyA(79)	pgm(104)	tkt(43)	uncA(17)	902	ST-828 complex
195.165	PATRIC	2018	North America	United States	Chicken	Campylobacter coli	aspA(33)	glnA(39)	gltA(30)	glyA(82)	pgm(104)	tkt(43)	uncA(41)	1017	ST-828 complex
195.166	PATRIC	2018	North America	United States	Turkey	Campylobacter coli	aspA(33)	glnA(39)	gltA(30)	glyA(82)	pgm(113)	tkt(43)	uncA(41)	1119	ST-828 complex
195.166	PATRIC	2018	North America	United States	Chicken	Campylobacter coli	aspA(~78)	glnA(154)	gltA(336)	glyA(~220)	pgm(212)	tkt(458)	uncA(~653)	-	-
195.166	PATRIC	2018	North America	United States	Pig	Campylobacter coli	aspA(33)	glnA(153)	gltA(30)	glyA(82)	pgm(104)	tkt(43)	uncA(17)	1127	ST-828 complex
195.166	PATRIC	2018	North America	United States	Pig	Campylobacter coli	aspA(33)	glnA(38)	gltA(30)	glyA(78)	pgm(104)	tkt(56)	uncA(17)	9275	ST-828 complex
195.166	PATRIC	2018	North America	United States	Cow	Campylobacter coli	aspA(33)	glnA(39)	gltA(30)	glyA(78)	pgm(104)	tkt(43)	uncA(17)	1068	ST-828 complex
195.168	PATRIC	2010	North America	United States	Pig	Campylobacter coli	aspA(33)	glnA(38)	gltA(30)	glyA(82)	pgm(104)	tkt(35)	uncA(68)	2508	ST-828 complex
195.168	PATRIC	2009	North America	United States	Pig	Campylobacter coli	aspA(33)	glnA(38)	gltA(30)	glyA(82)	pgm(104)	tkt(43)	uncA(17)	854	ST-828 complex
195.168	PATRIC	2009	North America	United States	Pig	Campylobacter coli	aspA(33)	glnA(38)	gltA(30)	glyA(82)	pgm(104)	tkt(85)	uncA(68)	887	ST-828 complex
195.168	PATRIC	2009	North America	United States	Pig	Campylobacter coli	aspA(33)	glnA(38)	gltA(30)	glyA(82)	pgm(104)	tkt(43)	uncA(17)	854	ST-828 complex
195.168	PATRIC	2018	North America	United States	Chicken	Campylobacter coli	aspA(33)	glnA(39)	gltA(30)	glyA(82)	pgm(104)	tkt(~47)	uncA(17)	-	-
195.169	PATRIC	2018	North America	United States	Cow	Campylobacter coli	aspA(33)	glnA(39)	gltA(30)	glyA(79)	pgm(104)	tkt(43)	uncA(17)	902	ST-828 complex
195.169	PATRIC	2018	North America	United States	Chicken	Campylobacter coli	aspA(33)	glnA(39)	gltA(122)	glyA(140)	pgm(113)	tkt(43)	uncA(17)	1050	ST-828 complex
195.169	PATRIC	2018	North America	United States	Chicken	Campylobacter coli	aspA(32)	glnA(39)	gltA(30)	glyA(82)	pgm(113)	tkt(43)	uncA(17)	6184	ST-828 complex
195.169	PATRIC	2018	North America	United States	Chicken	Campylobacter coli	aspA(33)	glnA(39)	gltA(30)	glyA(82)	pgm(113)	tkt(43)	uncA(41)	1119	ST-828 complex
195.169	PATRIC	2018	North America	United States	Chicken	Campylobacter coli	aspA(33)	glnA(39)	gltA(30)	glyA(115)	pgm(113)	tkt(85)	uncA(17)	3777	ST-828 complex
195.169	PATRIC	2018	North America	United States	Chicken	Campylobacter coli	aspA(292)	glnA(39)	gltA(66)	glyA(82)	pgm(113)	tkt(85)	uncA(17)	-	-
195.169	PATRIC	-	North America	United States	-	Campylobacter coli	aspA(33)	glnA(39)	gltA(30)	glyA(79)	pgm(104)	tkt(43)	uncA(17)	902	ST-828 complex
195.169	PATRIC	2018	North America	United States	Chicken	Campylobacter coli	aspA(33)	glnA(39)	gltA(122)	glyA(140)	pgm(113)	tkt(43)	uncA(17)	1050	ST-828 complex
195.169	PATRIC	2018	North America	United States	Chicken	Campylobacter coli	aspA(33)	glnA(39)	gltA(30)	glyA(82)	pgm(113)	tkt(43)	uncA(17)	829	ST-828 complex
195.17	PATRIC	2018	North America	United States	Chicken	Campylobacter coli	aspA(33)	glnA(39)	gltA(66)	glyA(82)	pgm(113)	tkt(43)	uncA(17)	7818	ST-828 complex
195.17	PATRIC	2018	North America	United States	Chicken	Campylobacter coli	aspA(33)	glnA(39)	gltA(66)	glyA(82)	pgm(113)	tkt(43)	uncA(17)	7818	ST-828 complex
195.17	PATRIC	2018	North America	United States	Cow	Campylobacter coli	aspA(33)	glnA(39)	gltA(30)	glyA(78)	pgm(104)	tkt(43)	uncA(17)	1068	ST-828 complex
195.17	PATRIC	2018	North America	United States	Chicken	Campylobacter coli	aspA(33)	glnA(176)	gltA(30)	glyA(115)	pgm(308)	tkt(43)	uncA(17)	2073	ST-828 complex
195.17	PATRIC	2018	North America	United States	Chicken	Campylobacter coli	aspA(33)	glnA(39)	gltA(66)	glyA(82)	pgm(113)	tkt(43)	uncA(17)	7818	ST-828 complex
195.17	PATRIC	2018	North America	United States	Chicken	Campylobacter coli	aspA(33)	glnA(39)	gltA(122)	glyA(140)	pgm(113)	tkt(43)	uncA(17)	1050	ST-828 complex
195.17	PATRIC	2018	North America	United States	Chicken	Campylobacter coli	aspA(33)	glnA(39)	gltA(30)	glyA(82)	pgm(113)	tkt(35)	uncA(17)	899	ST-828 complex
195.17	PATRIC	2018	North America	United States	Cow	Campylobacter coli	aspA(33)	glnA(39)	gltA(30)	glyA(79)	pgm(104)	tkt(43)	uncA(17)	902	ST-828 complex
195.171	PATRIC	2018	North America	United States	Chicken	Campylobacter coli	aspA(33)	glnA(176)	gltA(30)	glyA(82)	pgm(104)	tkt(43)	uncA(17)	3753	ST-828 complex
195.171	PATRIC	2011	North America	United States	Chicken	Campylobacter coli	aspA(33)	glnA(39)	gltA(30)	glyA(82)	pgm(113)	tkt(43)	uncA(17)	829	ST-828 complex
195.171	PATRIC	2011	North America	United States	Chicken	Campylobacter coli	aspA(33)	glnA(39)	gltA(30)	glyA(82)	pgm(113)	tkt(43)	uncA(17)	829	ST-828 complex
195.171	PATRIC	2011	North America	United States	Chicken	Campylobacter coli	aspA(33)	glnA(39)	gltA(122)	glyA(140)	pgm(113)	tkt(43)	uncA(17)	1050	ST-828 complex
195.171	PATRIC	2011	North America	United States	Chicken	Campylobacter coli	aspA(33)	glnA(39)	gltA(122)	glyA(140)	pgm(113)	tkt(43)	uncA(17)	1050	ST-828 complex
195.171	PATRIC	2011	North America	United States	Chicken	Campylobacter coli	aspA(33)	glnA(39)	gltA(30)	glyA(82)	pgm(113)	tkt(43)	uncA(41)	1119	ST-828 complex
195.171	PATRIC	2016	North America	United States	Chicken	Campylobacter coli	aspA(33)	glnA(39)	gltA(30)	glyA(82)	pgm(113)	tkt(43)	uncA(41)	1119	ST-828 complex
195.171	PATRIC	2016	North America	United States	Chicken	Campylobacter coli	aspA(33)	glnA(39)	gltA(30)	glyA(82)	pgm(113)	tkt(43)	uncA(41)	1119	ST-828 complex
195.171	PATRIC	2017	Europe	United Kingdom	Human	Campylobacter coli	aspA(33)	glnA(39)	gltA(30)	glyA(82)	pgm(104)	tkt(56)	uncA(17)	827	ST-828 complex
195.202	PATRIC	2016	North America	United States	Cow	Campylobacter coli	aspA(33)	glnA(39)	gltA(30)	glyA(78)	pgm(104)	tkt(43)	uncA(17)	1068	ST-828 complex
195.202	PATRIC	2016	North America	United States	Cow	Campylobacter coli	aspA(33)	glnA(39)	gltA(30)	glyA(78)	pgm(104)	tkt(43)	uncA(17)	1068	ST-828 complex
195.203	PATRIC	2016	North America	United States	Pig	Campylobacter coli	aspA(33)	glnA(39)	gltA(30)	glyA(82)	pgm(113)	tkt(35)	uncA(17)	899	ST-828 complex
195.203	PATRIC	2016	North America	United States	Pig	Campylobacter coli	aspA(33)	glnA(38)	gltA(30)	glyA(173)	pgm(104)	tkt(35)	uncA(68)	1109	-
195.203	PATRIC	2016	North America	United States	Cow	Campylobacter coli	aspA(33)	glnA(39)	gltA(30)	glyA(78)	pgm(104)	tkt(43)	uncA(17)	1068	ST-828 complex
195.203	PATRIC	2016	North America	United States	Cow	Campylobacter coli	aspA(33)	glnA(39)	gltA(30)	glyA(78)	pgm(104)	tkt(43)	uncA(17)	1068	ST-828 complex
195.203	PATRIC	2016	North America	United States	Pig	Campylobacter coli	aspA(33)	glnA(39)	gltA(30)	glyA(82)	pgm(113)	tkt(47)	uncA(17)	825	ST-828 complex
195.203	PATRIC	2016	North America	United States	Cow	Campylobacter coli	aspA(33)	glnA(39)	gltA(30)	glyA(78)	pgm(104)	tkt(43)	uncA(17)	1068	ST-828 complex
195.203	PATRIC	2016	North America	United States	Pig	Campylobacter coli	aspA(33)	glnA(39)	gltA(30)	glyA(82)	pgm(113)	tkt(47)	uncA(17)	825	ST-828 complex
195.203	PATRIC	2016	North America	United States	Chicken	Campylobacter coli	aspA(33)	glnA(39)	gltA(66)	glyA(82)	pgm(113)	tkt(43)	uncA(17)	7818	ST-828 complex
195.203	PATRIC	2016	North America	United States	Cow	Campylobacter coli	aspA(33)	glnA(39)	gltA(30)	glyA(78)	pgm(104)	tkt(43)	uncA(17)	1068	ST-828 complex
195.204	PATRIC	2016	North America	United States	Pig	Campylobacter coli	aspA(33)	glnA(39)	gltA(30)	glyA(78)	pgm(104)	tkt(43)	uncA(17)	1068	ST-828 complex
195.204	PATRIC	2016	North America	United States	Cow	Campylobacter coli	aspA(33)	glnA(39)	gltA(30)	glyA(78)	pgm(104)	tkt(43)	uncA(17)	1068	ST-828 complex
195.204	PATRIC	2016	North America	United States	Pig	Campylobacter coli	aspA(33)	glnA(38)	gltA(30)	glyA(82)	pgm(104)	tkt(85)	uncA(68)	887	ST-828 complex
195.204	PATRIC	2016	North America	United States	Chicken	Campylobacter coli	aspA(33)	glnA(39)	gltA(30)	glyA(82)	pgm(104)	tkt(43)	uncA(17)	828	ST-828 complex
195.204	PATRIC	2016	North America	United States	Cow	Campylobacter coli	aspA(33)	glnA(39)	gltA(30)	glyA(78)	pgm(104)	tkt(43)	uncA(17)	1068	ST-828 complex
195.204	PATRIC	2016	North America	United States	Cow	Campylobacter coli	aspA(33)	glnA(38)	gltA(30)	glyA(82)	pgm(104)	tkt(85)	uncA(68)	887	ST-828 complex
195.204	PATRIC	2016	North America	United States	Cow	Campylobacter coli	aspA(33)	glnA(39)	gltA(30)	glyA(78)	pgm(104)	tkt(43)	uncA(17)	1068	ST-828 complex
195.204	PATRIC	2016	North America	United States	Cow	Campylobacter coli	aspA(33)	glnA(39)	gltA(30)	glyA(78)	pgm(104)	tkt(43)	uncA(17)	1068	ST-828 complex
195.204	PATRIC	2016	North America	United States	Pig	Campylobacter coli	aspA(33)	glnA(39)	gltA(30)	glyA(82)	pgm(118)	tkt(35)	uncA(17)	1153	ST-828 complex
195.205	PATRIC	2016	North America	United States	Cow	Campylobacter coli	aspA(33)	glnA(39)	gltA(30)	glyA(79)	pgm(104)	tkt(43)	uncA(17)	902	ST-828 complex
195.205	PATRIC	2016	North America	United States	Cow	Campylobacter coli	aspA(33)	glnA(39)	gltA(30)	glyA(78)	pgm(104)	tkt(43)	uncA(17)	1068	ST-828 complex
195.205	PATRIC	2016	North America	United States	Pig	Campylobacter coli	aspA(33)	glnA(39)	gltA(30)	glyA(82)	pgm(118)	tkt(56)	uncA(17)	6334	ST-828 complex
195.205	PATRIC	2016	North America	United States	Cow	Campylobacter coli	aspA(33)	glnA(39)	gltA(30)	glyA(78)	pgm(104)	tkt(43)	uncA(17)	1068	ST-828 complex
195.205	PATRIC	2016	North America	United States	Pig	Campylobacter coli	aspA(33)	glnA(39)	gltA(30)	glyA(82)	pgm(104)	tkt(47)	uncA(17)	1055	ST-828 complex
195.205	PATRIC	2016	North America	United States	Cow	Campylobacter coli	aspA(33)	glnA(39)	gltA(30)	glyA(78)	pgm(104)	tkt(43)	uncA(17)	1068	ST-828 complex
195.205	PATRIC	2016	North America	United States	Pig	Campylobacter coli	aspA(33)	glnA(39)	gltA(30)	glyA(82)	pgm(104)	tkt(43)	uncA(17)	828	ST-828 complex
195.205	PATRIC	2016	North America	United States	Pig	Campylobacter coli	aspA(33)	glnA(39)	gltA(30)	glyA(82)	pgm(113)	tkt(43)	uncA(17)	829	ST-828 complex
195.206	PATRIC	2016	North America	United States	Pig	Campylobacter coli	aspA(33)	glnA(39)	gltA(30)	glyA(82)	pgm(104)	tkt(43)	uncA(17)	828	ST-828 complex
195.206	PATRIC	2016	North America	United States	Pig	Campylobacter coli	aspA(33)	glnA(39)	gltA(30)	glyA(82)	pgm(104)	tkt(85)	uncA(68)	1104	ST-828 complex
195.206	PATRIC	2016	North America	United States	Pig	Campylobacter coli	aspA(33)	glnA(39)	gltA(30)	glyA(78)	pgm(104)	tkt(43)	uncA(17)	1068	ST-828 complex
195.206	PATRIC	2016	North America	United States	Cow	Campylobacter coli	aspA(33)	glnA(39)	gltA(30)	glyA(79)	pgm(104)	tkt(43)	uncA(17)	902	ST-828 complex
195.206	PATRIC	2016	North America	United States	Pig	Campylobacter coli	aspA(33)	glnA(38)	gltA(30)	glyA(82)	pgm(104)	tkt(85)	uncA(68)	887	ST-828 complex
195.206	PATRIC	2016	North America	United States	Pig	Campylobacter coli	aspA(33)	glnA(39)	gltA(30)	glyA(78)	pgm(104)	tkt(35)	uncA(17)	1117	ST-828 complex
195.206	PATRIC	2016	North America	United States	Pig	Campylobacter coli	aspA(33)	glnA(39)	gltA(30)	glyA(173)	pgm(113)	tkt(35)	uncA(68)	1827	-
195.206	PATRIC	2016	North America	United States	Pig	Campylobacter coli	aspA(33)	glnA(38)	gltA(30)	glyA(167)	pgm(104)	tkt(35)	uncA(17)	1099	ST-828 complex
195.206	PATRIC	2016	North America	United States	Pig	Campylobacter coli	aspA(33)	glnA(38)	gltA(30)	glyA(82)	pgm(104)	tkt(43)	uncA(17)	854	ST-828 complex
195.207	PATRIC	2016	North America	United States	Pig	Campylobacter coli	aspA(33)	glnA(39)	gltA(30)	glyA(82)	pgm(104)	tkt(85)	uncA(17)	1445	ST-828 complex
195.207	PATRIC	2016	North America	United States	Cow	Campylobacter coli	aspA(33)	glnA(39)	gltA(30)	glyA(78)	pgm(104)	tkt(43)	uncA(17)	1068	ST-828 complex
195.207	PATRIC	2016	North America	United States	Pig	Campylobacter coli	aspA(33)	glnA(38)	gltA(30)	glyA(78)	pgm(104)	tkt(35)	uncA(17)	1113	ST-828 complex
195.207	PATRIC	2016	North America	United States	Chicken	Campylobacter coli	aspA(33)	glnA(39)	gltA(66)	glyA(82)	pgm(113)	tkt(43)	uncA(17)	7818	ST-828 complex
195.207	PATRIC	2016	North America	United States	Pig	Campylobacter coli	aspA(33)	glnA(39)	gltA(30)	glyA(174)	pgm(104)	tkt(35)	uncA(17)	1103	ST-828 complex
195.207	PATRIC	2016	North America	United States	Cow	Campylobacter coli	aspA(33)	glnA(39)	gltA(30)	glyA(78)	pgm(104)	tkt(43)	uncA(17)	1068	ST-828 complex
195.207	PATRIC	2016	North America	United States	Cow	Campylobacter coli	aspA(33)	glnA(39)	gltA(30)	glyA(78)	pgm(104)	tkt(43)	uncA(17)	1068	ST-828 complex
195.207	PATRIC	2016	North America	United States	Pig	Campylobacter coli	aspA(33)	glnA(39)	gltA(30)	glyA(78)	pgm(104)	tkt(43)	uncA(17)	1068	ST-828 complex
195.207	PATRIC	2016	North America	United States	Cow	Campylobacter coli	aspA(33)	glnA(39)	gltA(30)	glyA(78)	pgm(104)	tkt(43)	uncA(17)	1068	ST-828 complex
195.208	PATRIC	2016	North America	United States	Pig	Campylobacter coli	aspA(33)	glnA(39)	gltA(30)	glyA(82)	pgm(104)	tkt(35)	uncA(17)	1058	ST-828 complex
195.208	PATRIC	2016	North America	United States	Pig	Campylobacter coli	aspA(116)	glnA(39)	gltA(30)	glyA(82)	pgm(113)	tkt(85)	uncA(36)	9523	-
195.208	PATRIC	2016	North America	United States	Cow	Campylobacter coli	aspA(33)	glnA(39)	gltA(30)	glyA(78)	pgm(104)	tkt(43)	uncA(17)	1068	ST-828 complex
195.208	PATRIC	2016	North America	United States	Cow	Campylobacter coli	aspA(33)	glnA(39)	gltA(30)	glyA(78)	pgm(104)	tkt(43)	uncA(17)	1068	ST-828 complex
195.208	PATRIC	2016	North America	United States	Pig	Campylobacter coli	aspA(33)	glnA(39)	gltA(30)	glyA(82)	pgm(104)	tkt(56)	uncA(17)	827	ST-828 complex
195.208	PATRIC	2016	North America	United States	Chicken	Campylobacter coli	aspA(211)	glnA(39)	gltA(30)	glyA(79)	pgm(104)	tkt(206)	uncA(17)	3262	ST-828 complex
195.208	PATRIC	2016	North America	United States	Pig	Campylobacter coli	aspA(33)	glnA(39)	gltA(30)	glyA(82)	pgm(113)	tkt(47)	uncA(17)	825	ST-828 complex
195.208	PATRIC	2016	North America	United States	Pig	Campylobacter coli	aspA(33)	glnA(39)	gltA(30)	glyA(78)	pgm(104)	tkt(43)	uncA(17)	1068	ST-828 complex
195.208	PATRIC	2016	North America	United States	Pig	Campylobacter coli	aspA(33)	glnA(39)	gltA(30)	glyA(82)	pgm(113)	tkt(47)	uncA(17)	825	ST-828 complex
195.208	PATRIC	2016	North America	United States	Pig	Campylobacter coli	aspA(33)	glnA(38)	gltA(30)	glyA(82)	pgm(104)	tkt(43)	uncA(17)	854	ST-828 complex
195.209	PATRIC	2016	North America	United States	Pig	Campylobacter coli	aspA(33)	glnA(39)	gltA(30)	glyA(78)	pgm(104)	tkt(35)	uncA(17)	1117	ST-828 complex
195.209	PATRIC	2016	North America	United States	Pig	Campylobacter coli	aspA(33)	glnA(39)	gltA(354)	glyA(82)	pgm(113)	tkt(43)	uncA(17)	-	-
195.209	PATRIC	2016	North America	United States	Pig	Campylobacter coli	aspA(33)	glnA(38)	gltA(30)	glyA(82)	pgm(104)	tkt(35)	uncA(68)	2508	ST-828 complex
195.209	PATRIC	2016	North America	United States	Pig	Campylobacter coli	aspA(33)	glnA(153)	gltA(44)	glyA(82)	pgm(104)	tkt(44)	uncA(36)	-	-
195.209	PATRIC	2016	North America	United States	Pig	Campylobacter coli	aspA(33)	glnA(38)	gltA(30)	glyA(78)	pgm(104)	tkt(35)	uncA(17)	1113	ST-828 complex
195.209	PATRIC	2016	North America	United States	Pig	Campylobacter coli	aspA(33)	glnA(39)	gltA(128)	glyA(82)	pgm(113)	tkt(117)	uncA(36)	1168	-
195.209	PATRIC	2016	North America	United States	Cow	Campylobacter coli	aspA(33)	glnA(39)	gltA(30)	glyA(78)	pgm(104)	tkt(43)	uncA(17)	1068	ST-828 complex
195.209	PATRIC	2016	North America	United States	Cow	Campylobacter coli	aspA(33)	glnA(39)	gltA(30)	glyA(82)	pgm(104)	tkt(43)	uncA(17)	828	ST-828 complex
195.209	PATRIC	2016	North America	United States	Pig	Campylobacter coli	aspA(33)	glnA(39)	gltA(30)	glyA(82)	pgm(104)	tkt(43)	uncA(17)	828	ST-828 complex
195.21	PATRIC	2016	North America	United States	Pig	Campylobacter coli	aspA(33)	glnA(39)	gltA(30)	glyA(82)	pgm(113)	tkt(47)	uncA(17)	825	ST-828 complex
195.21	PATRIC	2016	North America	United States	Chicken	Campylobacter coli	aspA(33)	glnA(39)	gltA(30)	glyA(82)	pgm(113)	tkt(43)	uncA(17)	829	ST-828 complex
195.21	PATRIC	2016	North America	United States	Cow	Campylobacter coli	aspA(33)	glnA(39)	gltA(30)	glyA(78)	pgm(104)	tkt(43)	uncA(17)	1068	ST-828 complex
195.21	PATRIC	2016	North America	United States	Cow	Campylobacter coli	aspA(33)	glnA(39)	gltA(30)	glyA(78)	pgm(104)	tkt(43)	uncA(17)	1068	ST-828 complex
195.21	PATRIC	2016	North America	United States	Cow	Campylobacter coli	aspA(33)	glnA(39)	gltA(30)	glyA(78)	pgm(104)	tkt(43)	uncA(17)	1068	ST-828 complex
195.21	PATRIC	2016	North America	United States	Pig	Campylobacter coli	aspA(33)	glnA(39)	gltA(30)	glyA(82)	pgm(104)	tkt(47)	uncA(17)	1055	ST-828 complex
195.21	PATRIC	2016	North America	United States	Pig	Campylobacter coli	aspA(33)	glnA(39)	gltA(30)	glyA(79)	pgm(113)	tkt(43)	uncA(17)	832	ST-828 complex
195.21	PATRIC	2016	North America	United States	Cow	Campylobacter coli	aspA(33)	glnA(39)	gltA(30)	glyA(78)	pgm(104)	tkt(43)	uncA(17)	1068	ST-828 complex
195.21	PATRIC	2016	North America	United States	Cow	Campylobacter coli	aspA(33)	glnA(39)	gltA(30)	glyA(78)	pgm(104)	tkt(43)	uncA(17)	1068	ST-828 complex
195.211	PATRIC	2016	North America	United States	Pig	Campylobacter coli	aspA(33)	glnA(38)	gltA(30)	glyA(82)	pgm(104)	tkt(85)	uncA(68)	887	ST-828 complex
195.211	PATRIC	2016	North America	United States	Cow	Campylobacter coli	aspA(33)	glnA(39)	gltA(30)	glyA(78)	pgm(104)	tkt(43)	uncA(17)	1068	ST-828 complex
195.211	PATRIC	2016	North America	United States	Cow	Campylobacter coli	aspA(33)	glnA(39)	gltA(30)	glyA(78)	pgm(104)	tkt(43)	uncA(17)	1068	ST-828 complex
195.211	PATRIC	2016	North America	United States	Cow	Campylobacter coli	aspA(33)	glnA(39)	gltA(30)	glyA(78)	pgm(104)	tkt(43)	uncA(17)	1068	ST-828 complex
195.211	PATRIC	2016	North America	United States	Pig	Campylobacter coli	aspA(33)	glnA(39)	gltA(134)	glyA(82)	pgm(104)	tkt(35)	uncA(17)	7748	ST-828 complex
195.211	PATRIC	2016	North America	United States	Cow	Campylobacter coli	aspA(33)	glnA(39)	gltA(30)	glyA(78)	pgm(104)	tkt(43)	uncA(17)	1068	ST-828 complex
195.211	PATRIC	2016	North America	United States	Pig	Campylobacter coli	aspA(33)	glnA(39)	gltA(30)	glyA(82)	pgm(113)	tkt(35)	uncA(17)	899	ST-828 complex
195.211	PATRIC	2016	North America	United States	Pig	Campylobacter coli	aspA(117)	glnA(39)	gltA(134)	glyA(82)	pgm(113)	tkt(47)	uncA(~17)	-	-
195.212	PATRIC	2016	North America	United States	Cow	Campylobacter coli	aspA(33)	glnA(39)	gltA(30)	glyA(78)	pgm(104)	tkt(43)	uncA(17)	1068	ST-828 complex
195.212	PATRIC	2016	North America	United States	Cow	Campylobacter coli	aspA(33)	glnA(39)	gltA(30)	glyA(78)	pgm(104)	tkt(43)	uncA(17)	1068	ST-828 complex
195.212	PATRIC	2016	North America	United States	Pig	Campylobacter coli	aspA(33)	glnA(39)	gltA(30)	glyA(82)	pgm(113)	tkt(43)	uncA(17)	829	ST-828 complex
195.212	PATRIC	2016	North America	United States	Pig	Campylobacter coli	aspA(33)	glnA(38)	gltA(30)	glyA(82)	pgm(104)	tkt(47)	uncA(17)	2733	ST-828 complex
195.212	PATRIC	2016	North America	United States	Cow	Campylobacter coli	aspA(33)	glnA(39)	gltA(30)	glyA(78)	pgm(104)	tkt(43)	uncA(17)	1068	ST-828 complex
195.212	PATRIC	2016	North America	United States	Pig	Campylobacter coli	aspA(118)	glnA(39)	gltA(30)	glyA(79)	pgm(104)	tkt(47)	uncA(17)	1205	ST-828 complex
195.212	PATRIC	2016	North America	United States	Chicken	Campylobacter coli	aspA(33)	glnA(39)	gltA(30)	glyA(82)	pgm(113)	tkt(35)	uncA(17)	899	ST-828 complex
195.212	PATRIC	2016	North America	United States	Cow	Campylobacter coli	aspA(33)	glnA(39)	gltA(30)	glyA(78)	pgm(104)	tkt(43)	uncA(17)	1068	ST-828 complex
195.212	PATRIC	2016	North America	United States	Cow	Campylobacter coli	aspA(33)	glnA(39)	gltA(30)	glyA(78)	pgm(104)	tkt(43)	uncA(17)	1068	ST-828 complex
195.213	PATRIC	2016	North America	United States	Pig	Campylobacter coli	aspA(33)	glnA(39)	gltA(30)	glyA(82)	pgm(104)	tkt(47)	uncA(17)	1055	ST-828 complex
195.213	PATRIC	2016	North America	United States	Cow	Campylobacter coli	aspA(33)	glnA(39)	gltA(30)	glyA(78)	pgm(104)	tkt(43)	uncA(17)	1068	ST-828 complex
195.213	PATRIC	2016	North America	United States	Cow	Campylobacter coli	aspA(33)	glnA(39)	gltA(30)	glyA(78)	pgm(104)	tkt(43)	uncA(17)	1068	ST-828 complex
195.213	PATRIC	2016	North America	United States	Pig	Campylobacter coli	aspA(33)	glnA(39)	gltA(44)	glyA(82)	pgm(104)	tkt(43)	uncA(17)	5844	ST-828 complex
195.213	PATRIC	2016	North America	United States	Pig	Campylobacter coli	aspA(33)	glnA(39)	gltA(30)	glyA(78)	pgm(104)	tkt(43)	uncA(17)	1068	ST-828 complex
195.213	PATRIC	2016	North America	United States	Pig	Campylobacter coli	aspA(33)	glnA(39)	gltA(30)	glyA(78)	pgm(104)	tkt(43)	uncA(17)	1068	ST-828 complex
195.213	PATRIC	2016	North America	United States	Pig	Campylobacter coli	aspA(33)	glnA(39)	gltA(30)	glyA(82)	pgm(104)	tkt(44)	uncA(17)	1145	ST-828 complex
195.213	PATRIC	2016	North America	United States	Pig	Campylobacter coli	aspA(33)	glnA(39)	gltA(44)	glyA(82)	pgm(118)	tkt(56)	uncA(17)	-	-
195.213	PATRIC	2016	North America	United States	Cow	Campylobacter coli	aspA(33)	glnA(39)	gltA(30)	glyA(78)	pgm(104)	tkt(43)	uncA(17)	1068	ST-828 complex
195.214	PATRIC	2016	North America	United States	Cow	Campylobacter coli	aspA(33)	glnA(39)	gltA(30)	glyA(78)	pgm(104)	tkt(43)	uncA(17)	1068	ST-828 complex
195.214	PATRIC	2016	North America	United States	Cow	Campylobacter coli	aspA(33)	glnA(39)	gltA(30)	glyA(78)	pgm(104)	tkt(43)	uncA(17)	1068	ST-828 complex
195.214	PATRIC	2016	North America	United States	Cow	Campylobacter coli	aspA(33)	glnA(39)	gltA(30)	glyA(78)	pgm(104)	tkt(43)	uncA(17)	1068	ST-828 complex
195.214	PATRIC	2016	North America	United States	Pig	Campylobacter coli	aspA(33)	glnA(39)	gltA(30)	glyA(82)	pgm(104)	tkt(56)	uncA(17)	827	ST-828 complex
195.214	PATRIC	2016	North America	United States	Cow	Campylobacter coli	aspA(33)	glnA(39)	gltA(30)	glyA(79)	pgm(104)	tkt(43)	uncA(17)	902	ST-828 complex
195.214	PATRIC	2016	North America	United States	Pig	Campylobacter coli	aspA(33)	glnA(39)	gltA(30)	glyA(82)	pgm(104)	tkt(35)	uncA(17)	1058	ST-828 complex
195.214	PATRIC	2016	North America	United States	Cow	Campylobacter coli	aspA(33)	glnA(39)	gltA(30)	glyA(78)	pgm(104)	tkt(43)	uncA(17)	1068	ST-828 complex
195.214	PATRIC	2016	North America	United States	Pig	Campylobacter coli	aspA(33)	glnA(39)	gltA(128)	glyA(82)	pgm(113)	tkt(117)	uncA(36)	1168	-
195.214	PATRIC	2016	North America	United States	Pig	Campylobacter coli	aspA(33)	glnA(38)	gltA(30)	glyA(82)	pgm(104)	tkt(173)	uncA(68)	1134	ST-828 complex
195.214	PATRIC	2016	North America	United States	Pig	Campylobacter coli	aspA(33)	glnA(153)	gltA(30)	glyA(82)	pgm(104)	tkt(43)	uncA(36)	1142	ST-828 complex
195.215	PATRIC	2016	North America	United States	Cow	Campylobacter coli	aspA(33)	glnA(39)	gltA(30)	glyA(78)	pgm(104)	tkt(43)	uncA(17)	1068	ST-828 complex
195.215	PATRIC	2016	North America	United States	Cow	Campylobacter coli	aspA(33)	glnA(39)	gltA(30)	glyA(78)	pgm(104)	tkt(43)	uncA(17)	1068	ST-828 complex
195.215	PATRIC	2016	North America	United States	Pig	Campylobacter coli	aspA(33)	glnA(38)	gltA(30)	glyA(82)	pgm(113)	tkt(47)	uncA(17)	2718	ST-828 complex
195.215	PATRIC	2016	North America	United States	Pig	Campylobacter coli	aspA(33)	glnA(39)	gltA(30)	glyA(82)	pgm(104)	tkt(43)	uncA(17)	828	ST-828 complex
195.215	PATRIC	2016	North America	United States	Pig	Campylobacter coli	aspA(33)	glnA(39)	gltA(30)	glyA(82)	pgm(211)	tkt(85)	uncA(17)	1082	ST-828 complex
195.215	PATRIC	2016	North America	United States	Cow	Campylobacter coli	aspA(33)	glnA(39)	gltA(30)	glyA(78)	pgm(104)	tkt(43)	uncA(17)	1068	ST-828 complex
195.215	PATRIC	2016	North America	United States	Cow	Campylobacter coli	aspA(33)	glnA(39)	gltA(30)	glyA(78)	pgm(104)	tkt(43)	uncA(17)	1068	ST-828 complex
195.215	PATRIC	2016	North America	United States	Cow	Campylobacter coli	aspA(33)	glnA(39)	gltA(30)	glyA(78)	pgm(104)	tkt(43)	uncA(17)	1068	ST-828 complex
195.215	PATRIC	2016	North America	United States	Pig	Campylobacter coli	aspA(33)	glnA(38)	gltA(30)	glyA(78)	pgm(104)	tkt(35)	uncA(17)	1113	ST-828 complex
195.216	PATRIC	2016	North America	United States	Pig	Campylobacter coli	aspA(33)	glnA(38)	gltA(134)	glyA(240)	pgm(104)	tkt(43)	uncA(17)	-	-
195.216	PATRIC	2016	North America	United States	Pig	Campylobacter coli	aspA(33)	glnA(39)	gltA(30)	glyA(82)	pgm(104)	tkt(44)	uncA(17)	1145	ST-828 complex
195.216	PATRIC	2016	North America	United States	Chicken	Campylobacter coli	aspA(33)	glnA(39)	gltA(354)	glyA(82)	pgm(113)	tkt(43)	uncA(17)	-	-
195.216	PATRIC	2016	North America	United States	Cow	Campylobacter coli	aspA(33)	glnA(39)	gltA(30)	glyA(79)	pgm(104)	tkt(43)	uncA(17)	902	ST-828 complex
195.216	PATRIC	2016	North America	United States	Cow	Campylobacter coli	aspA(33)	glnA(38)	gltA(30)	glyA(82)	pgm(104)	tkt(43)	uncA(17)	854	ST-828 complex
195.216	PATRIC	2016	North America	United States	Pig	Campylobacter coli	aspA(33)	glnA(153)	gltA(30)	glyA(82)	pgm(104)	tkt(43)	uncA(17)	1127	ST-828 complex
195.216	PATRIC	2016	North America	United States	Cow	Campylobacter coli	aspA(33)	glnA(39)	gltA(30)	glyA(78)	pgm(104)	tkt(43)	uncA(17)	1068	ST-828 complex
195.216	PATRIC	2016	North America	United States	Cow	Campylobacter coli	aspA(33)	glnA(39)	gltA(30)	glyA(78)	pgm(104)	tkt(43)	uncA(17)	1068	ST-828 complex
195.216	PATRIC	2016	North America	United States	Cow	Campylobacter coli	aspA(33)	glnA(39)	gltA(30)	glyA(78)	pgm(104)	tkt(43)	uncA(17)	1068	ST-828 complex
195.217	PATRIC	2016	North America	United States	Pig	Campylobacter coli	aspA(33)	glnA(38)	gltA(30)	glyA(82)	pgm(104)	tkt(173)	uncA(68)	1134	ST-828 complex
195.217	PATRIC	2016	North America	United States	Pig	Campylobacter coli	aspA(33)	glnA(39)	gltA(30)	glyA(78)	pgm(104)	tkt(85)	uncA(68)	-	-
195.217	PATRIC	2016	North America	United States	Pig	Campylobacter coli	aspA(33)	glnA(38)	gltA(30)	glyA(82)	pgm(104)	tkt(85)	uncA(68)	887	ST-828 complex
195.217	PATRIC	2016	North America	United States	Cow	Campylobacter coli	aspA(33)	glnA(39)	gltA(30)	glyA(78)	pgm(104)	tkt(43)	uncA(17)	1068	ST-828 complex
195.217	PATRIC	2016	North America	United States	Chicken	Campylobacter coli	aspA(33)	glnA(39)	gltA(30)	glyA(82)	pgm(211)	tkt(85)	uncA(17)	1082	ST-828 complex
195.217	PATRIC	2016	North America	United States	Pig	Campylobacter coli	aspA(211)	glnA(39)	gltA(30)	glyA(79)	pgm(104)	tkt(206)	uncA(17)	3262	ST-828 complex
195.217	PATRIC	2016	North America	United States	Pig	Campylobacter coli	aspA(33)	glnA(39)	gltA(30)	glyA(82)	pgm(104)	tkt(56)	uncA(17)	827	ST-828 complex
195.217	PATRIC	2016	North America	United States	Pig	Campylobacter coli	aspA(33)	glnA(39)	gltA(30)	glyA(82)	pgm(118)	tkt(35)	uncA(17)	1153	ST-828 complex
195.218	PATRIC	2016	North America	United States	Pig	Campylobacter coli	aspA(33)	glnA(38)	gltA(30)	glyA(161)	pgm(104)	tkt(43)	uncA(17)	5177	ST-828 complex
195.218	PATRIC	2016	North America	United States	Cow	Campylobacter coli	aspA(33)	glnA(39)	gltA(30)	glyA(78)	pgm(104)	tkt(43)	uncA(17)	1068	ST-828 complex
195.218	PATRIC	2016	North America	United States	Pig	Campylobacter coli	aspA(33)	glnA(38)	gltA(30)	glyA(82)	pgm(104)	tkt(85)	uncA(68)	887	ST-828 complex
195.218	PATRIC	2016	North America	United States	Pig	Campylobacter coli	aspA(33)	glnA(39)	gltA(30)	glyA(82)	pgm(211)	tkt(85)	uncA(17)	1082	ST-828 complex
195.218	PATRIC	2016	North America	United States	Pig	Campylobacter coli	aspA(33)	glnA(38)	gltA(30)	glyA(82)	pgm(104)	tkt(43)	uncA(17)	854	ST-828 complex
195.218	PATRIC	2016	North America	United States	Pig	Campylobacter coli	aspA(33)	glnA(38)	gltA(30)	glyA(82)	pgm(104)	tkt(35)	uncA(17)	1096	ST-828 complex
195.218	PATRIC	2016	North America	United States	Pig	Campylobacter coli	aspA(33)	glnA(39)	gltA(30)	glyA(82)	pgm(113)	tkt(171)	uncA(17)	1837	ST-828 complex
195.218	PATRIC	2016	North America	United States	Pig	Campylobacter coli	aspA(53)	glnA(38)	gltA(30)	glyA(82)	pgm(104)	tkt(43)	uncA(17)	2732	ST-828 complex
195.218	PATRIC	2016	North America	United States	Pig	Campylobacter coli	aspA(33)	glnA(39)	gltA(134)	glyA(161)	pgm(104)	tkt(43)	uncA(17)	9519	ST-828 complex
195.219	PATRIC	2016	North America	United States	Chicken	Campylobacter coli	aspA(33)	glnA(39)	gltA(30)	glyA(82)	pgm(113)	tkt(43)	uncA(17)	829	ST-828 complex
195.219	PATRIC	2016	North America	United States	Pig	Campylobacter coli	aspA(33)	glnA(38)	gltA(134)	glyA(161)	pgm(104)	tkt(44)	uncA(17)	-	-
195.219	PATRIC	2016	North America	United States	Pig	Campylobacter coli	aspA(33)	glnA(39)	gltA(30)	glyA(82)	pgm(113)	tkt(47)	uncA(17)	825	ST-828 complex
195.219	PATRIC	2016	North America	United States	Cow	Campylobacter coli	aspA(33)	glnA(39)	gltA(30)	glyA(78)	pgm(104)	tkt(43)	uncA(17)	1068	ST-828 complex
195.219	PATRIC	2016	North America	United States	Cow	Campylobacter coli	aspA(33)	glnA(39)	gltA(30)	glyA(78)	pgm(104)	tkt(43)	uncA(17)	1068	ST-828 complex
195.219	PATRIC	2016	North America	United States	Cow	Campylobacter coli	aspA(33)	glnA(39)	gltA(30)	glyA(78)	pgm(104)	tkt(43)	uncA(17)	1068	ST-828 complex
195.219	PATRIC	2016	North America	United States	Pig	Campylobacter coli	aspA(33)	glnA(38)	gltA(30)	glyA(82)	pgm(104)	tkt(43)	uncA(17)	854	ST-828 complex
195.219	PATRIC	2016	North America	United States	Cow	Campylobacter coli	aspA(33)	glnA(39)	gltA(30)	glyA(78)	pgm(104)	tkt(43)	uncA(17)	1068	ST-828 complex
195.219	PATRIC	2016	North America	United States	Cow	Campylobacter coli	aspA(33)	glnA(39)	gltA(30)	glyA(78)	pgm(104)	tkt(43)	uncA(17)	1068	ST-828 complex
195.22	PATRIC	2016	North America	United States	Cow	Campylobacter coli	aspA(33)	glnA(39)	gltA(30)	glyA(78)	pgm(104)	tkt(43)	uncA(17)	1068	ST-828 complex
195.22	PATRIC	2016	North America	United States	Pig	Campylobacter coli	aspA(33)	glnA(39)	gltA(30)	glyA(82)	pgm(~104)	tkt(43)	uncA(17)	-	-
195.22	PATRIC	2016	North America	United States	Cow	Campylobacter coli	aspA(33)	glnA(39)	gltA(30)	glyA(78)	pgm(104)	tkt(43)	uncA(17)	1068	ST-828 complex
195.22	PATRIC	2016	North America	United States	Pig	Campylobacter coli	aspA(33)	glnA(39)	gltA(30)	glyA(82)	pgm(104)	tkt(43)	uncA(36)	1056	ST-828 complex
195.22	PATRIC	2016	North America	United States	Pig	Campylobacter coli	aspA(33)	glnA(39)	gltA(30)	glyA(161)	pgm(104)	tkt(35)	uncA(17)	-	-
195.22	PATRIC	2016	North America	United States	Cow	Campylobacter coli	aspA(33)	glnA(39)	gltA(30)	glyA(82)	pgm(113)	tkt(43)	uncA(17)	829	ST-828 complex
195.22	PATRIC	2016	North America	United States	Pig	Campylobacter coli	aspA(33)	glnA(39)	gltA(30)	glyA(174)	pgm(113)	tkt(35)	uncA(17)	1140	ST-828 complex
195.22	PATRIC	2016	North America	United States	Pig	Campylobacter coli	aspA(117)	glnA(39)	gltA(30)	glyA(82)	pgm(113)	tkt(43)	uncA(17)	-	-
195.22	PATRIC	2016	North America	United States	Pig	Campylobacter coli	aspA(33)	glnA(39)	gltA(30)	glyA(82)	pgm(104)	tkt(43)	uncA(17)	828	ST-828 complex
195.22	PATRIC	2016	North America	United States	Cow	Campylobacter coli	aspA(33)	glnA(39)	gltA(30)	glyA(78)	pgm(104)	tkt(43)	uncA(17)	1068	ST-828 complex
195.221	PATRIC	2016	North America	United States	Pig	Campylobacter coli	aspA(33)	glnA(39)	gltA(30)	glyA(82)	pgm(104)	tkt(44)	uncA(17)	1145	ST-828 complex
195.221	PATRIC	2016	North America	United States	Pig	Campylobacter coli	aspA(33)	glnA(38)	gltA(30)	glyA(82)	pgm(104)	tkt(43)	uncA(68)	1130	ST-828 complex
195.221	PATRIC	2016	North America	United States	Cow	Campylobacter coli	aspA(33)	glnA(39)	gltA(30)	glyA(78)	pgm(104)	tkt(43)	uncA(17)	1068	ST-828 complex
195.221	PATRIC	2016	North America	United States	Cow	Campylobacter coli	aspA(33)	glnA(39)	gltA(30)	glyA(78)	pgm(104)	tkt(43)	uncA(17)	1068	ST-828 complex
195.221	PATRIC	2016	North America	United States	Cow	Campylobacter coli	aspA(33)	glnA(39)	gltA(30)	glyA(78)	pgm(104)	tkt(43)	uncA(17)	1068	ST-828 complex
195.221	PATRIC	2016	North America	United States	Pig	Campylobacter coli	aspA(33)	glnA(39)	gltA(30)	glyA(78)	pgm(104)	tkt(35)	uncA(17)	1117	ST-828 complex
195.221	PATRIC	2016	North America	United States	Cow	Campylobacter coli	aspA(33)	glnA(39)	gltA(30)	glyA(78)	pgm(104)	tkt(43)	uncA(17)	1068	ST-828 complex
195.221	PATRIC	2016	North America	United States	Cow	Campylobacter coli	aspA(33)	glnA(39)	gltA(30)	glyA(78)	pgm(104)	tkt(43)	uncA(17)	1068	ST-828 complex
195.221	PATRIC	2016	North America	United States	Pig	Campylobacter coli	aspA(33)	glnA(39)	gltA(30)	glyA(82)	pgm(104)	tkt(43)	uncA(17)	828	ST-828 complex
195.222	PATRIC	2016	North America	United States	Cow	Campylobacter coli	aspA(33)	glnA(39)	gltA(30)	glyA(78)	pgm(104)	tkt(43)	uncA(17)	1068	ST-828 complex
195.222	PATRIC	2016	North America	United States	Cow	Campylobacter coli	aspA(33)	glnA(39)	gltA(30)	glyA(~78)	pgm(104)	tkt(43)	uncA(17)	-	-
195.222	PATRIC	2016	North America	United States	Pig	Campylobacter coli	aspA(118)	glnA(39)	gltA(30)	glyA(79)	pgm(104)	tkt(47)	uncA(17)	1205	ST-828 complex
195.222	PATRIC	2016	North America	United States	Pig	Campylobacter coli	aspA(33)	glnA(39)	gltA(30)	glyA(82)	pgm(113)	tkt(43)	uncA(17)	829	ST-828 complex
195.222	PATRIC	2016	North America	United States	Cow	Campylobacter coli	aspA(33)	glnA(39)	gltA(30)	glyA(78)	pgm(104)	tkt(43)	uncA(17)	1068	ST-828 complex
195.222	PATRIC	2016	North America	United States	Pig	Campylobacter coli	aspA(33)	glnA(39)	gltA(30)	glyA(79)	pgm(104)	tkt(47)	uncA(17)	830	ST-828 complex
195.222	PATRIC	2016	North America	United States	Pig	Campylobacter coli	aspA(33)	glnA(39)	gltA(30)	glyA(82)	pgm(104)	tkt(35)	uncA(17)	1058	ST-828 complex
195.222	PATRIC	2016	North America	United States	Pig	Campylobacter coli	aspA(33)	glnA(39)	gltA(134)	glyA(82)	pgm(104)	tkt(44)	uncA(17)	8599	ST-828 complex
195.222	PATRIC	2016	North America	United States	Pig	Campylobacter coli	aspA(33)	glnA(39)	gltA(30)	glyA(82)	pgm(113)	tkt(43)	uncA(17)	829	ST-828 complex
195.223	PATRIC	2016	North America	United States	Cow	Campylobacter coli	aspA(33)	glnA(39)	gltA(30)	glyA(78)	pgm(104)	tkt(43)	uncA(17)	1068	ST-828 complex
195.223	PATRIC	2016	North America	United States	Cow	Campylobacter coli	aspA(33)	glnA(39)	gltA(30)	glyA(78)	pgm(104)	tkt(43)	uncA(17)	1068	ST-828 complex
195.223	PATRIC	2016	North America	United States	Cow	Campylobacter coli	aspA(33)	glnA(39)	gltA(30)	glyA(79)	pgm(104)	tkt(43)	uncA(17)	902	ST-828 complex
195.223	PATRIC	2016	North America	United States	Cow	Campylobacter coli	aspA(33)	glnA(39)	gltA(30)	glyA(78)	pgm(104)	tkt(43)	uncA(17)	1068	ST-828 complex
195.223	PATRIC	2016	North America	United States	Pig	Campylobacter coli	aspA(33)	glnA(39)	gltA(30)	glyA(82)	pgm(113)	tkt(44)	uncA(17)	872	ST-828 complex
195.223	PATRIC	2016	North America	United States	Pig	Campylobacter coli	aspA(33)	glnA(39)	gltA(30)	glyA(82)	pgm(113)	tkt(43)	uncA(17)	829	ST-828 complex
195.223	PATRIC	2016	North America	United States	Pig	Campylobacter coli	aspA(33)	glnA(38)	gltA(30)	glyA(82)	pgm(104)	tkt(43)	uncA(17)	854	ST-828 complex
195.223	PATRIC	2016	North America	United States	Cow	Campylobacter coli	aspA(33)	glnA(39)	gltA(30)	glyA(78)	pgm(104)	tkt(43)	uncA(17)	1068	ST-828 complex
195.224	PATRIC	2016	North America	United States	Pig	Campylobacter coli	aspA(33)	glnA(38)	gltA(30)	glyA(82)	pgm(104)	tkt(47)	uncA(17)	2733	ST-828 complex
195.224	PATRIC	2016	North America	United States	Cow	Campylobacter coli	aspA(33)	glnA(39)	gltA(30)	glyA(78)	pgm(104)	tkt(43)	uncA(17)	1068	ST-828 complex
195.224	PATRIC	2016	North America	United States	Pig	Campylobacter coli	aspA(33)	glnA(39)	gltA(30)	glyA(82)	pgm(104)	tkt(35)	uncA(17)	1058	ST-828 complex
195.224	PATRIC	2016	North America	United States	Pig	Campylobacter coli	aspA(33)	glnA(39)	gltA(30)	glyA(79)	pgm(113)	tkt(43)	uncA(17)	832	ST-828 complex
195.224	PATRIC	2016	North America	United States	Pig	Campylobacter coli	aspA(33)	glnA(39)	gltA(30)	glyA(82)	pgm(113)	tkt(47)	uncA(17)	825	ST-828 complex
195.224	PATRIC	2016	North America	United States	Chicken	Campylobacter coli	aspA(33)	glnA(39)	gltA(30)	glyA(82)	pgm(113)	tkt(43)	uncA(17)	829	ST-828 complex
195.224	PATRIC	2016	North America	United States	Pig	Campylobacter coli	aspA(33)	glnA(38)	gltA(134)	glyA(161)	pgm(104)	tkt(44)	uncA(17)	-	-
195.224	PATRIC	2016	North America	United States	Cow	Campylobacter coli	aspA(33)	glnA(39)	gltA(30)	glyA(78)	pgm(104)	tkt(43)	uncA(17)	1068	ST-828 complex
195.224	PATRIC	2016	North America	United States	Chicken	Campylobacter coli	aspA(33)	glnA(39)	gltA(30)	glyA(82)	pgm(113)	tkt(43)	uncA(41)	1119	ST-828 complex
195.225	PATRIC	2016	North America	United States	Pig	Campylobacter coli	aspA(33)	glnA(39)	gltA(30)	glyA(82)	pgm(104)	tkt(43)	uncA(17)	828	ST-828 complex
195.225	PATRIC	2016	North America	United States	Cow	Campylobacter coli	aspA(33)	glnA(39)	gltA(30)	glyA(78)	pgm(104)	tkt(43)	uncA(17)	1068	ST-828 complex
195.225	PATRIC	2016	North America	United States	Pig	Campylobacter coli	aspA(33)	glnA(39)	gltA(30)	glyA(82)	pgm(104)	tkt(43)	uncA(17)	828	ST-828 complex
195.225	PATRIC	2016	North America	United States	Cow	Campylobacter coli	aspA(33)	glnA(39)	gltA(30)	glyA(78)	pgm(104)	tkt(43)	uncA(17)	1068	ST-828 complex
195.225	PATRIC	2016	North America	United States	Pig	Campylobacter coli	aspA(33)	glnA(39)	gltA(30)	glyA(82)	pgm(104)	tkt(171)	uncA(17)	1444	ST-828 complex
195.225	PATRIC	2016	North America	United States	Cow	Campylobacter coli	aspA(33)	glnA(~188)	gltA(30)	glyA(82)	pgm(104)	tkt(43)	uncA(17)	-	-
195.225	PATRIC	2016	North America	United States	Cow	Campylobacter coli	aspA(33)	glnA(39)	gltA(30)	glyA(78)	pgm(104)	tkt(43)	uncA(17)	1068	ST-828 complex
195.225	PATRIC	2016	North America	United States	Pig	Campylobacter coli	aspA(33)	glnA(39)	gltA(30)	glyA(82)	pgm(118)	tkt(35)	uncA(36)	1432	ST-828 complex
195.225	PATRIC	2016	North America	United States	Chicken	Campylobacter coli	aspA(8)	glnA(39)	gltA(30)	glyA(82)	pgm(113)	tkt(43)	uncA(41)	-	-
195.226	PATRIC	2016	North America	United States	Pig	Campylobacter coli	aspA(118)	glnA(39)	gltA(30)	glyA(79)	pgm(104)	tkt(47)	uncA(17)	1205	ST-828 complex
195.226	PATRIC	2016	North America	United States	Cow	Campylobacter coli	aspA(33)	glnA(39)	gltA(30)	glyA(78)	pgm(104)	tkt(43)	uncA(17)	1068	ST-828 complex
195.226	PATRIC	2016	North America	United States	Cow	Campylobacter coli	aspA(33)	glnA(39)	gltA(30)	glyA(78)	pgm(104)	tkt(43)	uncA(17)	1068	ST-828 complex
195.226	PATRIC	2016	North America	United States	Cow	Campylobacter coli	aspA(33)	glnA(39)	gltA(30)	glyA(78)	pgm(104)	tkt(43)	uncA(17)	1068	ST-828 complex
195.226	PATRIC	2016	North America	United States	Cow	Campylobacter coli	aspA(33)	glnA(39)	gltA(30)	glyA(78)	pgm(104)	tkt(43)	uncA(17)	1068	ST-828 complex
195.226	PATRIC	2016	North America	United States	Cow	Campylobacter coli	aspA(33)	glnA(39)	gltA(30)	glyA(78)	pgm(104)	tkt(43)	uncA(17)	1068	ST-828 complex
195.226	PATRIC	2016	North America	United States	Cow	Campylobacter coli	aspA(33)	glnA(39)	gltA(30)	glyA(78)	pgm(104)	tkt(43)	uncA(17)	1068	ST-828 complex
195.226	PATRIC	2016	North America	United States	Cow	Campylobacter coli	aspA(33)	glnA(39)	gltA(30)	glyA(79)	pgm(104)	tkt(43)	uncA(17)	902	ST-828 complex
195.226	PATRIC	2016	North America	United States	Pig	Campylobacter coli	aspA(33)	glnA(39)	gltA(30)	glyA(82)	pgm(104)	tkt(47)	uncA(17)	1055	ST-828 complex
195.226	PATRIC	2016	North America	United States	Cow	Campylobacter coli	aspA(33)	glnA(39)	gltA(30)	glyA(78)	pgm(104)	tkt(43)	uncA(17)	1068	ST-828 complex
195.227	PATRIC	2016	North America	United States	Cow	Campylobacter coli	aspA(33)	glnA(39)	gltA(30)	glyA(78)	pgm(104)	tkt(43)	uncA(17)	1068	ST-828 complex
195.227	PATRIC	2016	North America	United States	Pig	Campylobacter coli	aspA(33)	glnA(39)	gltA(30)	glyA(82)	pgm(104)	tkt(43)	uncA(17)	828	ST-828 complex
195.227	PATRIC	2016	North America	United States	Cow	Campylobacter coli	aspA(33)	glnA(39)	gltA(30)	glyA(78)	pgm(104)	tkt(43)	uncA(17)	1068	ST-828 complex
195.227	PATRIC	2016	North America	United States	Chicken	Campylobacter coli	aspA(33)	glnA(39)	gltA(30)	glyA(82)	pgm(211)	tkt(85)	uncA(17)	1082	ST-828 complex
195.227	PATRIC	2016	North America	United States	Cow	Campylobacter coli	aspA(33)	glnA(39)	gltA(30)	glyA(78)	pgm(104)	tkt(43)	uncA(17)	1068	ST-828 complex
195.227	PATRIC	2016	North America	United States	Chicken	Campylobacter coli	aspA(33)	glnA(39)	gltA(66)	glyA(82)	pgm(113)	tkt(85)	uncA(17)	-	-
195.227	PATRIC	2016	North America	United States	Cow	Campylobacter coli	aspA(33)	glnA(39)	gltA(30)	glyA(78)	pgm(104)	tkt(43)	uncA(17)	1068	ST-828 complex
195.227	PATRIC	2016	North America	United States	Chicken	Campylobacter coli	aspA(33)	glnA(39)	gltA(30)	glyA(82)	pgm(253)	tkt(43)	uncA(41)	8064	ST-828 complex
195.227	PATRIC	2016	North America	United States	Cow	Campylobacter coli	aspA(33)	glnA(39)	gltA(30)	glyA(82)	pgm(104)	tkt(43)	uncA(41)	1017	ST-828 complex
195.228	PATRIC	2016	North America	United States	Pig	Campylobacter coli	aspA(33)	glnA(39)	gltA(30)	glyA(82)	pgm(113)	tkt(47)	uncA(17)	825	ST-828 complex
195.228	PATRIC	2016	North America	United States	Cow	Campylobacter coli	aspA(33)	glnA(39)	gltA(30)	glyA(79)	pgm(104)	tkt(64)	uncA(41)	8176	ST-828 complex
195.228	PATRIC	2016	North America	United States	Cow	Campylobacter coli	aspA(33)	glnA(39)	gltA(30)	glyA(78)	pgm(104)	tkt(43)	uncA(17)	1068	ST-828 complex
195.228	PATRIC	2016	North America	United States	Pig	Campylobacter coli	aspA(33)	glnA(39)	gltA(30)	glyA(79)	pgm(104)	tkt(47)	uncA(17)	830	ST-828 complex
195.228	PATRIC	2016	North America	United States	Cow	Campylobacter coli	aspA(33)	glnA(39)	gltA(30)	glyA(78)	pgm(104)	tkt(43)	uncA(17)	1068	ST-828 complex
195.228	PATRIC	2016	North America	United States	Cow	Campylobacter coli	aspA(33)	glnA(39)	gltA(30)	glyA(79)	pgm(104)	tkt(43)	uncA(17)	902	ST-828 complex
195.228	PATRIC	2016	North America	United States	Cow	Campylobacter coli	aspA(33)	glnA(39)	gltA(30)	glyA(79)	pgm(104)	tkt(43)	uncA(17)	902	ST-828 complex
195.228	PATRIC	2016	North America	United States	Cow	Campylobacter coli	aspA(33)	glnA(39)	gltA(30)	glyA(78)	pgm(104)	tkt(43)	uncA(17)	1068	ST-828 complex
195.228	PATRIC	2016	North America	United States	Pig	Campylobacter coli	aspA(33)	glnA(39)	gltA(30)	glyA(82)	pgm(104)	tkt(56)	uncA(17)	827	ST-828 complex
195.229	PATRIC	2016	North America	United States	Pig	Campylobacter coli	aspA(33)	glnA(38)	gltA(30)	glyA(82)	pgm(104)	tkt(44)	uncA(36)	1107	ST-828 complex
195.229	PATRIC	2016	North America	United States	Cow	Campylobacter coli	aspA(33)	glnA(39)	gltA(30)	glyA(79)	pgm(104)	tkt(43)	uncA(17)	902	ST-828 complex
195.229	PATRIC	2016	North America	United States	Chicken	Campylobacter coli	aspA(33)	glnA(39)	gltA(30)	glyA(82)	pgm(104)	tkt(43)	uncA(17)	828	ST-828 complex
195.229	PATRIC	2016	North America	United States	Cow	Campylobacter coli	aspA(33)	glnA(39)	gltA(30)	glyA(78)	pgm(104)	tkt(43)	uncA(17)	1068	ST-828 complex
195.229	PATRIC	2016	North America	United States	Pig	Campylobacter coli	aspA(33)	glnA(38)	gltA(30)	glyA(79)	pgm(104)	tkt(35)	uncA(17)	2642	ST-828 complex
195.229	PATRIC	2016	North America	United States	Cow	Campylobacter coli	aspA(33)	glnA(39)	gltA(30)	glyA(78)	pgm(104)	tkt(43)	uncA(17)	1068	ST-828 complex
195.229	PATRIC	2016	North America	United States	Pig	Campylobacter coli	aspA(33)	glnA(38)	gltA(30)	glyA(82)	pgm(104)	tkt(43)	uncA(17)	854	ST-828 complex
195.229	PATRIC	2016	North America	United States	Pig	Campylobacter coli	aspA(33)	glnA(39)	gltA(30)	glyA(82)	pgm(113)	tkt(35)	uncA(17)	899	ST-828 complex
195.23	PATRIC	2016	North America	United States	Pig	Campylobacter coli	aspA(33)	glnA(39)	gltA(44)	glyA(82)	pgm(104)	tkt(56)	uncA(17)	4605	ST-828 complex
195.23	PATRIC	2016	North America	United States	Pig	Campylobacter coli	aspA(33)	glnA(39)	gltA(30)	glyA(174)	pgm(104)	tkt(225)	uncA(36)	9524	ST-828 complex
195.23	PATRIC	2016	North America	United States	Cow	Campylobacter coli	aspA(33)	glnA(39)	gltA(30)	glyA(78)	pgm(104)	tkt(43)	uncA(17)	1068	ST-828 complex
195.23	PATRIC	2016	North America	United States	Cow	Campylobacter coli	aspA(33)	glnA(39)	gltA(30)	glyA(78)	pgm(104)	tkt(43)	uncA(17)	1068	ST-828 complex
195.23	PATRIC	2016	North America	United States	Pig	Campylobacter coli	aspA(33)	glnA(39)	gltA(~252)	glyA(78)	pgm(104)	tkt(44)	uncA(17)	-	-
195.23	PATRIC	2016	North America	United States	Cow	Campylobacter coli	aspA(33)	glnA(39)	gltA(30)	glyA(78)	pgm(104)	tkt(43)	uncA(17)	1068	ST-828 complex
195.23	PATRIC	2016	North America	United States	Cow	Campylobacter coli	aspA(33)	glnA(39)	gltA(30)	glyA(78)	pgm(104)	tkt(43)	uncA(17)	1068	ST-828 complex
195.23	PATRIC	2016	North America	United States	Cow	Campylobacter coli	aspA(33)	glnA(39)	gltA(30)	glyA(78)	pgm(104)	tkt(43)	uncA(17)	1068	ST-828 complex
195.23	PATRIC	2016	North America	United States	Cow	Campylobacter coli	aspA(33)	glnA(39)	gltA(30)	glyA(78)	pgm(104)	tkt(43)	uncA(17)	1068	ST-828 complex
195.231	PATRIC	2016	North America	United States	Cow	Campylobacter coli	aspA(33)	glnA(39)	gltA(30)	glyA(78)	pgm(104)	tkt(43)	uncA(17)	1068	ST-828 complex
195.231	PATRIC	2016	North America	United States	Cow	Campylobacter coli	aspA(33)	glnA(39)	gltA(30)	glyA(78)	pgm(104)	tkt(43)	uncA(17)	1068	ST-828 complex
195.231	PATRIC	2016	North America	United States	Cow	Campylobacter coli	aspA(33)	glnA(39)	gltA(30)	glyA(79)	pgm(104)	tkt(43)	uncA(17)	902	ST-828 complex
195.231	PATRIC	2016	North America	United States	Pig	Campylobacter coli	aspA(33)	glnA(39)	gltA(30)	glyA(82)	pgm(113)	tkt(43)	uncA(17)	829	ST-828 complex
195.231	PATRIC	2016	North America	United States	Pig	Campylobacter coli	aspA(33)	glnA(39)	gltA(30)	glyA(82)	pgm(104)	tkt(35)	uncA(17)	1058	ST-828 complex
195.231	PATRIC	2016	North America	United States	Chicken	Campylobacter coli	aspA(211)	glnA(39)	gltA(30)	glyA(79)	pgm(104)	tkt(206)	uncA(17)	3262	ST-828 complex
195.231	PATRIC	2016	North America	United States	Chicken	Campylobacter coli	aspA(33)	glnA(39)	gltA(30)	glyA(82)	pgm(113)	tkt(43)	uncA(17)	829	ST-828 complex
195.231	PATRIC	2016	North America	United States	Chicken	Campylobacter coli	aspA(33)	glnA(39)	gltA(30)	glyA(82)	pgm(113)	tkt(43)	uncA(41)	1119	ST-828 complex
195.231	PATRIC	2016	North America	United States	Pig	Campylobacter coli	aspA(33)	glnA(38)	gltA(30)	glyA(82)	pgm(152)	tkt(173)	uncA(68)	1102	-
195.232	PATRIC	2016	North America	United States	Pig	Campylobacter coli	aspA(33)	glnA(153)	gltA(30)	glyA(161)	pgm(104)	tkt(43)	uncA(17)	-	-
195.232	PATRIC	2016	North America	United States	Pig	Campylobacter coli	aspA(33)	glnA(~38)	gltA(30)	glyA(82)	pgm(104)	tkt(173)	uncA(68)	-	-
195.232	PATRIC	2016	North America	United States	Pig	Campylobacter coli	aspA(33)	glnA(38)	gltA(30)	glyA(82)	pgm(104)	tkt(85)	uncA(68)	887	ST-828 complex
195.234	PATRIC	1998	North America	United States	Chicken	Campylobacter coli	aspA(33)	glnA(39)	gltA(30)	glyA(140)	pgm(113)	tkt(43)	uncA(41)	1063	ST-828 complex
195.234	PATRIC	2011	Asia	China	Human	Campylobacter coli	aspA(33)	glnA(39)	gltA(30)	glyA(82)	pgm(104)	tkt(47)	uncA(139)	1625	ST-828 complex
195.235	PATRIC	2011	Asia	China	Human	Campylobacter coli	aspA(33)	glnA(39)	gltA(~409)	glyA(82)	pgm(113)	tkt(47)	uncA(17)	-	-
195.235	PATRIC	2011	Asia	China	Chicken	Campylobacter coli	aspA(33)	glnA(176)	gltA(30)	glyA(82)	pgm(113)	tkt(43)	uncA(17)	1586	ST-828 complex
195.235	PATRIC	2012	Asia	China	Human	Campylobacter coli	aspA(33)	glnA(39)	gltA(30)	glyA(82)	pgm(691)	tkt(85)	uncA(68)	6963	ST-828 complex
195.235	PATRIC	2011	Asia	China	Chicken	Campylobacter coli	aspA(33)	glnA(176)	gltA(30)	glyA(82)	pgm(112)	tkt(43)	uncA(17)	6948	ST-828 complex
195.235	PATRIC	2011	Asia	China	Chicken	Campylobacter coli	aspA(33)	glnA(39)	gltA(30)	glyA(82)	pgm(113)	tkt(44)	uncA(17)	872	ST-828 complex
195.235	PATRIC	-	Europe	Finland	Human	Campylobacter coli	aspA(33)	glnA(39)	gltA(30)	glyA(82)	pgm(113)	tkt(47)	uncA(17)	825	ST-828 complex
195.235	PATRIC	-	Europe	Finland	Human	Campylobacter coli	aspA(33)	glnA(39)	gltA(30)	glyA(82)	pgm(152)	tkt(47)	uncA(17)	5672	ST-828 complex
195.235	PATRIC	-	Europe	Finland	Human	Campylobacter coli	aspA(33)	glnA(39)	gltA(30)	glyA(82)	pgm(113)	tkt(44)	uncA(17)	872	ST-828 complex
195.236	PATRIC	2018	Europe	United Kingdom	Farm environment	Campylobacter coli	aspA(33)	glnA(39)	gltA(30)	glyA(79)	pgm(104)	tkt(35)	uncA(17)	855	ST-828 complex
195.238	PATRIC	2016	Europe	Ireland	Human	Campylobacter coli	aspA(33)	glnA(39)	gltA(30)	glyA(82)	pgm(113)	tkt(43)	uncA(17)	829	ST-828 complex
195.238	PATRIC	2008	Europe	Ireland	Human	Campylobacter coli	aspA(33)	glnA(39)	gltA(65)	glyA(82)	pgm(113)	tkt(47)	uncA(17)	894	ST-828 complex
195.238	PATRIC	2009	Europe	Ireland	Human	Campylobacter coli	aspA(33)	glnA(39)	gltA(30)	glyA(82)	pgm(113)	tkt(47)	uncA(17)	825	ST-828 complex
195.239	PATRIC	2011	Europe	Ireland	Human	Campylobacter coli	aspA(33)	glnA(39)	gltA(30)	glyA(82)	pgm(104)	tkt(56)	uncA(17)	827	ST-828 complex
195.239	PATRIC	2016	Europe	Ireland	Human	Campylobacter coli	aspA(33)	glnA(39)	gltA(30)	glyA(82)	pgm(104)	tkt(56)	uncA(17)	827	ST-828 complex
195.239	PATRIC	2013	Europe	Ireland	Human	Campylobacter coli	aspA(33)	glnA(39)	gltA(30)	glyA(79)	pgm(113)	tkt(47)	uncA(17)	860	ST-828 complex
195.239	PATRIC	2007	Europe	Ireland	Human	Campylobacter coli	aspA(53)	glnA(39)	gltA(44)	glyA(81)	pgm(104)	tkt(43)	uncA(36)	-	-
195.239	PATRIC	2007	Europe	Ireland	Human	Campylobacter coli	aspA(33)	glnA(39)	gltA(30)	glyA(82)	pgm(113)	tkt(43)	uncA(17)	829	ST-828 complex
195.239	PATRIC	2008	Europe	Ireland	Human	Campylobacter coli	aspA(33)	glnA(-)	gltA(30)	glyA(82)	pgm(104)	tkt(525)	uncA(17)	-	-
195.239	PATRIC	2014	Europe	Ireland	Human	Campylobacter coli	aspA(33)	glnA(39)	gltA(30)	glyA(79)	pgm(113)	tkt(43)	uncA(17)	832	ST-828 complex
195.239	PATRIC	2015	Europe	Ireland	Human	Campylobacter coli	aspA(33)	glnA(39)	gltA(30)	glyA(82)	pgm(104)	tkt(43)	uncA(17)	828	ST-828 complex
195.239	PATRIC	2007	Europe	Ireland	Human	Campylobacter coli	aspA(33)	glnA(39)	gltA(30)	glyA(82)	pgm(104)	tkt(56)	uncA(17)	827	ST-828 complex
195.24	PATRIC	2015	North America	Canada	Human	Campylobacter coli	aspA(33)	glnA(38)	gltA(134)	glyA(161)	pgm(104)	tkt(35)	uncA(17)	9841	-
195.24	PATRIC	2018	North America	United States	Human	Campylobacter coli	aspA(33)	glnA(39)	gltA(418)	glyA(82)	pgm(104)	tkt(85)	uncA(17)	7159	ST-828 complex
195.24	PATRIC	2018	North America	Canada	Human	Campylobacter coli	aspA(33)	glnA(39)	gltA(30)	glyA(82)	pgm(113)	tkt(35)	uncA(263)	9840	ST-828 complex
195.24	PATRIC	2015	North America	United States	Human	Campylobacter coli	aspA(33)	glnA(39)	gltA(30)	glyA(82)	pgm(113)	tkt(43)	uncA(17)	829	ST-828 complex
195.24	PATRIC	2016	North America	United States	Human	Campylobacter coli	aspA(33)	glnA(42)	gltA(30)	glyA(82)	pgm(113)	tkt(44)	uncA(17)	8659	ST-828 complex
195.24	PATRIC	2018	North America	United States	Human	Campylobacter coli	aspA(33)	glnA(181)	gltA(30)	glyA(82)	pgm(113)	tkt(44)	uncA(17)	8323	ST-828 complex
195.24	PATRIC	2017	North America	Canada	Human	Campylobacter coli	aspA(32)	glnA(39)	gltA(30)	glyA(82)	pgm(113)	tkt(35)	uncA(36)	9839	-
195.24	PATRIC	2017	North America	Canada	Human	Campylobacter coli	aspA(32)	glnA(39)	gltA(30)	glyA(82)	pgm(113)	tkt(35)	uncA(36)	9839	-
195.24	PATRIC	2018	North America	United States	Human	Campylobacter coli	aspA(32)	glnA(39)	gltA(30)	glyA(82)	pgm(113)	tkt(35)	uncA(36)	9839	-
195.241	PATRIC	2018	North America	United States	Human	Campylobacter coli	aspA(32)	glnA(39)	gltA(30)	glyA(82)	pgm(113)	tkt(35)	uncA(36)	9839	-
195.241	PATRIC	2017	North America	Canada	Human	Campylobacter coli	aspA(103)	glnA(110)	gltA(30)	glyA(82)	pgm(308)	tkt(164)	uncA(79)	9842	-
195.241	PATRIC	2015	North America	Canada	Human	Campylobacter coli	aspA(33)	glnA(181)	gltA(30)	glyA(82)	pgm(113)	tkt(44)	uncA(17)	8323	ST-828 complex
195.241	PATRIC	2016	North America	Canada	Human	Campylobacter coli	aspA(103)	glnA(39)	gltA(30)	glyA(82)	pgm(113)	tkt(631)	uncA(17)	8666	ST-828 complex
195.241	PATRIC	2015	Oceania	Australia	Human	Campylobacter coli	aspA(33)	glnA(39)	gltA(66)	glyA(174)	pgm(104)	tkt(43)	uncA(41)	1181	ST-828 complex
195.241	PATRIC	2015	Oceania	Australia	Human	Campylobacter coli	aspA(33)	glnA(39)	gltA(66)	glyA(174)	pgm(104)	tkt(43)	uncA(41)	1181	ST-828 complex
195.241	PATRIC	2015	Oceania	Australia	Human	Campylobacter coli	aspA(33)	glnA(39)	gltA(66)	glyA(174)	pgm(104)	tkt(43)	uncA(41)	1181	ST-828 complex
195.241	PATRIC	2015	Oceania	Australia	Environment	Campylobacter coli	aspA(454)	glnA(720)	gltA(401)	glyA(205)	pgm(1002)	tkt(650)	uncA(646)	9816	-
195.242	PATRIC	2015	Oceania	Australia	Environment	Campylobacter coli	aspA(121)	glnA(691)	gltA(575)	glyA(434)	pgm(1001)	tkt(744)	uncA(638)	9815	-
195.242	PATRIC	2015	Oceania	Australia	Environment	Campylobacter coli	aspA(81)	glnA(104)	gltA(69)	glyA(113)	pgm(143)	tkt(43)	uncA(67)	1764	-
195.242	PATRIC	2015	Oceania	Australia	Environment	Campylobacter coli	aspA(528)	glnA(116)	gltA(520)	glyA(799)	pgm(996)	tkt(129)	uncA(532)	9807	-
195.242	PATRIC	2015	Oceania	Australia	Environment	Campylobacter coli	aspA(121)	glnA(719)	gltA(608)	glyA(792)	pgm(987)	tkt(576)	uncA(634)	9814	-
195.242	PATRIC	2015	Oceania	Australia	Environment	Campylobacter coli	aspA(429)	glnA(344)	gltA(615)	glyA(271)	pgm(870)	tkt(280)	uncA(532)	9813	-
195.242	PATRIC	2015	Oceania	Australia	Environment	Campylobacter coli	aspA(81)	glnA(116)	gltA(520)	glyA(221)	pgm(870)	tkt(129)	uncA(465)	9811	-
195.242	PATRIC	2015	Oceania	Australia	Environment	Campylobacter coli	aspA(529)	glnA(718)	gltA(520)	glyA(691)	pgm(628)	tkt(129)	uncA(76)	9810	-
195.242	PATRIC	2015	Oceania	Australia	Environment	Campylobacter coli	aspA(429)	glnA(717)	gltA(520)	glyA(221)	pgm(471)	tkt(129)	uncA(532)	9809	-
195.242	PATRIC	2015	Oceania	Australia	Environment	Campylobacter coli	aspA(121)	glnA(711)	gltA(614)	glyA(800)	pgm(997)	tkt(776)	uncA(643)	9808	-
195.243	PATRIC	2015	Oceania	Australia	Environment	Campylobacter coli	aspA(81)	glnA(104)	gltA(69)	glyA(113)	pgm(143)	tkt(43)	uncA(67)	1764	-
195.243	PATRIC	2015	Oceania	Australia	Environment	Campylobacter coli	aspA(136)	glnA(104)	gltA(69)	glyA(113)	pgm(143)	tkt(277)	uncA(640)	9805	-
195.243	PATRIC	2015	Oceania	Australia	Environment	Campylobacter coli	aspA(429)	glnA(715)	gltA(520)	glyA(612)	pgm(994)	tkt(129)	uncA(465)	9806	-
195.243	PATRIC	2015	Oceania	Australia	Environment	Campylobacter coli	aspA(528)	glnA(116)	gltA(520)	glyA(799)	pgm(996)	tkt(129)	uncA(532)	9807	-
195.243	PATRIC	2015	Oceania	Australia	Environment	Campylobacter coli	aspA(523)	glnA(714)	gltA(608)	glyA(798)	pgm(556)	tkt(208?)	uncA(324)	-	-
195.243	PATRIC	2015	Oceania	Australia	Environment	Campylobacter coli	aspA(81)	glnA(104)	gltA(69)	glyA(113)	pgm(143)	tkt(43)	uncA(67)	1764	-
195.243	PATRIC	2015	Oceania	Australia	Environment	Campylobacter coli	aspA(81)	glnA(104)	gltA(69)	glyA(113)	pgm(143)	tkt(43)	uncA(67)	1764	-
195.243	PATRIC	2015	Oceania	Australia	Environment	Campylobacter coli	aspA(81)	glnA(104)	gltA(69)	glyA(113)	pgm(143)	tkt(43)	uncA(67)	1764	-
195.243	PATRIC	2015	Oceania	Australia	Environment	Campylobacter coli	aspA(81)	glnA(104)	gltA(69)	glyA(113)	pgm(143)	tkt(778)	uncA(640)	9801	-
195.244	PATRIC	2015	Oceania	Australia	Environment	Campylobacter coli	aspA(130)	glnA(535)	gltA(458)	glyA(271)	pgm(993)	tkt(129)	uncA(641)	-	-
195.244	PATRIC	2015	Oceania	Australia	Environment	Campylobacter coli	aspA(121)	glnA(713)	gltA(204)	glyA(797)	pgm(992)	tkt(208)	uncA(639)	9800	-
195.244	PATRIC	2014	Oceania	Australia	Environment	Campylobacter coli	aspA(525)	glnA(215)	gltA(500)	glyA(782)	pgm(991)	tkt(776)	uncA(324)	-	-
195.244	PATRIC	2015	Oceania	Australia	Environment	Campylobacter coli	aspA(130)	glnA(86)	gltA(408)	glyA(612)	pgm(471)	tkt(777)	uncA(465)	9799	-
195.244	PATRIC	2014	Oceania	Australia	Environment	Campylobacter coli	aspA(121)	glnA(692)	gltA(606)	glyA(796)	pgm(990)	tkt(208)	uncA(638)	9797	-
195.244	PATRIC	2014	Oceania	Australia	Environment	Campylobacter coli	aspA(121)	glnA(433)	gltA(610)	glyA(795)	pgm(707)	tkt(673)	uncA(637)	9796	-
195.244	PATRIC	2014	Oceania	Australia	Environment	Campylobacter coli	aspA(130)	glnA(712)	gltA(609)	glyA(612)	pgm(989)	tkt(280)	uncA(636)	9795	-
195.244	PATRIC	2014	Oceania	Australia	Environment	Campylobacter coli	aspA(81)	glnA(104)	gltA(69)	glyA(113)	pgm(143)	tkt(43)	uncA(67)	1764	-
195.244	PATRIC	2014	Oceania	Australia	Environment	Campylobacter coli	aspA(525)	glnA(711)	gltA(204)	glyA(793)	pgm(988)	tkt(744?)	uncA(635)	-	-
195.244	PATRIC	2014	Oceania	Australia	Environment	Campylobacter coli	aspA(524)	glnA(91)	gltA(550)	glyA(220)	pgm(707)	tkt(673)	uncA(173)	-	-
195.245	PATRIC	2014	Oceania	Australia	Environment	Campylobacter coli	aspA(121)	glnA(397)	gltA(608)	glyA(792)	pgm(987)	tkt(576)	uncA(634)	9792	-
195.245	PATRIC	2014	Oceania	Australia	Environment	Campylobacter coli	aspA(121)	glnA(710)	gltA(606)	glyA(789)	pgm(985)	tkt(744)	uncA(94)	9790	-
195.245	PATRIC	2014	Oceania	Australia	Environment	Campylobacter coli	aspA(121)	glnA(397)	gltA(605)	glyA(791)	pgm(986)	tkt(208)	uncA(580)	9791	-
195.245	PATRIC	2014	Oceania	Australia	Environment	Campylobacter coli	aspA(523)	glnA(709)	gltA(605)	glyA(789)	pgm(984)	tkt(744)	uncA(633)	9789	-
195.245	PATRIC	2014	Oceania	Australia	Environment	Campylobacter coli	aspA(81)	glnA(104)	gltA(69)	glyA(691)	pgm(143)	tkt(43)	uncA(67)	9423	-
195.245	PATRIC	1988	Europe	United Kingdom	-	Campylobacter coli	aspA(33)	glnA(39)	gltA(30)	glyA(79)	pgm(452)	tkt(43)	uncA(17)	3870	ST-828 complex
195.245	PATRIC	-	-	-	Human	Campylobacter coli	aspA(33)	glnA(39)	gltA(30)	glyA(79)	pgm(113)	tkt(47)	uncA(17)	860	ST-828 complex
195.245	PATRIC	-	Europe	United Kingdom	Human	Campylobacter coli	aspA(130)	glnA(245)	gltA(88)	glyA(245)	pgm(288)	tkt(129)	uncA(76)	2326	-
195.245	PATRIC	-	North America	United States	Human	Campylobacter coli	aspA(123)	glnA(182)	gltA(160)	glyA(206)	pgm(233)	tkt(217)	uncA(138)	1643	-
195.249	PATRIC	-	-	-	-	Campylobacter coli	aspA(211)	glnA(39)	gltA(30)	glyA(79)	pgm(104)	tkt(206)	uncA(17)	3262	ST-828 complex
195.249	PATRIC	-	-	-	-	Campylobacter coli	aspA(33)	glnA(39)	gltA(30)	glyA(82)	pgm(104)	tkt(43)	uncA(17)	828	ST-828 complex
195.249	PATRIC	-	-	-	-	Campylobacter coli	aspA(33)	glnA(176)	gltA(30)	glyA(82)	pgm(113)	tkt(47)	uncA(17)	5191	ST-828 complex
195.249	PATRIC	-	-	-	-	Campylobacter coli	aspA(33)	glnA(39)	gltA(30)	glyA(82)	pgm(113)	tkt(631)	uncA(17)	8408	ST-828 complex
195.249	PATRIC	-	-	-	-	Campylobacter coli	aspA(33)	glnA(38)	gltA(30)	glyA(82)	pgm(104)	tkt(35)	uncA(17)	1096	ST-828 complex
195.256	PATRIC	2018	North America	United States	Primate	Campylobacter coli	aspA(340)	glnA(39)	gltA(30)	glyA(79)	pgm(113)	tkt(47)	uncA(17)	9493	-
195.256	PATRIC	2018	North America	United States	Primate	Campylobacter coli	aspA(340)	glnA(39)	gltA(30)	glyA(79)	pgm(113)	tkt(47)	uncA(17)	9493	-
195.256	PATRIC	-	North America	United States	Human	Campylobacter coli	aspA(33)	glnA(39)	gltA(30)	glyA(79)	pgm(113)	tkt(47)	uncA(17)	860	ST-828 complex
195.256	PATRIC	2016	North America	United States	Primate	Campylobacter coli	aspA(33)	glnA(39)	gltA(30)	glyA(82)	pgm(189)	tkt(47)	uncA(17)	1191	ST-828 complex
195.256	PATRIC	2015	North America	United States	Primate	Campylobacter coli	aspA(340)	glnA(39)	gltA(30)	glyA(79)	pgm(113)	tkt(47)	uncA(17)	9493	-
195.256	PATRIC	2016	North America	United States	Primate	Campylobacter coli	aspA(33)	glnA(39)	gltA(30)	glyA(82)	pgm(113)	tkt(56)	uncA(17)	1173	ST-828 complex
195.256	PATRIC	2015	North America	United States	Primate	Campylobacter coli	aspA(340)	glnA(39)	gltA(30)	glyA(79)	pgm(113)	tkt(47)	uncA(668?)	-	-
195.256	PATRIC	2018	North America	United States	Primate	Campylobacter coli	aspA(340)	glnA(39)	gltA(30)	glyA(79)	pgm(113)	tkt(47)	uncA(36)	9501	-
195.257	PATRIC	2015	North America	United States	Primate	Campylobacter coli	aspA(340)	glnA(39)	gltA(30)	glyA(79)	pgm(113)	tkt(47)	uncA(17)	9493	-
195.257	PATRIC	2015	North America	United States	Primate	Campylobacter coli	aspA(340)	glnA(39)	gltA(30)	glyA(79)	pgm(113)	tkt(47)	uncA(17)	9493	-
195.257	PATRIC	2015	North America	United States	Primate	Campylobacter coli	aspA(340)	glnA(39)	gltA(30)	glyA(79)	pgm(113)	tkt(47)	uncA(17)	9493	-
195.257	PATRIC	2015	North America	United States	Primate	Campylobacter coli	aspA(340)	glnA(39)	gltA(30)	glyA(79)	pgm(113)	tkt(47)	uncA(483?)	-	-
195.257	PATRIC	2015	North America	United States	Primate	Campylobacter coli	aspA(340)	glnA(39)	gltA(30)	glyA(79)	pgm(113)	tkt(47)	uncA(17)	9493	-
195.257	PATRIC	2013	North America	United States	Primate	Campylobacter coli	aspA(340)	glnA(39)	gltA(30)	glyA(82)	pgm(113)	tkt(47)	uncA(41)	9494	-
195.257	PATRIC	2013	North America	United States	Primate	Campylobacter coli	aspA(340)	glnA(39)	gltA(30)	glyA(82)	pgm(113)	tkt(47)	uncA(41)	9494	-
195.257	PATRIC	2013	North America	United States	Primate	Campylobacter coli	aspA(340)	glnA(39)	gltA(30)	glyA(82)	pgm(113)	tkt(47)	uncA(41)	9494	-
195.258	PATRIC	2018	Asia	China	Human	Campylobacter coli	aspA(33)	glnA(39)	gltA(30)	glyA(546)	pgm(104)	tkt(43)	uncA(17)	9227	ST-828 complex
195.258	PATRIC	2018	Asia	China	Human	Campylobacter coli	aspA(33)	glnA(39)	gltA(30)	glyA(546)	pgm(104)	tkt(43)	uncA(17)	9227	ST-828 complex
195.258	PATRIC	2018	Asia	China	Human	Campylobacter coli	aspA(33)	glnA(39)	gltA(30)	glyA(546)	pgm(104)	tkt(43)	uncA(17)	9227	ST-828 complex
195.266	PATRIC	2019	South America	Chile	Human	Campylobacter coli	aspA(33)	glnA(38)	gltA(30)	glyA(82)	pgm(104)	tkt(43)	uncA(36)	1556	ST-828 complex
195.266	PATRIC	2016	Asia	China	Chicken	Campylobacter coli	aspA(33)	glnA(39)	gltA(30)	glyA(82)	pgm(104)	tkt(47)	uncA(17)	1055	ST-828 complex
195.266	PATRIC	2019	South America	Chile	Human	Campylobacter coli	aspA(33)	glnA(39)	gltA(30)	glyA(82)	pgm(104)	tkt(43)	uncA(17)	828	ST-828 complex
195.266	PATRIC	2019	South America	Chile	Human	Campylobacter coli	aspA(33)	glnA(38)	gltA(30)	glyA(78)	pgm(104)	tkt(35)	uncA(671)	10202	-
195.266	PATRIC	2018	North America	United States	Cow	Campylobacter coli	aspA(33)	glnA(39)	gltA(30)	glyA(78)	pgm(104)	tkt(43)	uncA(17)	1068	ST-828 complex
195.266	PATRIC	2017	North America	United States	Cow	Campylobacter coli	aspA(33)	glnA(39)	gltA(30)	glyA(78)	pgm(104)	tkt(43)	uncA(17)	1068	ST-828 complex
195.267	PATRIC	2016	North America	United States	Cow	Campylobacter coli	aspA(33)	glnA(39)	gltA(30)	glyA(78)	pgm(104)	tkt(43)	uncA(17)	1068	ST-828 complex
195.267	PATRIC	2013	North America	United States	Cow	Campylobacter coli	aspA(33)	glnA(39)	gltA(30)	glyA(78)	pgm(104)	tkt(43)	uncA(17)	1068	ST-828 complex
195.267	PATRIC	2017	North America	United States	Cow	Campylobacter coli	aspA(33)	glnA(39)	gltA(30)	glyA(78)	pgm(104)	tkt(43)	uncA(17)	1068	ST-828 complex
195.267	PATRIC	2013	North America	United States	Cow	Campylobacter coli	aspA(33)	glnA(39)	gltA(30)	glyA(78)	pgm(104)	tkt(43)	uncA(17)	1068	ST-828 complex
195.267	PATRIC	2014	North America	United States	Cow	Campylobacter coli	aspA(33)	glnA(39)	gltA(30)	glyA(78)	pgm(104)	tkt(43)	uncA(17)	1068	ST-828 complex
195.267	PATRIC	2016	North America	United States	Cow	Campylobacter coli	aspA(33)	glnA(39)	gltA(30)	glyA(78)	pgm(104)	tkt(43)	uncA(17)	1068	ST-828 complex
195.267	PATRIC	2014	North America	United States	Cow	Campylobacter coli	aspA(33)	glnA(39)	gltA(30)	glyA(78)	pgm(104)	tkt(43)	uncA(17)	1068	ST-828 complex
195.267	PATRIC	2014	North America	United States	Cow	Campylobacter coli	aspA(33)	glnA(39)	gltA(30)	glyA(78)	pgm(104)	tkt(43)	uncA(17)	1068	ST-828 complex
195.267	PATRIC	2014	North America	United States	Cow	Campylobacter coli	aspA(33)	glnA(39)	gltA(30)	glyA(78)	pgm(104)	tkt(43)	uncA(17)	1068	ST-828 complex
195.268	PATRIC	2014	North America	United States	Cow	Campylobacter coli	aspA(33)	glnA(39)	gltA(30)	glyA(78)	pgm(104)	tkt(43)	uncA(17)	1068	ST-828 complex
195.268	PATRIC	2014	North America	United States	Cow	Campylobacter coli	aspA(33)	glnA(39)	gltA(30)	glyA(78)	pgm(104)	tkt(43)	uncA(17)	1068	ST-828 complex
195.268	PATRIC	2014	North America	United States	Cow	Campylobacter coli	aspA(33)	glnA(39)	gltA(30)	glyA(78)	pgm(104)	tkt(43)	uncA(17)	1068	ST-828 complex
195.268	PATRIC	2014	North America	United States	Cow	Campylobacter coli	aspA(33)	glnA(39)	gltA(30)	glyA(78)	pgm(104)	tkt(43)	uncA(17)	1068	ST-828 complex
195.274	PATRIC	2018	South America	Chile	Human	Campylobacter coli	aspA(121)	glnA(446)	gltA(637)	glyA(182)	pgm(1043)	tkt(208)	uncA(672)	10204	-
195.274	PATRIC	2019	South America	Chile	Human	Campylobacter coli	aspA(121)	glnA(446)	gltA(637)	glyA(182)	pgm(1043)	tkt(208)	uncA(672)	10204	-
195.274	PATRIC	2017	Asia	China	Chicken	Campylobacter coli	aspA(33)	glnA(39)	gltA(30)	glyA(82)	pgm(113)	tkt(47)	uncA(17)	825	ST-828 complex
195.274	PATRIC	2018	Asia	China	Duck	Campylobacter coli	aspA(33)	glnA(39)	gltA(30)	glyA(82)	pgm(113)	tkt(47)	uncA(17)	825	ST-828 complex
195.275	PATRIC	2018	Asia	China	Duck	Campylobacter coli	aspA(33)	glnA(39)	gltA(30)	glyA(82)	pgm(113)	tkt(47)	uncA(17)	825	ST-828 complex
195.275	PATRIC	2018	Asia	China	Duck	Campylobacter coli	aspA(33)	glnA(39)	gltA(30)	glyA(82)	pgm(113)	tkt(47)	uncA(17)	825	ST-828 complex
195.275	PATRIC	2018	Asia	China	Duck	Campylobacter coli	aspA(33)	glnA(39)	gltA(30)	glyA(82)	pgm(113)	tkt(47)	uncA(17)	825	ST-828 complex
195.275	PATRIC	2018	Asia	China	Duck	Campylobacter coli	aspA(33)	glnA(39)	gltA(30)	glyA(82)	pgm(113)	tkt(47)	uncA(17)	825	ST-828 complex
195.275	PATRIC	-	Asia	Pakistan	Human	Campylobacter coli	aspA(33)	glnA(707?)	gltA(30)	glyA(82)	pgm(113)	tkt(44)	uncA(17)	-	-
195.275	PATRIC	-	Asia	Pakistan	Human	Campylobacter coli	aspA(-)	glnA(39)	gltA(30)	glyA(79)	pgm(113)	tkt(-)	uncA(17)	-	-
195.276	PATRIC	-	Asia	Pakistan	Human	Campylobacter coli	aspA(33)	glnA(39)	gltA(30)	glyA(82)	pgm(113)	tkt(47)	uncA(17)	825	ST-828 complex
195.276	PATRIC	-	Asia	Pakistan	Human	Campylobacter coli	aspA(33)	glnA(39)	gltA(30)	glyA(79)	pgm(104)	tkt(47)	uncA(17)	830	ST-828 complex
195.276	PATRIC	-	Asia	Pakistan	Human	Campylobacter coli	aspA(33)	glnA(39)	gltA(30)	glyA(82)	pgm(113)	tkt(44)	uncA(17)	872	ST-828 complex
195.276	PATRIC	-	Asia	Pakistan	Human	Campylobacter coli	aspA(33)	glnA(39)	gltA(30)	glyA(-)	pgm(-)	tkt(47)	uncA(17)	-	-
195.276	PATRIC	-	Asia	Pakistan	Human	Campylobacter coli	aspA(33)	glnA(39)	gltA(30)	glyA(78)	pgm(104)	tkt(43)	uncA(17)	1068	ST-828 complex
195.276	PATRIC	-	Asia	Pakistan	Human	Campylobacter coli	aspA(33)	glnA(39)	gltA(30)	glyA(79)	pgm(104)	tkt(47)	uncA(17)	830	ST-828 complex
195.276	PATRIC	-	Asia	Pakistan	Human	Campylobacter coli	aspA(33)	glnA(39)	gltA(30)	glyA(79)	pgm(104)	tkt(47)	uncA(17)	830	ST-828 complex
195.276	PATRIC	-	Asia	Pakistan	Human	Campylobacter coli	aspA(-)	glnA(39)	gltA(30)	glyA(79)	pgm(113)	tkt(-)	uncA(17)	-	-
195.276	PATRIC	-	Asia	Pakistan	Human	Campylobacter coli	aspA(33)	glnA(39)	gltA(30)	glyA(79)	pgm(113)	tkt(44)	uncA(17)	1767	ST-828 complex
195.277	PATRIC	-	Asia	Pakistan	Human	Campylobacter coli	aspA(33)	glnA(39)	gltA(30)	glyA(82)	pgm(113)	tkt(44)	uncA(17)	872	ST-828 complex
195.277	PATRIC	-	Asia	Pakistan	Human	Campylobacter coli	aspA(-)	glnA(39)	gltA(-)	glyA(79)	pgm(113)	tkt(-)	uncA(-)	-	-
195.277	PATRIC	-	Asia	Mali	Human	Campylobacter coli	aspA(33)	glnA(39)	gltA(30)	glyA(82)	pgm(113)	tkt(47)	uncA(17)	825	ST-828 complex
195.277	PATRIC	-	Asia	Mali	Human	Campylobacter coli	aspA(33)	glnA(39)	gltA(30)	glyA(79)	pgm(189)	tkt(43)	uncA(41)	4473	ST-828 complex
195.277	PATRIC	-	Asia	Mali	Human	Campylobacter coli	aspA(33)	glnA(39)	gltA(30)	glyA(82)	pgm(113)	tkt(43)	uncA(17)	829	ST-828 complex
195.277	PATRIC	-	Asia	Pakistan	Human	Campylobacter coli	aspA(33)	glnA(39)	gltA(30)	glyA(82)	pgm(113)	tkt(44)	uncA(17)	872	ST-828 complex
195.277	PATRIC	-	Asia	Bangladesh	Human	Campylobacter coli	aspA(33)	glnA(39)	gltA(30)	glyA(79)	pgm(113)	tkt(47)	uncA(17)	860	ST-828 complex
195.277	PATRIC	-	Asia	Pakistan	Human	Campylobacter coli	aspA(33)	glnA(39)	gltA(66)	glyA(-)	pgm(-)	tkt(44)	uncA(174)	-	-
195.278	PATRIC	-	Asia	Bangladesh	Human	Campylobacter coli	aspA(~388)	glnA(39)	gltA(30)	glyA(82)	pgm(189)	tkt(47)	uncA(17)	-	-
195.278	PATRIC	-	Asia	Bangladesh	Human	Campylobacter coli	aspA(33)	glnA(39)	gltA(65)	glyA(82)	pgm(113)	tkt(43)	uncA(17)	5777	ST-828 complex
195.278	PATRIC	-	Asia	Mali	Human	Campylobacter coli	aspA(33)	glnA(39)	gltA(30)	glyA(82)	pgm(104)	tkt(56)	uncA(17)	827	ST-828 complex
195.278	PATRIC	-	Asia	Mali	Human	Campylobacter coli	aspA(33)	glnA(39)	gltA(30)	glyA(82)	pgm(104)	tkt(56)	uncA(17)	827	ST-828 complex
195.278	PATRIC	-	Asia	Mali	Human	Campylobacter coli	aspA(33)	glnA(39)	gltA(30)	glyA(-)	pgm(-)	tkt(56)	uncA(17)	-	-
195.278	PATRIC	-	Asia	Mali	Human	Campylobacter coli	aspA(33)	glnA(-)	gltA(30)	glyA(82)	pgm(104)	tkt(56)	uncA(17)	-	-
195.278	PATRIC	-	Asia	Mali	Human	Campylobacter coli	aspA(33)	glnA(39)	gltA(66)	glyA(174)	pgm(104)	tkt(43)	uncA(41)	1181	ST-828 complex
195.278	PATRIC	-	Asia	Mali	Human	Campylobacter coli	aspA(33)	glnA(39)	gltA(30)	glyA(82)	pgm(113)	tkt(43)	uncA(17)	829	ST-828 complex
195.278	PATRIC	-	Asia	Mali	Human	Campylobacter coli	aspA(33)	glnA(39)	gltA(30)	glyA(82)	pgm(189)	tkt(43)	uncA(17)	1585	ST-828 complex
195.279	PATRIC	-	Asia	Mali	Human	Campylobacter coli	aspA(33)	glnA(39)	gltA(30)	glyA(82)	pgm(113)	tkt(43)	uncA(17)	829	ST-828 complex
195.279	PATRIC	-	Asia	Mali	Human	Campylobacter coli	aspA(33)	glnA(39)	gltA(30)	glyA(82)	pgm(189)	tkt(219)	uncA(17)	1655	ST-828 complex
195.279	PATRIC	-	Asia	Mali	Human	Campylobacter coli	aspA(131)	glnA(39)	gltA(150)	glyA(-)	pgm(-)	tkt(35)	uncA(17)	-	-
195.279	PATRIC	-	Asia	Mali	Human	Campylobacter coli	aspA(33)	glnA(39)	gltA(30)	glyA(82)	pgm(113)	tkt(43)	uncA(17)	829	ST-828 complex
195.279	PATRIC	2018	Europe	Ireland	Chicken	Campylobacter coli	aspA(33)	glnA(38)	gltA(30)	glyA(82)	pgm(104)	tkt(35)	uncA(17)	1096	ST-828 complex
195.283	PATRIC	2011	Europe	United Kingdom	Human	Campylobacter coli	aspA(33)	glnA(39)	gltA(30)	glyA(79)	pgm(104)	tkt(47)	uncA(17)	830	ST-828 complex
195.284	PATRIC	2011	Europe	United Kingdom	Human	Campylobacter coli	aspA(33)	glnA(39)	gltA(30)	glyA(79)	pgm(104)	tkt(206)	uncA(17)	1628	ST-828 complex
195.285	PATRIC	2011	Europe	United Kingdom	Human	Campylobacter coli	aspA(33)	glnA(39)	gltA(30)	glyA(82)	pgm(113)	tkt(47)	uncA(17)	825	ST-828 complex
195.286	PATRIC	2011	Europe	United Kingdom	Human	Campylobacter coli	aspA(33)	glnA(39)	gltA(30)	glyA(82)	pgm(104)	tkt(56)	uncA(17)	827	ST-828 complex
195.287	PATRIC	2011	Europe	United Kingdom	Human	Campylobacter coli	aspA(33)	glnA(66)	gltA(30)	glyA(82)	pgm(113)	tkt(206)	uncA(17)	5659	ST-828 complex
195.288	PATRIC	2011	Europe	United Kingdom	Human	Campylobacter coli	aspA(33)	glnA(39)	gltA(30)	glyA(79)	pgm(113)	tkt(43)	uncA(17)	832	ST-828 complex
195.289	PATRIC	2011	Europe	United Kingdom	Human	Campylobacter coli	aspA(33)	glnA(39)	gltA(30)	glyA(82)	pgm(104)	tkt(43)	uncA(17)	828	ST-828 complex
195.291	PATRIC	2011	Europe	United Kingdom	Human	Campylobacter coli	aspA(33)	glnA(110)	gltA(30)	glyA(115)	pgm(104)	tkt(43)	uncA(17)	5734	ST-828 complex
195.292	PATRIC	2011	Europe	United Kingdom	Human	Campylobacter coli	aspA(103)	glnA(110)	gltA(103)	glyA(140)	pgm(188)	tkt(164)	uncA(79)	1487	ST-1150 complex
195.293	PATRIC	1987	North America	United States	Environment	Campylobacter coli	aspA(33)	glnA(39)	gltA(65)	glyA(79)	pgm(113)	tkt(47)	uncA(17)	9419	-
195.293	PATRIC	1987	North America	United States	Environment	Campylobacter coli	aspA(53)	glnA(38)	gltA(30)	glyA(81)	pgm(118)	tkt(225)	uncA(36)	1680	-
195.293	PATRIC	2011	Europe	United Kingdom	Human	Campylobacter coli	aspA(33)	glnA(39)	gltA(30)	glyA(79)	pgm(104)	tkt(206)	uncA(17)	1628	ST-828 complex
195.294	PATRIC	2011	Europe	United Kingdom	Human	Campylobacter coli	aspA(33)	glnA(110)	gltA(30)	glyA(115)	pgm(104)	tkt(43)	uncA(17)	5734	ST-828 complex
195.295	PATRIC	2011	Europe	United Kingdom	Human	Campylobacter coli	aspA(33)	glnA(39)	gltA(30)	glyA(82)	pgm(104)	tkt(56)	uncA(17)	827	ST-828 complex
195.296	PATRIC	2011	Europe	United Kingdom	Human	Campylobacter coli	aspA(87)	glnA(39)	gltA(30)	glyA(79)	pgm(243)	tkt(43)	uncA(17)	5737	ST-828 complex
195.297	PATRIC	2011	Europe	United Kingdom	Human	Campylobacter coli	aspA(33)	glnA(39)	gltA(30)	glyA(79)	pgm(104)	tkt(35)	uncA(17)	855	ST-828 complex
195.298	PATRIC	2011	Europe	United Kingdom	Human	Campylobacter coli	aspA(33)	glnA(39)	gltA(30)	glyA(82)	pgm(104)	tkt(44)	uncA(17)	1145	ST-828 complex
195.299	PATRIC	2011	Europe	United Kingdom	Human	Campylobacter coli	aspA(33)	glnA(39)	gltA(30)	glyA(79)	pgm(104)	tkt(85)	uncA(17)	1614	ST-828 complex
195.301	PATRIC	2011	Europe	United Kingdom	Human	Campylobacter coli	aspA(33)	glnA(66)	gltA(30)	glyA(79)	pgm(163)	tkt(43)	uncA(292)	5736	-
195.302	PATRIC	2011	Europe	United Kingdom	Human	Campylobacter coli	aspA(33)	glnA(39)	gltA(30)	glyA(82)	pgm(113)	tkt(47)	uncA(17)	825	ST-828 complex
195.303	PATRIC	2011	Europe	United Kingdom	Human	Campylobacter coli	aspA(33)	glnA(38)	gltA(354)	glyA(82)	pgm(113)	tkt(64)	uncA(17)	5755	-
195.303	PATRIC	2011	North America	United States	Chicken	Campylobacter coli	aspA(33)	glnA(39)	gltA(30)	glyA(82)	pgm(211)	tkt(85)	uncA(17)	1082	ST-828 complex
195.303	PATRIC	2019	Asia	India	Human	Campylobacter coli	aspA(33)	glnA(39)	gltA(30)	glyA(82)	pgm(113)	tkt(43)	uncA(17)	829	ST-828 complex
195.304	PATRIC	-	Asia	China	Chicken	Campylobacter coli	aspA(33)	glnA(39)	gltA(30)	glyA(82)	pgm(113)	tkt(47)	uncA(17)	825	ST-828 complex
195.304	PATRIC	-	Asia	China	Chicken	Campylobacter coli	aspA(33)	glnA(39)	gltA(30)	glyA(82)	pgm(113)	tkt(44)	uncA(17)	872	ST-828 complex
195.304	PATRIC	-	Asia	China	Chicken	Campylobacter coli	aspA(33)	glnA(39)	gltA(30)	glyA(82)	pgm(113)	tkt(44)	uncA(17)	872	ST-828 complex
195.304	PATRIC	-	Asia	China	Chicken	Campylobacter coli	aspA(33)	glnA(39)	gltA(30)	glyA(82)	pgm(113)	tkt(44)	uncA(17)	872	ST-828 complex
195.304	PATRIC	-	Asia	China	Chicken	Campylobacter coli	aspA(33)	glnA(176)	gltA(30)	glyA(82)	pgm(113)	tkt(43)	uncA(17)	1586	ST-828 complex
195.304	PATRIC	-	Asia	China	Chicken	Campylobacter coli	aspA(33)	glnA(39)	gltA(30)	glyA(82)	pgm(113)	tkt(44)	uncA(17)	872	ST-828 complex
195.304	PATRIC	-	Asia	China	Chicken	Campylobacter coli	aspA(33)	glnA(39)	gltA(30)	glyA(82)	pgm(113)	tkt(44)	uncA(17)	872	ST-828 complex
195.304	PATRIC	-	Asia	China	Chicken	Campylobacter coli	aspA(33)	glnA(39)	gltA(30)	glyA(82)	pgm(113)	tkt(44)	uncA(17)	872	ST-828 complex
195.305	PATRIC	-	Asia	China	Chicken	Campylobacter coli	aspA(33)	glnA(176)	gltA(30)	glyA(82)	pgm(113)	tkt(43)	uncA(17)	1586	ST-828 complex
195.305	PATRIC	-	Asia	China	Chicken	Campylobacter coli	aspA(33)	glnA(39)	gltA(30)	glyA(82)	pgm(113)	tkt(44)	uncA(17)	872	ST-828 complex
195.305	PATRIC	2018	Oceania	Australia	Human	Campylobacter coli	aspA(32)	glnA(39)	gltA(30)	glyA(82)	pgm(188)	tkt(43)	uncA(139)	10161	ST-828 complex
195.305	PATRIC	2009	Europe	Germany	Turkey	Campylobacter coli	aspA(33)	glnA(39)	gltA(30)	glyA(82)	pgm(113)	tkt(47)	uncA(17)	825	ST-828 complex
195.305	PATRIC	2011	Europe	United Kingdom	Human	Campylobacter coli	aspA(33)	glnA(39)	gltA(65)	glyA(140)	pgm(104)	tkt(43)	uncA(17)	1600	ST-828 complex
195.305	PATRIC	2009	Europe	Germany	Turkey	Campylobacter coli	aspA(33)	glnA(39)	gltA(30)	glyA(79)	pgm(188)	tkt(43)	uncA(17)	3018	ST-828 complex
195.305	PATRIC	2015	Europe	Switzerland	Dog	Campylobacter coli	aspA(32)	glnA(39)	gltA(44)	glyA(82)	pgm(104)	tkt(44)	uncA(36)	1049	-
195.305	PATRIC	2015	Europe	Switzerland	Cow	Campylobacter coli	aspA(33)	glnA(39)	gltA(30)	glyA(82)	pgm(104)	tkt(56)	uncA(17)	827	ST-828 complex
195.305	PATRIC	2015	Europe	Switzerland	Cow	Campylobacter coli	aspA(32)	glnA(38)	gltA(134)	glyA(82)	pgm(113)	tkt(35)	uncA(17)	3344	-
195.305	PATRIC	2016	Europe	Switzerland	Cow	Campylobacter coli	aspA(33)	glnA(39)	gltA(30)	glyA(82)	pgm(104)	tkt(56)	uncA(17)	827	ST-828 complex
195.306	PATRIC	2016	Europe	Switzerland	Dog	Campylobacter coli	aspA(1)	glnA(3)	gltA(6)	glyA(4)	pgm(3)	tkt(3)	uncA(3)	22	ST-22 complex
195.306	PATRIC	2016	Europe	Switzerland	Cow	Campylobacter coli	aspA(33)	glnA(39)	gltA(30)	glyA(82)	pgm(104)	tkt(56)	uncA(17)	827	ST-828 complex
195.306	PATRIC	2016	Europe	Switzerland	Cow	Campylobacter coli	aspA(33)	glnA(39)	gltA(30)	glyA(82)	pgm(104)	tkt(56)	uncA(17)	827	ST-828 complex
195.306	PATRIC	2016	Europe	Switzerland	Cow	Campylobacter coli	aspA(33)	glnA(39)	gltA(30)	glyA(82)	pgm(104)	tkt(56)	uncA(17)	827	ST-828 complex
195.306	PATRIC	2011	Europe	United Kingdom	Human	Campylobacter coli	aspA(33)	glnA(39)	gltA(30)	glyA(82)	pgm(113)	tkt(47)	uncA(353)	5735	ST-828 complex
195.306	PATRIC	2017	Europe	Switzerland	Cow	Campylobacter coli	aspA(33)	glnA(153)	gltA(30)	glyA(82)	pgm(113)	tkt(43)	uncA(36)	2734	ST-828 complex
195.307	PATRIC	2011	Europe	United Kingdom	Human	Campylobacter coli	aspA(33)	glnA(39)	gltA(30)	glyA(82)	pgm(104)	tkt(47)	uncA(36)	962	ST-828 complex
195.308	PATRIC	2011	Europe	United Kingdom	Human	Campylobacter coli	aspA(33)	glnA(39)	gltA(30)	glyA(82)	pgm(113)	tkt(44)	uncA(17)	872	ST-828 complex
195.309	PATRIC	2011	Europe	United Kingdom	Human	Campylobacter coli	aspA(33)	glnA(39)	gltA(30)	glyA(82)	pgm(104)	tkt(56)	uncA(17)	827	ST-828 complex
195.311	PATRIC	2011	Europe	United Kingdom	Human	Campylobacter coli	aspA(33)	glnA(110)	gltA(30)	glyA(116)	pgm(113)	tkt(47)	uncA(17)	4988	-
195.312	PATRIC	2011	Europe	United Kingdom	Human	Campylobacter coli	aspA(33)	glnA(39)	gltA(30)	glyA(82)	pgm(104)	tkt(56)	uncA(17)	827	ST-828 complex
195.313	PATRIC	2011	Europe	United Kingdom	Human	Campylobacter coli	aspA(124)	glnA(39)	gltA(30)	glyA(79)	pgm(104)	tkt(47)	uncA(17)	1541	ST-828 complex
195.314	PATRIC	2011	Europe	United Kingdom	Human	Campylobacter coli	aspA(33)	glnA(39)	gltA(30)	glyA(79)	pgm(113)	tkt(43)	uncA(17)	832	ST-828 complex
195.315	PATRIC	2011	Europe	United Kingdom	Human	Campylobacter coli	aspA(33)	glnA(39)	gltA(30)	glyA(82)	pgm(104)	tkt(56)	uncA(17)	827	ST-828 complex
195.316	PATRIC	2011	Europe	United Kingdom	Human	Campylobacter coli	aspA(33)	glnA(39)	gltA(30)	glyA(79)	pgm(113)	tkt(47)	uncA(17)	860	ST-828 complex
195.317	PATRIC	2011	Europe	United Kingdom	Human	Campylobacter coli	aspA(32)	glnA(66)	gltA(66)	glyA(82)	pgm(163)	tkt(43)	uncA(17)	1009	-
195.318	PATRIC	2011	Europe	United Kingdom	Human	Campylobacter coli	aspA(33)	glnA(39)	gltA(30)	glyA(82)	pgm(104)	tkt(56)	uncA(17)	827	ST-828 complex
195.319	PATRIC	2011	Europe	United Kingdom	Human	Campylobacter coli	aspA(124)	glnA(39)	gltA(30)	glyA(79)	pgm(104)	tkt(47)	uncA(17)	1541	ST-828 complex
195.321	PATRIC	2011	Europe	United Kingdom	Human	Campylobacter coli	aspA(33)	glnA(38)	gltA(30)	glyA(466)	pgm(104)	tkt(43)	uncA(17)	5757	ST-828 complex
195.322	PATRIC	2011	Europe	United Kingdom	Human	Campylobacter coli	aspA(33)	glnA(39)	gltA(65)	glyA(82)	pgm(596)	tkt(47)	uncA(17)	5733	ST-828 complex
195.323	PATRIC	2011	Europe	United Kingdom	Human	Campylobacter coli	aspA(33)	glnA(39)	gltA(30)	glyA(139)	pgm(113)	tkt(47)	uncA(17)	4425	ST-828 complex
195.324	PATRIC	2011	Europe	United Kingdom	Human	Campylobacter coli	aspA(32)	glnA(66)	gltA(66)	glyA(82)	pgm(104)	tkt(43)	uncA(17)	2464	ST-828 complex
195.325	PATRIC	2011	Europe	United Kingdom	Human	Campylobacter coli	aspA(33)	glnA(39)	gltA(30)	glyA(82)	pgm(113)	tkt(47)	uncA(17)	825	ST-828 complex
195.326	PATRIC	2011	Europe	United Kingdom	Human	Campylobacter coli	aspA(33)	glnA(39)	gltA(30)	glyA(79)	pgm(247)	tkt(43)	uncA(17)	5642	ST-828 complex
195.327	PATRIC	2011	Europe	United Kingdom	Human	Campylobacter coli	aspA(33)	glnA(39)	gltA(30)	glyA(79)	pgm(113)	tkt(47)	uncA(17)	860	ST-828 complex
195.328	PATRIC	2011	Europe	United Kingdom	Human	Campylobacter coli	aspA(33)	glnA(110)	gltA(30)	glyA(115)	pgm(104)	tkt(43)	uncA(17)	5734	ST-828 complex
195.329	PATRIC	2011	Europe	United Kingdom	Human	Campylobacter coli	aspA(124)	glnA(39)	gltA(30)	glyA(82)	pgm(189)	tkt(47)	uncA(74)	2195	-
195.331	PATRIC	2011	Europe	United Kingdom	Chicken	Campylobacter coli	aspA(33)	glnA(39)	gltA(30)	glyA(139)	pgm(113)	tkt(47)	uncA(17)	4425	ST-828 complex
195.332	PATRIC	2011	Europe	United Kingdom	Chicken	Campylobacter coli	aspA(33)	glnA(39)	gltA(30)	glyA(82)	pgm(113)	tkt(47)	uncA(17)	825	ST-828 complex
195.333	PATRIC	2011	Europe	United Kingdom	Chicken	Campylobacter coli	aspA(33)	glnA(39)	gltA(30)	glyA(139)	pgm(113)	tkt(47)	uncA(17)	4425	ST-828 complex
195.334	PATRIC	2011	Europe	United Kingdom	Chicken	Campylobacter coli	aspA(33)	glnA(39)	gltA(30)	glyA(82)	pgm(113)	tkt(47)	uncA(17)	825	ST-828 complex
195.335	PATRIC	2011	Europe	United Kingdom	Chicken	Campylobacter coli	aspA(33)	glnA(39)	gltA(30)	glyA(139)	pgm(113)	tkt(47)	uncA(17)	4425	ST-828 complex
195.336	PATRIC	2011	Europe	United Kingdom	Chicken	Campylobacter coli	aspA(33)	glnA(39)	gltA(30)	glyA(139)	pgm(113)	tkt(47)	uncA(17)	4425	ST-828 complex
195.337	PATRIC	2011	Europe	United Kingdom	Chicken	Campylobacter coli	aspA(33)	glnA(39)	gltA(30)	glyA(139)	pgm(113)	tkt(47)	uncA(17)	4425	ST-828 complex
195.338	PATRIC	2011	Europe	United Kingdom	Chicken	Campylobacter coli	aspA(33)	glnA(39)	gltA(30)	glyA(139)	pgm(113)	tkt(47)	uncA(17)	4425	ST-828 complex
195.339	PATRIC	2011	Europe	United Kingdom	Chicken	Campylobacter coli	aspA(33)	glnA(39)	gltA(30)	glyA(139)	pgm(113)	tkt(47)	uncA(17)	4425	ST-828 complex
195.341	PATRIC	2011	Europe	United Kingdom	Chicken	Campylobacter coli	aspA(33)	glnA(39)	gltA(30)	glyA(139)	pgm(113)	tkt(47)	uncA(17)	4425	ST-828 complex
195.342	PATRIC	2011	Europe	United Kingdom	Chicken	Campylobacter coli	aspA(33)	glnA(39)	gltA(30)	glyA(139)	pgm(113)	tkt(47)	uncA(17)	4425	ST-828 complex
195.343	PATRIC	2011	Europe	United Kingdom	Chicken	Campylobacter coli	aspA(33)	glnA(39)	gltA(30)	glyA(139)	pgm(113)	tkt(47)	uncA(17)	4425	ST-828 complex
195.344	PATRIC	2011	Europe	United Kingdom	Chicken	Campylobacter coli	aspA(33)	glnA(39)	gltA(30)	glyA(139)	pgm(113)	tkt(43)	uncA(17)	1774	ST-828 complex
195.345	PATRIC	2011	Europe	United Kingdom	Chicken	Campylobacter coli	aspA(124)	glnA(39)	gltA(30)	glyA(82)	pgm(189)	tkt(47)	uncA(74)	2195	-
195.346	PATRIC	2011	Europe	United Kingdom	Chicken	Campylobacter coli	aspA(33)	glnA(39)	gltA(30)	glyA(82)	pgm(113)	tkt(44)	uncA(17)	872	ST-828 complex
195.347	PATRIC	2011	Europe	United Kingdom	Chicken	Campylobacter coli	aspA(33)	glnA(66)	gltA(30)	glyA(192)	pgm(189)	tkt(44)	uncA(17)	1531	-
195.348	PATRIC	2011	Europe	United Kingdom	Chicken	Campylobacter coli	aspA(33)	glnA(39)	gltA(30)	glyA(139)	pgm(113)	tkt(47)	uncA(17)	4425	ST-828 complex
195.349	PATRIC	2011	Europe	United Kingdom	Chicken	Campylobacter coli	aspA(33)	glnA(39)	gltA(30)	glyA(139)	pgm(113)	tkt(47)	uncA(17)	4425	ST-828 complex
195.351	PATRIC	2011	Europe	United Kingdom	Chicken	Campylobacter coli	aspA(7)	glnA(53)	gltA(2)	glyA(10)	pgm(11)	tkt(3)	uncA(3)	574	ST-574 complex
195.352	PATRIC	2011	Europe	United Kingdom	Chicken	Campylobacter coli	aspA(33)	glnA(39)	gltA(30)	glyA(139)	pgm(113)	tkt(47)	uncA(17)	4425	ST-828 complex
195.353	PATRIC	2011	Europe	United Kingdom	Chicken	Campylobacter coli	aspA(2)	glnA(1)	gltA(12)	glyA(3)	pgm(2)	tkt(1)	uncA(5)	50	ST-21 complex
195.354	PATRIC	2011	Europe	United Kingdom	Chicken	Campylobacter coli	aspA(33)	glnA(39)	gltA(30)	glyA(139)	pgm(113)	tkt(43)	uncA(17)	1774	ST-828 complex
195.355	PATRIC	2011	Europe	United Kingdom	Chicken	Campylobacter coli	aspA(33)	glnA(39)	gltA(30)	glyA(139)	pgm(113)	tkt(47)	uncA(17)	4425	ST-828 complex
195.356	PATRIC	2011	Europe	United Kingdom	Chicken	Campylobacter coli	aspA(33)	glnA(39)	gltA(30)	glyA(139)	pgm(113)	tkt(47)	uncA(17)	4425	ST-828 complex
195.357	PATRIC	2011	Europe	United Kingdom	Chicken	Campylobacter coli	aspA(33)	glnA(39)	gltA(30)	glyA(139)	pgm(113)	tkt(47)	uncA(17)	4425	ST-828 complex
195.358	PATRIC	2011	Europe	United Kingdom	Chicken	Campylobacter coli	aspA(33)	glnA(38)	gltA(30)	glyA(82)	pgm(118)	tkt(43)	uncA(17)	1016	ST-828 complex
195.359	PATRIC	2011	Europe	United Kingdom	Chicken	Campylobacter coli	aspA(33)	glnA(39)	gltA(30)	glyA(82)	pgm(113)	tkt(47)	uncA(17)	825	ST-828 complex
195.361	PATRIC	2011	Europe	United Kingdom	Chicken	Campylobacter coli	aspA(9)	glnA(2)	gltA(4)	glyA(62)	pgm(4)	tkt(5)	uncA(6)	257	ST-257 complex
195.362	PATRIC	2011	Europe	United Kingdom	Chicken	Campylobacter coli	aspA(33)	glnA(66)	gltA(30)	glyA(2,192)	pgm(189)	tkt(44)	uncA(17)	-	-
195.363	PATRIC	2011	Europe	Germany	Chicken	Campylobacter coli	aspA(33)	glnA(39)	gltA(30)	glyA(82)	pgm(189)	tkt(43)	uncA(17)	1585	ST-828 complex
195.364	PATRIC	2012	North America	United States	Chicken	Campylobacter coli	aspA(33)	glnA(39)	gltA(30)	glyA(140)	pgm(104)	tkt(47)	uncA(97)	1126	ST-828 complex
195.365	PATRIC	2013	North America	United States	Chicken	Campylobacter coli	aspA(33)	glnA(39)	gltA(30)	glyA(82)	pgm(113)	tkt(43)	uncA(17)	829	ST-828 complex
195.366	PATRIC	2013	North America	United States	Chicken	Campylobacter coli	aspA(33)	glnA(39)	gltA(30)	glyA(82)	pgm(113)	tkt(43)	uncA(17)	829	ST-828 complex
195.367	PATRIC	2013	North America	United States	Chicken	Campylobacter coli	aspA(33)	glnA(39)	gltA(30)	glyA(82)	pgm(113)	tkt(43)	uncA(17)	829	ST-828 complex
195.368	PATRIC	2013	North America	United States	Chicken	Campylobacter coli	aspA(33)	glnA(39)	gltA(30)	glyA(82)	pgm(113)	tkt(85)	uncA(17)	5305	ST-828 complex
195.369	PATRIC	2013	North America	United States	Turkey	Campylobacter coli	aspA(33)	glnA(39)	gltA(30)	glyA(82)	pgm(113)	tkt(43)	uncA(17)	829	ST-828 complex
195.371	PATRIC	2013	North America	United States	Chicken	Campylobacter coli	aspA(33)	glnA(39)	gltA(30)	glyA(82)	pgm(113)	tkt(43)	uncA(17)	829	ST-828 complex
195.372	PATRIC	2013	North America	United States	Turkey	Campylobacter coli	aspA(33)	glnA(39)	gltA(30)	glyA(82)	pgm(189)	tkt(43)	uncA(41)	1101	ST-828 complex
195.373	PATRIC	2013	North America	United States	Chicken	Campylobacter coli	aspA(33)	glnA(39)	gltA(30)	glyA(82)	pgm(113)	tkt(43)	uncA(17)	829	ST-828 complex
195.374	PATRIC	2013	North America	United States	Turkey	Campylobacter coli	aspA(33)	glnA(39)	gltA(30)	glyA(82)	pgm(189)	tkt(43)	uncA(41)	1101	ST-828 complex
195.375	PATRIC	2013	North America	United States	Chicken	Campylobacter coli	aspA(536?)	glnA(39)	gltA(30)	glyA(82)	pgm(113)	tkt(43)	uncA(17)	-	-
195.376	PATRIC	2013	North America	United States	Chicken	Campylobacter coli	aspA(33)	glnA(39)	gltA(30)	glyA(82)	pgm(113)	tkt(43)	uncA(17)	829	ST-828 complex
195.377	PATRIC	2012	North America	United States	Chicken	Campylobacter coli	aspA(33)	glnA(39)	gltA(30)	glyA(82)	pgm(113)	tkt(43)	uncA(17)	829	ST-828 complex
195.378	PATRIC	2012	North America	United States	Chicken	Campylobacter coli	aspA(33)	glnA(39)	gltA(30)	glyA(82)	pgm(113)	tkt(43)	uncA(17)	829	ST-828 complex
195.379	PATRIC	2012	North America	United States	Chicken	Campylobacter coli	aspA(33)	glnA(39)	gltA(30)	glyA(82)	pgm(113)	tkt(43)	uncA(17)	829	ST-828 complex
195.381	PATRIC	2012	North America	United States	Chicken	Campylobacter coli	aspA(33)	glnA(39)	gltA(103)	glyA(82)	pgm(113)	tkt(43)	uncA(17)	8168	ST-828 complex
195.382	PATRIC	2012	North America	United States	Chicken	Campylobacter coli	aspA(33)	glnA(39)	gltA(30)	glyA(82)	pgm(113)	tkt(85)	uncA(17)	5305	ST-828 complex
195.383	PATRIC	2012	North America	United States	Chicken	Campylobacter coli	aspA(33)	glnA(39)	gltA(30)	glyA(82)	pgm(113)	tkt(43)	uncA(17)	829	ST-828 complex
195.384	PATRIC	2013	North America	United States	Chicken	Campylobacter coli	aspA(103)	glnA(110)	gltA(103)	glyA(172)	pgm(188)	tkt(261)	uncA(79)	1833	ST-1150 complex
195.385	PATRIC	2013	North America	United States	Chicken	Campylobacter coli	aspA(33)	glnA(39)	gltA(30)	glyA(82)	pgm(113)	tkt(43)	uncA(17)	829	ST-828 complex
195.386	PATRIC	2013	North America	United States	Chicken	Campylobacter coli	aspA(33)	glnA(39)	gltA(30)	glyA(82)	pgm(113)	tkt(85)	uncA(17)	5305	ST-828 complex
195.387	PATRIC	2013	North America	United States	Chicken	Campylobacter coli	aspA(33)	glnA(39)	gltA(103)	glyA(82)	pgm(113)	tkt(43)	uncA(17)	8168	ST-828 complex
195.388	PATRIC	2013	North America	United States	Chicken	Campylobacter coli	aspA(33)	glnA(39)	gltA(30)	glyA(82)	pgm(113)	tkt(85)	uncA(17)	5305	ST-828 complex
195.389	PATRIC	2013	North America	United States	Chicken	Campylobacter coli	aspA(33)	glnA(39)	gltA(30)	glyA(82)	pgm(113)	tkt(43)	uncA(17)	829	ST-828 complex
195.391	PATRIC	2013	North America	United States	Chicken	Campylobacter coli	aspA(33)	glnA(39)	gltA(30)	glyA(82)	pgm(113)	tkt(43)	uncA(17)	829	ST-828 complex
195.392	PATRIC	2013	North America	United States	Cow	Campylobacter coli	aspA(33)	glnA(39)	gltA(30)	glyA(82)	pgm(104)	tkt(43)	uncA(17)	828	ST-828 complex
195.393	PATRIC	2013	North America	United States	Turkey	Campylobacter coli	aspA(115)	glnA(39)	gltA(30)	glyA(140)	pgm(104)	tkt(43)	uncA(41)	1149	ST-828 complex
195.394	PATRIC	2013	North America	United States	Chicken	Campylobacter coli	aspA(33)	glnA(39)	gltA(30)	glyA(82)	pgm(113)	tkt(43)	uncA(17)	829	ST-828 complex
195.395	PATRIC	2013	North America	United States	Chicken	Campylobacter coli	aspA(33)	glnA(39)	gltA(30)	glyA(82)	pgm(113)	tkt(43)	uncA(17)	829	ST-828 complex
195.396	PATRIC	2013	North America	United States	Chicken	Campylobacter coli	aspA(33)	glnA(39)	gltA(30)	glyA(82)	pgm(113)	tkt(43)	uncA(17)	829	ST-828 complex
195.397	PATRIC	2013	North America	United States	Cow	Campylobacter coli	aspA(33)	glnA(39)	gltA(30)	glyA(78)	pgm(104)	tkt(43)	uncA(17)	1068	ST-828 complex
195.401	PATRIC	2007	North America	United States	Chicken	Campylobacter coli	aspA(33)	glnA(39)	gltA(122)	glyA(82)	pgm(113)	tkt(47)	uncA(17)	2626	ST-828 complex
195.402	PATRIC	2009	North America	United States	Chicken	Campylobacter coli	aspA(33)	glnA(39)	gltA(30)	glyA(82)	pgm(113)	tkt(47)	uncA(17)	825	ST-828 complex
195.403	PATRIC	2004	North America	United States	Chicken	Campylobacter coli	aspA(33)	glnA(39)	gltA(30)	glyA(82)	pgm(104)	tkt(43)	uncA(41)	1017	ST-828 complex
195.404	PATRIC	2005	North America	United States	Chicken	Campylobacter coli	aspA(536?)	glnA(39)	gltA(103)	glyA(82)	pgm(113)	tkt(43)	uncA(41)	-	-
195.405	PATRIC	2010	North America	United States	Chicken	Campylobacter coli	aspA(33)	glnA(39)	gltA(30)	glyA(82)	pgm(113)	tkt(43)	uncA(17)	829	ST-828 complex
195.406	PATRIC	2005	North America	United States	Chicken	Campylobacter coli	aspA(33)	glnA(39)	gltA(30)	glyA(82)	pgm(113)	tkt(43)	uncA(41)	1119	ST-828 complex
195.407	PATRIC	2005	North America	United States	Chicken	Campylobacter coli	aspA(33)	glnA(39)	gltA(30)	glyA(82)	pgm(113)	tkt(43)	uncA(17)	829	ST-828 complex
195.408	PATRIC	2004	North America	United States	Chicken	Campylobacter coli	aspA(33)	glnA(39)	gltA(30)	glyA(82)	pgm(113)	tkt(43)	uncA(17)	829	ST-828 complex
195.409	PATRIC	2005	North America	United States	Turkey	Campylobacter coli	aspA(33)	glnA(39)	gltA(122)	glyA(140)	pgm(104)	tkt(47)	uncA(99)	8179	-
195.411	PATRIC	2006	North America	United States	Chicken	Campylobacter coli	aspA(33)	glnA(38)	gltA(30)	glyA(82)	pgm(104)	tkt(43)	uncA(17)	854	ST-828 complex
195.412	PATRIC	2006	North America	United States	Chicken	Campylobacter coli	aspA(33)	glnA(39)	gltA(122)	glyA(82)	pgm(104)	tkt(43)	uncA(41)	1066	ST-828 complex
195.413	PATRIC	2005	North America	United States	Chicken	Campylobacter coli	aspA(33)	glnA(39)	gltA(30)	glyA(82)	pgm(113)	tkt(43)	uncA(17)	829	ST-828 complex
195.414	PATRIC	2004	North America	United States	Chicken	Campylobacter coli	aspA(33)	glnA(39)	gltA(30)	glyA(82)	pgm(104)	tkt(43)	uncA(41)	1017	ST-828 complex
195.415	PATRIC	2008	North America	United States	Chicken	Campylobacter coli	aspA(33)	glnA(39)	gltA(30)	glyA(82)	pgm(104)	tkt(35)	uncA(68)	1834	ST-828 complex
195.416	PATRIC	2010	North America	United States	Chicken	Campylobacter coli	aspA(33)	glnA(38)	gltA(30)	glyA(140)	pgm(189)	tkt(171)	uncA(17)	8178	-
195.417	PATRIC	2004	North America	United States	Pig	Campylobacter coli	aspA(53)	glnA(38)	gltA(30)	glyA(81)	pgm(104)	tkt(44)	uncA(36)	1097	-
195.418	PATRIC	2004	North America	United States	Chicken	Campylobacter coli	aspA(33)	glnA(39)	gltA(30)	glyA(140)	pgm(113)	tkt(43)	uncA(41)	1063	ST-828 complex
195.419	PATRIC	2005	North America	United States	Chicken	Campylobacter coli	aspA(33)	glnA(176)	gltA(30)	glyA(115)	pgm(113)	tkt(43)	uncA(17)	1769	ST-828 complex
195.421	PATRIC	2006	North America	United States	Chicken	Campylobacter coli	aspA(33)	glnA(39)	gltA(30)	glyA(82)	pgm(113)	tkt(43)	uncA(17)	829	ST-828 complex
195.422	PATRIC	2008	North America	United States	Chicken	Campylobacter coli	aspA(33)	glnA(39)	gltA(30)	glyA(82)	pgm(104)	tkt(43)	uncA(41)	1017	ST-828 complex
195.423	PATRIC	2005	North America	United States	Chicken	Campylobacter coli	aspA(33)	glnA(39)	gltA(30)	glyA(82)	pgm(113)	tkt(43)	uncA(17)	829	ST-828 complex
195.424	PATRIC	2010	North America	United States	Turkey	Campylobacter coli	aspA(33)	glnA(39)	gltA(122)	glyA(140)	pgm(104)	tkt(43)	uncA(17)	8174	ST-828 complex
195.425	PATRIC	2007	North America	United States	Pig	Campylobacter coli	aspA(33)	glnA(39)	gltA(44)	glyA(82)	pgm(118)	tkt(35)	uncA(68)	8175	-
195.426	PATRIC	2009	North America	United States	Chicken	Campylobacter coli	aspA(33)	glnA(39)	gltA(30)	glyA(82)	pgm(211)	tkt(85)	uncA(17)	1082	ST-828 complex
195.432	PATRIC	2014	Europe	United Kingdom	Bootsock	Campylobacter coli	aspA(33)	glnA(39)	gltA(30)	glyA(82)	pgm(104)	tkt(56)	uncA(17)	827	ST-828 complex
195.452	PATRIC	-	Europe	United Kingdom	Poultry Environment	Campylobacter coli	aspA(33)	glnA(39)	gltA(30)	glyA(82)	pgm(113)	tkt(47)	uncA(17)	825	ST-828 complex
195.473	PATRIC	-	Europe	United Kingdom	Human	Campylobacter coli	aspA(82)	glnA(38)	gltA(30)	glyA(82)	pgm(104)	tkt(35)	uncA(36)	895	-
195.498	PATRIC	-	Europe	United Kingdom	Environmental waters	Campylobacter coli	aspA(89)	glnA(637)	gltA(543)	glyA(271)	pgm(594)	tkt(246)	uncA(95)	8443	-
195.506	PATRIC	-	-	-	Bootsock	Campylobacter coli	aspA(138)	glnA(166)	gltA(144)	glyA(262)	pgm(230)	tkt(191)	uncA(121)	8489	-
195.526	PATRIC	-	Europe	United Kingdom	Environmental waters	Campylobacter coli	aspA(145)	glnA(337)	gltA(540)	glyA(219)	pgm(630)	tkt(477)	uncA(185)	8440	-
195.527	PATRIC	-	Europe	United Kingdom	Poultry Environment	Campylobacter coli	aspA(33)	glnA(39)	gltA(30)	glyA(82)	pgm(113)	tkt(47)	uncA(17)	825	ST-828 complex
195.529	PATRIC	-	-	-	Bootsock	Campylobacter coli	aspA(33)	glnA(39)	gltA(30)	glyA(82)	pgm(104)	tkt(56)	uncA(17)	827	ST-828 complex
195.534	PATRIC	-	-	-	Chicken	Campylobacter coli	aspA(87)	glnA(39)	gltA(30)	glyA(82)	pgm(189)	tkt(44)	uncA(74)	1090	-
195.535	PATRIC	-	-	-	Chicken	Campylobacter coli	aspA(126?)	glnA(39)	gltA(30)	glyA(82)	pgm(104)	tkt(56)	uncA(17)	-	-
195.546	PATRIC	-	Europe	United Kingdom	Farm environment	Campylobacter coli	aspA(33)	glnA(39)	gltA(30)	glyA(82)	pgm(104)	tkt(56)	uncA(17)	827	ST-828 complex
195.554	PATRIC	-	-	-	Chicken	Campylobacter coli	aspA(103)	glnA(110)	gltA(532)	glyA(140)	pgm(188)	tkt(164)	uncA(79)	8424	ST-1150 complex
195.558	PATRIC	-	Europe	United Kingdom	Environmental waters	Campylobacter coli	aspA(33)	glnA(39)	gltA(30)	glyA(391)	pgm(104)	tkt(47)	uncA(17)	4422	ST-828 complex
195.571	PATRIC	-	Europe	United Kingdom	Poultry Environment	Campylobacter coli	aspA(33)	glnA(39)	gltA(30)	glyA(82)	pgm(113)	tkt(47)	uncA(17)	825	ST-828 complex
195.572	PATRIC	-	-	-	Chicken	Campylobacter coli	aspA(33)	glnA(168)	gltA(65)	glyA(79)	pgm(104)	tkt(35)	uncA(17)	1493	-
195.575	PATRIC	-	-	-	Chicken	Campylobacter coli	aspA(81)	glnA(104)	gltA(69)	glyA(113)	pgm(143)	tkt(43)	uncA(67)	1764	-
195.593	PATRIC	-	Europe	United Kingdom	Farm environment	Campylobacter coli	aspA(130)	glnA(240)	gltA(87)	glyA(276)	pgm(335)	tkt(126)	uncA(194)	7864	-
195.598	PATRIC	-	Europe	United Kingdom	Environmental waters	Campylobacter coli	aspA(204)	glnA(412)	gltA(86)	glyA(445)	pgm(581)	tkt(209)	uncA(76)	5494	-
195.655	PATRIC	-	-	-	Bootsock	Campylobacter coli	aspA(86)	glnA(230)	gltA(191)	glyA(691)	pgm(827)	tkt(129)	uncA(76)	8411	-
195.657	PATRIC	-	Europe	United Kingdom	Farm environment	Campylobacter coli	aspA(33)	glnA(39)	gltA(30)	glyA(82)	pgm(104)	tkt(56)	uncA(17)	827	ST-828 complex
195.662	PATRIC	-	Europe	United Kingdom	Human	Campylobacter coli	aspA(33)	glnA(153)	gltA(30)	glyA(82)	pgm(104)	tkt(35)	uncA(36)	1248	ST-828 complex
195.669	PATRIC	-	Europe	United Kingdom	Farm environment	Campylobacter coli	aspA(33)	glnA(39)	gltA(30)	glyA(82)	pgm(104)	tkt(56)	uncA(17)	827	ST-828 complex
195.693	PATRIC	-	Europe	United Kingdom	Environmental waters	Campylobacter coli	aspA(121)	glnA(91)	gltA(527)	glyA(218)	pgm(828)	tkt(647)	uncA(183)	8412	-
195.728	PATRIC	-	Europe	United Kingdom	Poultry Environment	Campylobacter coli	aspA(33)	glnA(39)	gltA(30)	glyA(82)	pgm(104)	tkt(56)	uncA(17)	827	ST-828 complex
195.742	PATRIC	-	Europe	United Kingdom	Human	Campylobacter coli	aspA(335)	glnA(433)	gltA(376)	glyA(182)	pgm(627)	tkt(208)	uncA(375)	6288	-
195.745	PATRIC	-	Europe	United Kingdom	Environmental waters	Campylobacter coli	aspA(210)	glnA(207)	gltA(545)	glyA(220)	pgm(689)	tkt(241)	uncA(173)	8444	-
195.752	PATRIC	-	-	-	Pig	Campylobacter coli	aspA(53)	glnA(38)	gltA(30)	glyA(81)	pgm(118)	tkt(35)	uncA(36)	1469	-
195.759	PATRIC	-	Europe	United Kingdom	Environmental waters	Campylobacter coli	aspA(33)	glnA(39)	gltA(30)	glyA(82)	pgm(104)	tkt(43)	uncA(17)	828	ST-828 complex
195.764	PATRIC	-	-	-	Bootsock	Campylobacter coli	aspA(33)	glnA(39)	gltA(30)	glyA(82)	pgm(113)	tkt(47)	uncA(17)	825	ST-828 complex
195.769	PATRIC	-	Europe	United Kingdom	Human	Campylobacter coli	aspA(33)	glnA(38)	gltA(30)	glyA(82)	pgm(104)	tkt(43)	uncA(17)	854	ST-828 complex
195.792	PATRIC	-	-	-	Chicken	Campylobacter coli	aspA(87)	glnA(39)	gltA(30)	glyA(82)	pgm(189)	tkt(44)	uncA(74)	1090	-
195.812	PATRIC	-	Europe	United Kingdom	Human	Campylobacter coli	aspA(33)	glnA(38)	gltA(30)	glyA(82)	pgm(118)	tkt(43)	uncA(17)	1016	ST-828 complex
195.818	PATRIC	-	Europe	United Kingdom	Environmental waters	Campylobacter coli	aspA(33)	glnA(39)	gltA(30)	glyA(82)	pgm(104)	tkt(43)	uncA(17)	828	ST-828 complex
195.829	PATRIC	-	Europe	United Kingdom	Environmental waters	Campylobacter coli	aspA(121)	glnA(215)	gltA(549)	glyA(701)	pgm(849)	tkt(241)	uncA(586)	8458	-
195.831	PATRIC	-	Europe	United Kingdom	Duck	Campylobacter coli	aspA(130)	glnA(230)	gltA(86)	glyA(124)	pgm(165)	tkt(209)	uncA(242)	3319	-
195.842	PATRIC	-	Europe	United Kingdom	Environmental waters	Campylobacter coli	aspA(33)	glnA(38)	gltA(30)	glyA(82)	pgm(104)	tkt(35)	uncA(17)	1096	ST-828 complex
195.843	PATRIC	-	Europe	United Kingdom	Farm environment	Campylobacter coli	aspA(33)	glnA(39)	gltA(30)	glyA(82)	pgm(104)	tkt(56)	uncA(17)	827	ST-828 complex
195.864	PATRIC	-	Europe	United Kingdom	Human	Campylobacter coli	aspA(33)	glnA(39)	gltA(30)	glyA(82)	pgm(189)	tkt(43)	uncA(17)	1585	ST-828 complex
195.898	PATRIC	-	Europe	United Kingdom	Environmental waters	Campylobacter coli	aspA(86)	glnA(86)	gltA(88)	glyA(102)	pgm(164)	tkt(130)	uncA(76)	1005	-
195.909	PATRIC	-	Europe	United Kingdom	Poultry Environment	Campylobacter coli	aspA(33)	glnA(39)	gltA(30)	glyA(82)	pgm(104)	tkt(56)	uncA(17)	827	ST-828 complex
195.923	PATRIC	-	Europe	United Kingdom	Poultry Environment	Campylobacter coli	aspA(53)	glnA(39)	gltA(44)	glyA(82)	pgm(118)	tkt(35)	uncA(36)	1172	-
195.926	PATRIC	2014	South America	Colombia	Chicken	Campylobacter coli	aspA(33)	glnA(39)	gltA(30)	glyA(82)	pgm(113)	tkt(43)	uncA(17)	829	ST-828 complex
195.927	PATRIC	2014	South America	Colombia	Retail store	Campylobacter coli	aspA(33)	glnA(39)	gltA(30)	glyA(82)	pgm(113)	tkt(43)	uncA(17)	829	ST-828 complex
195.928	PATRIC	2013	-	-	Human	Campylobacter coli	aspA(33)	glnA(39)	gltA(30)	glyA(82)	pgm(104)	tkt(47)	uncA(36)	962	ST-828 complex
195.929	PATRIC	2003	-	-	Chicken	Campylobacter coli	aspA(33)	glnA(39)	gltA(30)	glyA(82)	pgm(104)	tkt(56)	uncA(17)	827	ST-828 complex
195.931	PATRIC	2013	-	-	Poultry Environment	Campylobacter coli	aspA(33)	glnA(66)	gltA(65)	glyA(192)	pgm(189)	tkt(44)	uncA(17)	7117	-
195.932	PATRIC	2014	-	-	Bootsock	Campylobacter coli	aspA(81)	glnA(86)	gltA(87)	glyA(113)	pgm(270)	tkt(238)	uncA(152)	3311	-
195.933	PATRIC	2014	-	-	Farm environment	Campylobacter coli	aspA(448)	glnA(39)	gltA(30)	glyA(82)	pgm(104)	tkt(56)	uncA(17)	8421	ST-828 complex
195.934	PATRIC	2004	-	-	Human	Campylobacter coli	aspA(33)	glnA(38)	gltA(30)	glyA(82)	pgm(104)	tkt(85)	uncA(17)	1177	ST-828 complex
195.935	PATRIC	2012	-	-	Human	Campylobacter coli	aspA(53)	glnA(38)	gltA(30)	glyA(82)	pgm(118)	tkt(85)	uncA(36)	8494	-
195.936	PATRIC	2014	-	-	Farm environment	Campylobacter coli	aspA(33)	glnA(39)	gltA(30)	glyA(82)	pgm(104)	tkt(56)	uncA(17)	827	ST-828 complex
195.937	PATRIC	2014	-	-	Farm environment	Campylobacter coli	aspA(33)	glnA(39)	gltA(30)	glyA(82)	pgm(104)	tkt(56)	uncA(17)	827	ST-828 complex
195.938	PATRIC	2014	-	-	Farm environment	Campylobacter coli	aspA(448)	glnA(39)	gltA(30)	glyA(82)	pgm(104)	tkt(56)	uncA(17)	8421	ST-828 complex
195.939	PATRIC	2012	-	-	Human	Campylobacter coli	aspA(33)	glnA(39)	gltA(65)	glyA(139)	pgm(113)	tkt(56)	uncA(17)	1749	-
195.941	PATRIC	2013	-	-	Poultry Environment	Campylobacter coli	aspA(33)	glnA(39)	gltA(30)	glyA(82)	pgm(104)	tkt(47)	uncA(36)	962	ST-828 complex
195.942	PATRIC	2014	-	-	Farm environment	Campylobacter coli	aspA(33)	glnA(39)	gltA(30)	glyA(82)	pgm(104)	tkt(56)	uncA(17)	827	ST-828 complex
195.943	PATRIC	2013	-	-	Duck	Campylobacter coli	aspA(86)	glnA(189)	gltA(86)	glyA(259)	pgm(287)	tkt(236)	uncA(76)	2015	-
195.944	PATRIC	2014	-	-	Farm environment	Campylobacter coli	aspA(33)	glnA(39)	gltA(30)	glyA(82)	pgm(104)	tkt(56)	uncA(17)	827	ST-828 complex
195.945	PATRIC	2014	-	-	Bootsock	Campylobacter coli	aspA(81)	glnA(39)	gltA(147)	glyA(113)	pgm(845)	tkt(63)	uncA(160)	8452	-
195.946	PATRIC	2013	-	-	Poultry Environment	Campylobacter coli	aspA(33)	glnA(39)	gltA(30)	glyA(82)	pgm(104)	tkt(56)	uncA(17)	827	ST-828 complex
195.947	PATRIC	2013	-	-	Human	Campylobacter coli	aspA(53)	glnA(38)	gltA(30)	glyA(82)	pgm(104)	tkt(44)	uncA(36)	2737	-
195.948	PATRIC	2005	-	-	Environmental waters	Campylobacter coli	aspA(86)	glnA(228)	gltA(201)	glyA(276)	pgm(166)	tkt(129)	uncA(399)	8485	-
195.949	PATRIC	2005	-	-	Environmental waters	Campylobacter coli	aspA(86)	glnA(440)	gltA(87)	glyA(269)	pgm(851)	tkt(279)	uncA(67)	8464	-
195.951	PATRIC	2013	-	-	Human	Campylobacter coli	aspA(33)	glnA(39)	gltA(30)	glyA(82)	pgm(104)	tkt(43)	uncA(17)	828	ST-828 complex
195.952	PATRIC	2014	-	-	Bootsock	Campylobacter coli	aspA(33)	glnA(39)	gltA(30)	glyA(82)	pgm(113)	tkt(47)	uncA(17)	825	ST-828 complex
195.953	PATRIC	2013	-	-	Environmental waters	Campylobacter coli	aspA(33)	glnA(39)	gltA(30)	glyA(82)	pgm(104)	tkt(43)	uncA(17)	828	ST-828 complex
195.954	PATRIC	2014	-	-	Farm environment	Campylobacter coli	aspA(33)	glnA(39)	gltA(30)	glyA(82)	pgm(104)	tkt(56)	uncA(17)	827	ST-828 complex
195.955	PATRIC	2008	-	-	Environmental waters	Campylobacter coli	aspA(454)	glnA(215)	gltA(170)	glyA(703)	pgm(758)	tkt(208)	uncA(598)	8463	-
195.956	PATRIC	2014	-	-	Farm environment	Campylobacter coli	aspA(33)	glnA(39)	gltA(30)	glyA(82)	pgm(104)	tkt(56)	uncA(17)	827	ST-828 complex
195.957	PATRIC	2014	-	-	Farm environment	Campylobacter coli	aspA(33)	glnA(39)	gltA(30)	glyA(82)	pgm(104)	tkt(56)	uncA(17)	827	ST-828 complex
195.958	PATRIC	2014	-	-	Farm environment	Campylobacter coli	aspA(33)	glnA(39)	gltA(30)	glyA(82)	pgm(104)	tkt(56)	uncA(17)	827	ST-828 complex
195.959	PATRIC	2014	-	-	Farm environment	Campylobacter coli	aspA(33)	glnA(39)	gltA(30)	glyA(82)	pgm(104)	tkt(56)	uncA(17)	827	ST-828 complex
195.961	PATRIC	2014	-	-	Bootsock	Campylobacter coli	aspA(33)	glnA(39)	gltA(30)	glyA(82)	pgm(113)	tkt(44)	uncA(17)	872	ST-828 complex
195.962	PATRIC	2014	-	-	Farm environment	Campylobacter coli	aspA(33)	glnA(39)	gltA(30)	glyA(82)	pgm(104)	tkt(56)	uncA(17)	827	ST-828 complex
195.963	PATRIC	2013	-	-	Environmental waters	Campylobacter coli	aspA(121)	glnA(653)	gltA(556)	glyA(708)	pgm(856)	tkt(63)	uncA(361)	8476	-
195.964	PATRIC	2014	-	-	Farm environment	Campylobacter coli	aspA(33)	glnA(39)	gltA(30)	glyA(82)	pgm(104)	tkt(56)	uncA(17)	827	ST-828 complex
195.965	PATRIC	2000	-	-	Farm environment	Campylobacter coli	aspA(33)	glnA(38)	gltA(30)	glyA(82)	pgm(337)	tkt(43)	uncA(17)	2220	ST-828 complex
195.966	PATRIC	2014	-	-	Farm environment	Campylobacter coli	aspA(33)	glnA(39)	gltA(30)	glyA(82)	pgm(104)	tkt(56)	uncA(17)	827	ST-828 complex
195.967	PATRIC	2014	-	-	Farm environment	Campylobacter coli	aspA(33)	glnA(39)	gltA(30)	glyA(82)	pgm(104)	tkt(56)	uncA(17)	827	ST-828 complex
195.968	PATRIC	2014	-	-	Bootsock	Campylobacter coli	aspA(86)	glnA(230)	gltA(191)	glyA(691)	pgm(827)	tkt(129)	uncA(76)	8411	-
195.969	PATRIC	2013	-	-	Duck	Campylobacter coli	aspA(130)	glnA(275)	gltA(87)	glyA(315)	pgm(402)	tkt(126)	uncA(95)	3304	-
195.971	PATRIC	2014	-	-	Farm environment	Campylobacter coli	aspA(33)	glnA(39)	gltA(30)	glyA(82)	pgm(104)	tkt(56)	uncA(17)	827	ST-828 complex
195.972	PATRIC	2014	-	-	Farm environment	Campylobacter coli	aspA(33)	glnA(39)	gltA(30)	glyA(82)	pgm(104)	tkt(56)	uncA(17)	827	ST-828 complex
195.973	PATRIC	2013	-	-	Poultry Environment	Campylobacter coli	aspA(33)	glnA(39)	gltA(30)	glyA(82)	pgm(104)	tkt(47)	uncA(36)	962	ST-828 complex
195.974	PATRIC	2010	-	-	Environmental waters	Campylobacter coli	aspA(81)	glnA(86)	gltA(87)	glyA(113)	pgm(270)	tkt(238)	uncA(152)	3311	-
195.975	PATRIC	2009	-	-	Environmental waters	Campylobacter coli	aspA(147)	glnA(47)	gltA(555)	glyA(182)	pgm(281)	tkt(667)	uncA(610)	8474	-
195.976	PATRIC	2004	-	-	Chicken	Campylobacter coli	aspA(87)	glnA(39)	gltA(30)	glyA(82)	pgm(189)	tkt(44)	uncA(74)	1090	-
195.977	PATRIC	2014	-	-	Farm environment	Campylobacter coli	aspA(33)	glnA(39)	gltA(30)	glyA(82)	pgm(104)	tkt(56)	uncA(17)	827	ST-828 complex
195.978	PATRIC	2013	-	-	Pig	Campylobacter coli	aspA(53)	glnA(38)	gltA(539)	glyA(81)	pgm(104)	tkt(85)	uncA(36)	8438	-
195.979	PATRIC	2014	-	-	Farm environment	Campylobacter coli	aspA(33)	glnA(39)	gltA(30)	glyA(82)	pgm(104)	tkt(56)	uncA(17)	827	ST-828 complex
195.981	PATRIC	2014	-	-	Farm environment	Campylobacter coli	aspA(33)	glnA(39)	gltA(30)	glyA(82)	pgm(104)	tkt(56)	uncA(17)	827	ST-828 complex
195.982	PATRIC	2007	-	-	Environmental waters	Campylobacter coli	aspA(53)	glnA(38)	gltA(30)	glyA(81)	pgm(118)	tkt(71)	uncA(36)	1681	-
195.983	PATRIC	2004	-	-	Chicken	Campylobacter coli	aspA(87)	glnA(39)	gltA(30)	glyA(82)	pgm(189)	tkt(44)	uncA(74)	1090	-
195.984	PATRIC	2014	-	-	Farm environment	Campylobacter coli	aspA(33)	glnA(39)	gltA(30)	glyA(82)	pgm(104)	tkt(56)	uncA(17)	827	ST-828 complex
195.985	PATRIC	2009	-	-	Environmental waters	Campylobacter coli	aspA(130)	glnA(598)	gltA(88)	glyA(276)	pgm(327)	tkt(659)	uncA(95)	8451	-
195.986	PATRIC	1983	-	-	Pig	Campylobacter coli	aspA(33)	glnA(39)	gltA(30)	glyA(82)	pgm(113)	tkt(44)	uncA(17)	872	ST-828 complex
195.987	PATRIC	2007	-	-	Environmental waters	Campylobacter coli	aspA(33)	glnA(39)	gltA(30)	glyA(82)	pgm(104)	tkt(56)	uncA(17)	827	ST-828 complex
195.988	PATRIC	2014	-	-	Farm environment	Campylobacter coli	aspA(33)	glnA(39)	gltA(30)	glyA(82)	pgm(104)	tkt(56)	uncA(17)	827	ST-828 complex
195.989	PATRIC	2014	-	-	Bootsock	Campylobacter coli	aspA(86)	glnA(230)	gltA(191)	glyA(691)	pgm(827)	tkt(129)	uncA(76)	8411	-
195.991	PATRIC	2003	-	-	Chicken	Campylobacter coli	aspA(124)	glnA(39)	gltA(30)	glyA(82)	pgm(189)	tkt(47)	uncA(74)	2195	-
195.992	PATRIC	2013	-	-	Duck	Campylobacter coli	aspA(135)	glnA(188)	gltA(69)	glyA(113)	pgm(276)	tkt(43)	uncA(152)	1765	-
195.993	PATRIC	2005	-	-	Environmental waters	Campylobacter coli	aspA(33)	glnA(39)	gltA(30)	glyA(82)	pgm(113)	tkt(47)	uncA(17)	825	ST-828 complex
195.994	PATRIC	2004	-	-	Chicken	Campylobacter coli	aspA(33)	glnA(38)	gltA(66)	glyA(82)	pgm(104)	tkt(43)	uncA(17)	1089	ST-828 complex
195.995	PATRIC	2003	-	-	Chicken	Campylobacter coli	aspA(33)	glnA(39)	gltA(30)	glyA(82)	pgm(113)	tkt(47)	uncA(68)	1203	ST-828 complex
195.996	PATRIC	2008	-	-	Human	Campylobacter coli	aspA(78)	glnA(239)	gltA(204)	glyA(274)	pgm(635)	tkt(501)	uncA(192)	8254	-
195.997	PATRIC	2014	-	-	Farm environment	Campylobacter coli	aspA(33)	glnA(39)	gltA(30)	glyA(82)	pgm(104)	tkt(56)	uncA(17)	827	ST-828 complex
195.998	PATRIC	2014	-	-	Farm environment	Campylobacter coli	aspA(121)	glnA(204)	gltA(198)	glyA(486)	pgm(707)	tkt(241)	uncA(553)	8420	-
195.999	PATRIC	2000	-	-	Environmental waters	Campylobacter coli	aspA(162)	glnA(215)	gltA(534)	glyA(694)	pgm(833)	tkt(208)	uncA(556)	8427	-
2473	PUBMLST	2003	North America	United States	Turkey	Campylobacter coli	aspA(103)	glnA(110)	gltA(30)	glyA(162)	pgm(188)	tkt(164)	uncA(99)	1135	-
2604	PUBMLST	2014	Europe	United Kingdom	Other animal	Campylobacter coli	aspA(81)	glnA(104)	gltA(425)	glyA(113)	pgm(143)	tkt(43)	uncA(67)	7346	-
2657	PUBMLST	2013	Europe	United Kingdom	Human	Campylobacter coli	aspA(33)	glnA(39)	gltA(30)	glyA(82)	pgm(104)	tkt(56)	uncA(17)	827	ST-828 complex
2660	PUBMLST	2013	Europe	United Kingdom	Human	Campylobacter coli	aspA(33)	glnA(38)	gltA(30)	glyA(82)	pgm(104)	tkt(44)	uncA(17)	1579	ST-828 complex
2665	PUBMLST	2013	Europe	United Kingdom	Human	Campylobacter coli	aspA(33)	glnA(39)	gltA(30)	glyA(79)	pgm(113)	tkt(35)	uncA(17)	1666	ST-828 complex
2676	PUBMLST	2014	Europe	United Kingdom	Human	Campylobacter coli	aspA(33)	glnA(39)	gltA(30)	glyA(82)	pgm(104)	tkt(59)	uncA(17)	7254	ST-828 complex
2678	PUBMLST	2014	Europe	United Kingdom	Human	Campylobacter coli	aspA(33)	glnA(39)	gltA(~30)	glyA(82)	pgm(113)	tkt(47)	uncA(17)	-	-
5859	PUBMLST	2003	Europe	United Kingdom	Human	Campylobacter coli	aspA(81)	glnA(104)	gltA(81)	glyA(113)	pgm(143)	tkt(119)	uncA(67)	868	-
5869	PUBMLST	2003	Europe	United Kingdom	Human	Campylobacter coli	aspA(33)	glnA(39)	gltA(30)	glyA(82)	pgm(113)	tkt(47)	uncA(17)	825	ST-828 complex
5875	PUBMLST	2003	Europe	United Kingdom	Human	Campylobacter coli	aspA(33)	glnA(39)	gltA(30)	glyA(79)	pgm(113)	tkt(43)	uncA(17)	832	ST-828 complex
5880	PUBMLST	2003	Europe	United Kingdom	Human	Campylobacter coli	aspA(33)	glnA(39)	gltA(30)	glyA(114)	pgm(104)	tkt(35)	uncA(17)	826	ST-828 complex
5897	PUBMLST	2003	Europe	United Kingdom	Human	Campylobacter coli	aspA(33)	glnA(39)	gltA(30)	glyA(82)	pgm(113)	tkt(47)	uncA(17)	825	ST-828 complex
5901	PUBMLST	2003	Europe	United Kingdom	Human	Campylobacter coli	aspA(33)	glnA(39)	gltA(30)	glyA(82)	pgm(104)	tkt(43)	uncA(17)	828	ST-828 complex
5904	PUBMLST	2003	Europe	United Kingdom	Human	Campylobacter coli	aspA(33)	glnA(39)	gltA(30)	glyA(82)	pgm(113)	tkt(43)	uncA(17)	829	ST-828 complex
5905	PUBMLST	2003	Europe	United Kingdom	Human	Campylobacter coli	aspA(33)	glnA(39)	gltA(30)	glyA(82)	pgm(104)	tkt(56)	uncA(17)	827	ST-828 complex
5907	PUBMLST	2003	Europe	United Kingdom	Human	Campylobacter coli	aspA(33)	glnA(39)	gltA(30)	glyA(79)	pgm(104)	tkt(47)	uncA(17)	830	ST-828 complex
5911	PUBMLST	2003	Europe	United Kingdom	Human	Campylobacter coli	aspA(33)	glnA(39)	gltA(30)	glyA(82)	pgm(104)	tkt(43)	uncA(17)	828	ST-828 complex
5916	PUBMLST	2003	Europe	United Kingdom	Human	Campylobacter coli	aspA(33)	glnA(39)	gltA(30)	glyA(82)	pgm(104)	tkt(43)	uncA(17)	828	ST-828 complex
5922	PUBMLST	2003	Europe	United Kingdom	Human	Campylobacter coli	aspA(33)	glnA(39)	gltA(66)	glyA(82)	pgm(104)	tkt(44)	uncA(41)	831	ST-828 complex
5947	PUBMLST	2003	Europe	United Kingdom	Human	Campylobacter coli	aspA(33)	glnA(39)	gltA(30)	glyA(82)	pgm(104)	tkt(56)	uncA(17)	827	ST-828 complex
5982	PUBMLST	2003	Europe	United Kingdom	Human	Campylobacter coli	aspA(33)	glnA(39)	gltA(30)	glyA(79)	pgm(113)	tkt(47)	uncA(17)	860	ST-828 complex
5995	PUBMLST	2003	Europe	United Kingdom	Human	Campylobacter coli	aspA(33)	glnA(39)	gltA(30)	glyA(82)	pgm(113)	tkt(47)	uncA(17)	825	ST-828 complex
5999	PUBMLST	2003	Europe	United Kingdom	Human	Campylobacter coli	aspA(33)	glnA(110)	gltA(30)	glyA(116)	pgm(104)	tkt(47)	uncA(41)	866	-
6000	PUBMLST	2003	Europe	United Kingdom	Human	Campylobacter coli	aspA(33)	glnA(39)	gltA(30)	glyA(79)	pgm(104)	tkt(47)	uncA(17)	830	ST-828 complex
6003	PUBMLST	2003	Europe	United Kingdom	Human	Campylobacter coli	aspA(33)	glnA(38)	gltA(30)	glyA(115)	pgm(104)	tkt(85)	uncA(17)	867	ST-828 complex
6076	PUBMLST	2004	Europe	United Kingdom	Human	Campylobacter coli	aspA(33)	glnA(39)	gltA(65)	glyA(79)	pgm(104)	tkt(43)	uncA(17)	1590	ST-828 complex
6172	PUBMLST	2004	Europe	United Kingdom	Human	Campylobacter coli	aspA(33)	glnA(38)	gltA(30)	glyA(82)	pgm(118)	tkt(43)	uncA(17)	1016	ST-828 complex
6218	PUBMLST	2004	Europe	United Kingdom	Human	Campylobacter coli	aspA(33)	glnA(39)	gltA(30)	glyA(82)	pgm(104)	tkt(56)	uncA(17)	827	ST-828 complex
6219	PUBMLST	2004	Europe	United Kingdom	Human	Campylobacter coli	aspA(33)	glnA(39)	gltA(30)	glyA(82)	pgm(104)	tkt(56)	uncA(17)	827	ST-828 complex
6284	PUBMLST	2004	Europe	United Kingdom	Human	Campylobacter coli	aspA(33)	glnA(39)	gltA(30)	glyA(82)	pgm(104)	tkt(56)	uncA(17)	827	ST-828 complex
6302	PUBMLST	2004	Europe	United Kingdom	Human	Campylobacter coli	aspA(33)	glnA(39)	gltA(30)	glyA(82)	pgm(104)	tkt(56)	uncA(17)	827	ST-828 complex
6306	PUBMLST	2004	Europe	United Kingdom	Human	Campylobacter coli	aspA(33)	glnA(39)	gltA(30)	glyA(82)	pgm(104)	tkt(56)	uncA(17)	827	ST-828 complex
6313	PUBMLST	2004	Europe	United Kingdom	Human	Campylobacter coli	aspA(33)	glnA(39)	gltA(30)	glyA(82)	pgm(113)	tkt(47)	uncA(17)	825	ST-828 complex
6353	PUBMLST	2004	Europe	United Kingdom	Human	Campylobacter coli	aspA(33)	glnA(39)	gltA(30)	glyA(82)	pgm(113)	tkt(43)	uncA(17)	829	ST-828 complex
6383	PUBMLST	2004	Europe	United Kingdom	Human	Campylobacter coli	aspA(33)	glnA(39)	gltA(30)	glyA(82)	pgm(104)	tkt(56)	uncA(17)	827	ST-828 complex
6386	PUBMLST	2004	Europe	United Kingdom	Human	Campylobacter coli	aspA(33)	glnA(39)	gltA(30)	glyA(82)	pgm(113)	tkt(44)	uncA(17)	872	ST-828 complex
6390	PUBMLST	2004	Europe	United Kingdom	Human	Campylobacter coli	aspA(33)	glnA(39)	gltA(30)	glyA(82)	pgm(104)	tkt(56)	uncA(17)	827	ST-828 complex
6391	PUBMLST	2004	Europe	United Kingdom	Human	Campylobacter coli	aspA(32)	glnA(66)	gltA(66)	glyA(82)	pgm(163)	tkt(43)	uncA(17)	1009	-
11051	PUBMLST	2006	Europe	Finland	Human	Campylobacter coli	aspA(121)	glnA(278)	gltA(328)	glyA(431?)	pgm(552)	tkt(452)	uncA(154)	5088	-
11114	PUBMLST	2009	North America	United States	Chicken	Campylobacter coli	aspA(33)	glnA(39)	gltA(30)	glyA(78)	pgm(104)	tkt(43)	uncA(17)	1068	ST-828 complex
11135	PUBMLST	-	Europe	Poland	Human	Campylobacter coli	aspA(103)	glnA(110)	gltA(103)	glyA(350)	pgm(188)	tkt(368)	uncA(265)	5160	ST-1150 complex
14404	PUBMLST	2006	Europe	United Kingdom	Human	Campylobacter coli	aspA(33)	glnA(39)	gltA(30)	glyA(139)	pgm(113)	tkt(43)	uncA(17)	1774	ST-828 complex
14407	PUBMLST	2006	Europe	United Kingdom	Human	Campylobacter coli	aspA(33)	glnA(39)	gltA(30)	glyA(139)	pgm(113)	tkt(43)	uncA(17)	1774	ST-828 complex
14408	PUBMLST	2006	Europe	United Kingdom	Human	Campylobacter coli	aspA(33)	glnA(39)	gltA(30)	glyA(82)	pgm(104)	tkt(56)	uncA(17)	827	ST-828 complex
14419	PUBMLST	2006	Europe	United Kingdom	Human	Campylobacter coli	aspA(33)	glnA(39)	gltA(30)	glyA(82)	pgm(113)	tkt(47)	uncA(17)	825	ST-828 complex
14432	PUBMLST	2006	Europe	United Kingdom	Human	Campylobacter coli	aspA(33)	glnA(39)	gltA(30)	glyA(115)	pgm(113)	tkt(43)	uncA(17)	1750	ST-828 complex
14433	PUBMLST	2006	Europe	United Kingdom	Human	Campylobacter coli	aspA(33)	glnA(39)	gltA(30)	glyA(82)	pgm(104)	tkt(56)	uncA(17)	827	ST-828 complex
14440	PUBMLST	2006	Europe	United Kingdom	Human	Campylobacter coli	aspA(33)	glnA(39)	gltA(30)	glyA(79)	pgm(104)	tkt(85)	uncA(17)	1614	ST-828 complex
14496	PUBMLST	2006	Europe	United Kingdom	Human	Campylobacter coli	aspA(33)	glnA(358)	gltA(30)	glyA(82)	pgm(113)	tkt(44)	uncA(17)	4689	ST-828 complex
14513	PUBMLST	2006	Europe	United Kingdom	Human	Campylobacter coli	aspA(33)	glnA(39)	gltA(30)	glyA(82)	pgm(104)	tkt(43)	uncA(17)	828	ST-828 complex
14519	PUBMLST	2006	Europe	United Kingdom	Human	Campylobacter coli	aspA(33)	glnA(66)	gltA(30)	glyA(192)	pgm(189)	tkt(85)	uncA(17)	4900	-
14524	PUBMLST	2006	Europe	United Kingdom	Human	Campylobacter coli	aspA(33)	glnA(39)	gltA(30)	glyA(82)	pgm(104)	tkt(56)	uncA(17)	827	ST-828 complex
14526	PUBMLST	2006	Europe	United Kingdom	Human	Campylobacter coli	aspA(33)	glnA(39)	gltA(30)	glyA(79)	pgm(104)	tkt(35)	uncA(17)	855	ST-828 complex
14533	PUBMLST	2006	Europe	United Kingdom	Human	Campylobacter coli	aspA(33)	glnA(39)	gltA(30)	glyA(139)	pgm(113)	tkt(43)	uncA(17)	1774	ST-828 complex
14571	PUBMLST	2007	Europe	United Kingdom	Human	Campylobacter coli	aspA(33)	glnA(39)	gltA(30)	glyA(139)	pgm(113)	tkt(43)	uncA(17)	1774	ST-828 complex
14572	PUBMLST	2007	Europe	United Kingdom	Human	Campylobacter coli	aspA(33)	glnA(38)	gltA(30)	glyA(82)	pgm(113)	tkt(43)	uncA(36)	4679	ST-828 complex
14585	PUBMLST	2007	Europe	United Kingdom	Human	Campylobacter coli	aspA(33)	glnA(39)	gltA(30)	glyA(79)	pgm(113)	tkt(47)	uncA(17)	860	ST-828 complex
14591	PUBMLST	2007	Europe	United Kingdom	Human	Campylobacter coli	aspA(33)	glnA(39)	gltA(30)	glyA(79)	pgm(113)	tkt(44)	uncA(17)	1767	ST-828 complex
14597	PUBMLST	2007	Europe	United Kingdom	Human	Campylobacter coli	aspA(33)	glnA(39)	gltA(30)	glyA(79)	pgm(113)	tkt(44)	uncA(17)	1767	ST-828 complex
14607	PUBMLST	2007	Europe	United Kingdom	Human	Campylobacter coli	aspA(33)	glnA(39)	gltA(30)	glyA(82)	pgm(113)	tkt(47)	uncA(17)	825	ST-828 complex
14610	PUBMLST	2007	Europe	United Kingdom	Human	Campylobacter coli	aspA(33)	glnA(39)	gltA(30)	glyA(82)	pgm(104)	tkt(47)	uncA(36)	962	ST-828 complex
14617	PUBMLST	2007	Europe	United Kingdom	Human	Campylobacter coli	aspA(33)	glnA(38)	gltA(30)	glyA(82)	pgm(104)	tkt(43)	uncA(17)	854	ST-828 complex
14630	PUBMLST	2007	Europe	United Kingdom	Human	Campylobacter coli	aspA(33)	glnA(39)	gltA(30)	glyA(82)	pgm(104)	tkt(56)	uncA(17)	827	ST-828 complex
14650	PUBMLST	2007	Europe	United Kingdom	Human	Campylobacter coli	aspA(33)	glnA(39)	gltA(30)	glyA(387)	pgm(104)	tkt(56)	uncA(17)	4719	ST-828 complex
14657	PUBMLST	2007	Europe	United Kingdom	Human	Campylobacter coli	aspA(33)	glnA(39)	gltA(30)	glyA(82)	pgm(104)	tkt(56)	uncA(17)	827	ST-828 complex
14680	PUBMLST	2007	Europe	United Kingdom	Human	Campylobacter coli	aspA(33)	glnA(39)	gltA(30)	glyA(82)	pgm(104)	tkt(56)	uncA(17)	827	ST-828 complex
14687	PUBMLST	2007	Europe	United Kingdom	Human	Campylobacter coli	aspA(33)	glnA(38)	gltA(30)	glyA(82)	pgm(104)	tkt(43)	uncA(17)	854	ST-828 complex
14690	PUBMLST	2007	Europe	United Kingdom	Human	Campylobacter coli	aspA(33)	glnA(39)	gltA(30)	glyA(115)	pgm(113)	tkt(43)	uncA(17)	1750	ST-828 complex
14691	PUBMLST	2007	Europe	United Kingdom	Human	Campylobacter coli	aspA(33)	glnA(39)	gltA(30)	glyA(82)	pgm(104)	tkt(47)	uncA(36)	962	ST-828 complex
14697	PUBMLST	2007	Europe	United Kingdom	Human	Campylobacter coli	aspA(33)	glnA(38)	gltA(30)	glyA(82)	pgm(104)	tkt(85)	uncA(68)	887	ST-828 complex
14717	PUBMLST	2007	Europe	United Kingdom	Human	Campylobacter coli	aspA(33)	glnA(110)	gltA(30)	glyA(116)	pgm(113)	tkt(47)	uncA(17)	4988	-
14722	PUBMLST	2007	Europe	United Kingdom	Human	Campylobacter coli	aspA(33)	glnA(38)	gltA(30)	glyA(173)	pgm(104)	tkt(35)	uncA(68)	1109	-
14736	PUBMLST	2007	Europe	United Kingdom	Human	Campylobacter coli	aspA(33)	glnA(39)	gltA(30)	glyA(82)	pgm(113)	tkt(44)	uncA(17)	872	ST-828 complex
14743	PUBMLST	2007	Europe	United Kingdom	Human	Campylobacter coli	aspA(33)	glnA(39)	gltA(30)	glyA(82)	pgm(104)	tkt(56)	uncA(17)	827	ST-828 complex
14746	PUBMLST	2007	Europe	United Kingdom	Human	Campylobacter coli	aspA(33)	glnA(39)	gltA(65)	glyA(79)	pgm(104)	tkt(85)	uncA(17)	2273	ST-828 complex
14753	PUBMLST	2007	Europe	United Kingdom	Human	Campylobacter coli	aspA(33)	glnA(39)	gltA(30)	glyA(79)	pgm(104)	tkt(85)	uncA(17)	1614	ST-828 complex
14757	PUBMLST	2007	Europe	United Kingdom	Human	Campylobacter coli	aspA(33)	glnA(39)	gltA(30)	glyA(79)	pgm(113)	tkt(43)	uncA(17)	832	ST-828 complex
14758	PUBMLST	2007	Europe	United Kingdom	Human	Campylobacter coli	aspA(33)	glnA(39)	gltA(65)	glyA(79)	pgm(104)	tkt(85)	uncA(17)	2273	ST-828 complex
14762	PUBMLST	2007	Europe	United Kingdom	Human	Campylobacter coli	aspA(33)	glnA(39)	gltA(30)	glyA(82)	pgm(104)	tkt(43)	uncA(17)	828	ST-828 complex
14785	PUBMLST	2007	Europe	United Kingdom	Human	Campylobacter coli	aspA(33)	glnA(39)	gltA(30)	glyA(82)	pgm(104)	tkt(56)	uncA(17)	827	ST-828 complex
14786	PUBMLST	2007	Europe	United Kingdom	Human	Campylobacter coli	aspA(33)	glnA(39)	gltA(30)	glyA(79)	pgm(113)	tkt(47)	uncA(17)	860	ST-828 complex
14788	PUBMLST	2007	Europe	United Kingdom	Human	Campylobacter coli	aspA(33)	glnA(39)	gltA(30)	glyA(82)	pgm(104)	tkt(47)	uncA(17)	1055	ST-828 complex
14799	PUBMLST	2007	Europe	United Kingdom	Human	Campylobacter coli	aspA(33)	glnA(39)	gltA(30)	glyA(82)	pgm(113)	tkt(43)	uncA(17)	829	ST-828 complex
14818	PUBMLST	2007	Europe	United Kingdom	Human	Campylobacter coli	aspA(33)	glnA(39)	gltA(30)	glyA(82)	pgm(113)	tkt(287)	uncA(17)	2323	ST-828 complex
14819	PUBMLST	2007	Europe	United Kingdom	Human	Campylobacter coli	aspA(124)	glnA(39)	gltA(30)	glyA(79)	pgm(104)	tkt(47)	uncA(17)	1541	ST-828 complex
14844	PUBMLST	2007	Europe	United Kingdom	Human	Campylobacter coli	aspA(33)	glnA(39)	gltA(30)	glyA(82)	pgm(104)	tkt(56)	uncA(17)	827	ST-828 complex
14845	PUBMLST	2007	Europe	United Kingdom	Human	Campylobacter coli	aspA(33)	glnA(39)	gltA(30)	glyA(139)	pgm(113)	tkt(43)	uncA(17)	1774	ST-828 complex
14846	PUBMLST	2007	Europe	United Kingdom	Human	Campylobacter coli	aspA(33)	glnA(39)	gltA(30)	glyA(82)	pgm(113)	tkt(44)	uncA(17)	872	ST-828 complex
14862	PUBMLST	2007	Europe	United Kingdom	Human	Campylobacter coli	aspA(33)	glnA(361)	gltA(30)	glyA(79)	pgm(104)	tkt(35)	uncA(17)	4690	ST-828 complex
14866	PUBMLST	2007	Europe	United Kingdom	Human	Campylobacter coli	aspA(33)	glnA(39)	gltA(30)	glyA(82)	pgm(113)	tkt(47)	uncA(17)	825	ST-828 complex
14889	PUBMLST	2007	Europe	United Kingdom	Human	Campylobacter coli	aspA(87)	glnA(124)	gltA(30)	glyA(82)	pgm(113)	tkt(44)	uncA(74)	1761	-
14953	PUBMLST	2007	Europe	United Kingdom	Human	Campylobacter coli	aspA(33)	glnA(39)	gltA(30)	glyA(82)	pgm(113)	tkt(43)	uncA(17)	829	ST-828 complex
14956	PUBMLST	2007	Europe	United Kingdom	Human	Campylobacter coli	aspA(33)	glnA(38)	gltA(30)	glyA(79)	pgm(104)	tkt(43)	uncA(17)	1595	ST-828 complex
14969	PUBMLST	2007	Europe	United Kingdom	Human	Campylobacter coli	aspA(33)	glnA(39)	gltA(30)	glyA(82)	pgm(113)	tkt(47)	uncA(17)	825	ST-828 complex
14974	PUBMLST	2007	Europe	United Kingdom	Human	Campylobacter coli	aspA(33)	glnA(39)	gltA(30)	glyA(82)	pgm(104)	tkt(47)	uncA(17)	1055	ST-828 complex
14995	PUBMLST	2007	Europe	United Kingdom	Human	Campylobacter coli	aspA(33)	glnA(39)	gltA(30)	glyA(82)	pgm(113)	tkt(43)	uncA(17)	829	ST-828 complex
14996	PUBMLST	2007	Europe	United Kingdom	Human	Campylobacter coli	aspA(33)	glnA(39)	gltA(66)	glyA(82)	pgm(104)	tkt(44)	uncA(41)	831	ST-828 complex
16211	PUBMLST	2011	Europe	United Kingdom	Human	Campylobacter coli	aspA(33)	glnA(39)	gltA(30)	glyA(82)	pgm(104)	tkt(44)	uncA(17)	1145	ST-828 complex
18208	PUBMLST	2011	Europe	United Kingdom	Human	Campylobacter coli	aspA(33)	glnA(39)	gltA(66)	glyA(174)	pgm(104)	tkt(43)	uncA(41)	1181	ST-828 complex
18216	PUBMLST	2011	Europe	United Kingdom	Human	Campylobacter coli	aspA(81)	glnA(155)	gltA(30)	glyA(163)	pgm(231)	tkt(43)	uncA(93)	1243	-
18241	PUBMLST	2011	Europe	United Kingdom	Human	Campylobacter coli	aspA(33)	glnA(39)	gltA(30)	glyA(82)	pgm(104)	tkt(47)	uncA(36)	962	ST-828 complex
18242	PUBMLST	2011	Europe	United Kingdom	Human	Campylobacter coli	aspA(33)	glnA(39)	gltA(30)	glyA(82)	pgm(104)	tkt(56)	uncA(17)	827	ST-828 complex
18262	PUBMLST	2011	Europe	United Kingdom	Human	Campylobacter coli	aspA(33)	glnA(39)	gltA(65)	glyA(79)	pgm(104)	tkt(35)	uncA(17)	1957	ST-828 complex
18267	PUBMLST	2011	Europe	United Kingdom	Human	Campylobacter coli	aspA(2)	glnA(39)	gltA(30)	glyA(82)	pgm(113)	tkt(47)	uncA(17)	5810	ST-828 complex
18282	PUBMLST	2011	Europe	United Kingdom	Human	Campylobacter coli	aspA(33)	glnA(38)	gltA(30)	glyA(82)	pgm(104)	tkt(35)	uncA(17)	1096	ST-828 complex
18292	PUBMLST	2011	Europe	United Kingdom	Human	Campylobacter coli	aspA(33)	glnA(39)	gltA(30)	glyA(82)	pgm(104)	tkt(44)	uncA(17)	1145	ST-828 complex
18295	PUBMLST	2011	Europe	United Kingdom	Human	Campylobacter coli	aspA(33)	glnA(39)	gltA(65)	glyA(79)	pgm(104)	tkt(85)	uncA(17)	2273	ST-828 complex
18301	PUBMLST	2011	Europe	United Kingdom	Human	Campylobacter coli	aspA(53)	glnA(39)	gltA(30)	glyA(82)	pgm(603)	tkt(43)	uncA(17)	5813	ST-828 complex
18318	PUBMLST	2011	Europe	United Kingdom	Human	Campylobacter coli	aspA(33)	glnA(39)	gltA(30)	glyA(82)	pgm(104)	tkt(56)	uncA(17)	827	ST-828 complex
18319	PUBMLST	2011	Europe	United Kingdom	Human	Campylobacter coli	aspA(124)	glnA(39)	gltA(30)	glyA(82)	pgm(113)	tkt(47)	uncA(74)	5814	-
18322	PUBMLST	2011	Europe	United Kingdom	Human	Campylobacter coli	aspA(33)	glnA(39)	gltA(30)	glyA(79)	pgm(113)	tkt(43)	uncA(17)	832	ST-828 complex
18342	PUBMLST	2012	Europe	United Kingdom	Human	Campylobacter coli	aspA(33)	glnA(39)	gltA(30)	glyA(82)	pgm(104)	tkt(56)	uncA(17)	827	ST-828 complex
18367	PUBMLST	2012	Europe	United Kingdom	Human	Campylobacter coli	aspA(33)	glnA(39)	gltA(30)	glyA(82)	pgm(113)	tkt(47)	uncA(17)	825	ST-828 complex
18374	PUBMLST	2012	Europe	United Kingdom	Human	Campylobacter coli	aspA(33)	glnA(39)	gltA(30)	glyA(82)	pgm(104)	tkt(47)	uncA(36)	962	ST-828 complex
18382	PUBMLST	2012	Europe	United Kingdom	Human	Campylobacter coli	aspA(33)	glnA(39)	gltA(30)	glyA(79)	pgm(113)	tkt(43)	uncA(41)	2183	ST-828 complex
18459	PUBMLST	2009	Europe	United Kingdom	Human	Campylobacter coli	aspA(33)	glnA(39)	gltA(30)	glyA(82)	pgm(113)	tkt(47)	uncA(17)	825	ST-828 complex
21107	PUBMLST	2012	Europe	United Kingdom	Human	Campylobacter coli	aspA(33)	glnA(39)	gltA(30)	glyA(82)	pgm(104)	tkt(56)	uncA(17)	827	ST-828 complex
21111	PUBMLST	2012	Europe	United Kingdom	Human	Campylobacter coli	aspA(33)	glnA(176)	gltA(30)	glyA(82)	pgm(104)	tkt(43)	uncA(17)	3753	ST-828 complex
21136	PUBMLST	2012	Europe	United Kingdom	Human	Campylobacter coli	aspA(33)	glnA(39)	gltA(65)	glyA(79)	pgm(104)	tkt(85)	uncA(17)	2273	ST-828 complex
21157	PUBMLST	2012	Europe	United Kingdom	Human	Campylobacter coli	aspA(33)	glnA(39)	gltA(30)	glyA(82)	pgm(104)	tkt(47)	uncA(17)	1055	ST-828 complex
21160	PUBMLST	2012	Europe	United Kingdom	Human	Campylobacter coli	aspA(33)	glnA(39)	gltA(30)	glyA(82)	pgm(113)	tkt(47)	uncA(17)	825	ST-828 complex
21167	PUBMLST	2012	Europe	United Kingdom	Human	Campylobacter coli	aspA(33)	glnA(39)	gltA(30)	glyA(82)	pgm(104)	tkt(56)	uncA(17)	827	ST-828 complex
21173	PUBMLST	2011	Europe	United Kingdom	Human	Campylobacter coli	aspA(33)	glnA(39)	gltA(30)	glyA(82)	pgm(104)	tkt(56)	uncA(17)	827	ST-828 complex
21174	PUBMLST	2011	Europe	United Kingdom	Human	Campylobacter coli	aspA(33)	glnA(39)	gltA(30)	glyA(82)	pgm(104)	tkt(56)	uncA(17)	827	ST-828 complex
21181	PUBMLST	2011	Europe	United Kingdom	Human	Campylobacter coli	aspA(33)	glnA(39)	gltA(30)	glyA(79)	pgm(104)	tkt(35)	uncA(17)	855	ST-828 complex
21192	PUBMLST	2012	Europe	United Kingdom	Human	Campylobacter coli	aspA(33)	glnA(39)	gltA(30)	glyA(82)	pgm(189)	tkt(47)	uncA(17)	1191	ST-828 complex
21206	PUBMLST	2012	Europe	United Kingdom	Human	Campylobacter coli	aspA(33)	glnA(39)	gltA(30)	glyA(82)	pgm(104)	tkt(56)	uncA(17)	827	ST-828 complex
21211	PUBMLST	2012	Europe	United Kingdom	Human	Campylobacter coli	aspA(33)	glnA(39)	gltA(30)	glyA(79)	pgm(113)	tkt(43)	uncA(41)	2183	ST-828 complex
21212	PUBMLST	2012	Europe	United Kingdom	Human	Campylobacter coli	aspA(33)	glnA(39)	gltA(30)	glyA(82)	pgm(104)	tkt(43)	uncA(17)	828	ST-828 complex
21235	PUBMLST	2012	Europe	United Kingdom	Human	Campylobacter coli	aspA(33)	glnA(39)	gltA(30)	glyA(82)	pgm(104)	tkt(43)	uncA(17)	828	ST-828 complex
21245	PUBMLST	2012	Europe	United Kingdom	Human	Campylobacter coli	aspA(33)	glnA(39)	gltA(30)	glyA(82)	pgm(104)	tkt(56)	uncA(17)	827	ST-828 complex
21566	PUBMLST	2012	Europe	United Kingdom	Human	Campylobacter coli	aspA(33)	glnA(39)	gltA(30)	glyA(82)	pgm(113)	tkt(43)	uncA(17)	829	ST-828 complex
21583	PUBMLST	2012	Europe	United Kingdom	Human	Campylobacter coli	aspA(33)	glnA(39)	gltA(30)	glyA(82)	pgm(113)	tkt(43)	uncA(17)	829	ST-828 complex
21592	PUBMLST	2012	Europe	United Kingdom	Human	Campylobacter coli	aspA(33)	glnA(39)	gltA(30)	glyA(81)	pgm(561)	tkt(47)	uncA(17)	5349	ST-828 complex
22096	PUBMLST	2012	Europe	United Kingdom	Human	Campylobacter coli	aspA(33)	glnA(39)	gltA(30)	glyA(82)	pgm(104)	tkt(56)	uncA(17)	827	ST-828 complex
22115	PUBMLST	2012	Europe	United Kingdom	Human	Campylobacter coli	aspA(33)	glnA(39)	gltA(30)	glyA(82)	pgm(104)	tkt(56)	uncA(17)	827	ST-828 complex
22130	PUBMLST	2009	Europe	United Kingdom	Human	Campylobacter coli	aspA(33)	glnA(39)	gltA(30)	glyA(82)	pgm(626)	tkt(43)	uncA(17)	6233	ST-828 complex
22150	PUBMLST	2010	Europe	United Kingdom	Human	Campylobacter coli	aspA(33)	glnA(39)	gltA(30)	glyA(82)	pgm(104)	tkt(56)	uncA(17)	827	ST-828 complex
22154	PUBMLST	2010	Europe	United Kingdom	Human	Campylobacter coli	aspA(33)	glnA(39)	gltA(30)	glyA(82)	pgm(113)	tkt(43)	uncA(17)	829	ST-828 complex
22155	PUBMLST	2010	Europe	United Kingdom	Human	Campylobacter coli	aspA(33)	glnA(39)	gltA(30)	glyA(82)	pgm(113)	tkt(47)	uncA(17)	825	ST-828 complex
22172	PUBMLST	2010	Europe	United Kingdom	Human	Campylobacter coli	aspA(33)	glnA(39)	gltA(30)	glyA(82)	pgm(104)	tkt(56)	uncA(17)	827	ST-828 complex
22214	PUBMLST	2012	Europe	United Kingdom	Human	Campylobacter coli	aspA(33)	glnA(38)	gltA(30)	glyA(82)	pgm(118)	tkt(43)	uncA(17)	1016	ST-828 complex
22236	PUBMLST	2012	Europe	United Kingdom	Human	Campylobacter coli	aspA(33)	glnA(38)	gltA(30)	glyA(82)	pgm(118)	tkt(43)	uncA(17)	1016	ST-828 complex
22239	PUBMLST	2012	Europe	United Kingdom	Human	Campylobacter coli	aspA(33)	glnA(39)	gltA(30)	glyA(82)	pgm(113)	tkt(47)	uncA(17)	825	ST-828 complex
22254	PUBMLST	2012	Europe	United Kingdom	Human	Campylobacter coli	aspA(33)	glnA(39)	gltA(30)	glyA(82)	pgm(104)	tkt(56)	uncA(17)	827	ST-828 complex
22266	PUBMLST	2012	Europe	United Kingdom	Human	Campylobacter coli	aspA(33)	glnA(39)	gltA(30)	glyA(82)	pgm(113)	tkt(47)	uncA(17)	825	ST-828 complex
22267	PUBMLST	2012	Europe	United Kingdom	Human	Campylobacter coli	aspA(33)	glnA(39)	gltA(30)	glyA(79)	pgm(104)	tkt(35)	uncA(17)	855	ST-828 complex
22279	PUBMLST	2012	Europe	United Kingdom	Human	Campylobacter coli	aspA(33)	glnA(39)	gltA(30)	glyA(82)	pgm(104)	tkt(56)	uncA(17)	827	ST-828 complex
22283	PUBMLST	2012	Europe	United Kingdom	Human	Campylobacter coli	aspA(145)	glnA(337)	gltA(378)	glyA(219)	pgm(630)	tkt(477)	uncA(185)	6698	-
22285	PUBMLST	2012	Europe	United Kingdom	Human	Campylobacter coli	aspA(145)	glnA(337)	gltA(378)	glyA(219)	pgm(630)	tkt(477)	uncA(185)	6698	-
22286	PUBMLST	2012	Europe	United Kingdom	Human	Campylobacter coli	aspA(145)	glnA(337)	gltA(378)	glyA(219)	pgm(630)	tkt(477)	uncA(185)	6698	-
22300	PUBMLST	2012	Europe	United Kingdom	Human	Campylobacter coli	aspA(33)	glnA(39)	gltA(30)	glyA(139)	pgm(113)	tkt(47)	uncA(17)	4425	ST-828 complex
22313	PUBMLST	2012	Europe	United Kingdom	Human	Campylobacter coli	aspA(33)	glnA(39)	gltA(30)	glyA(82)	pgm(104)	tkt(56)	uncA(17)	827	ST-828 complex
22342	PUBMLST	2012	Europe	United Kingdom	Human	Campylobacter coli	aspA(33)	glnA(39)	gltA(30)	glyA(82)	pgm(104)	tkt(56)	uncA(17)	827	ST-828 complex
22360	PUBMLST	2012	Europe	United Kingdom	Human	Campylobacter coli	aspA(33)	glnA(39)	gltA(30)	glyA(82)	pgm(104)	tkt(56)	uncA(17)	827	ST-828 complex
22668	PUBMLST	2012	Europe	United Kingdom	Human	Campylobacter coli	aspA(33)	glnA(39)	gltA(30)	glyA(139)	pgm(113)	tkt(47)	uncA(17)	4425	ST-828 complex
22690	PUBMLST	2012	Europe	United Kingdom	Human	Campylobacter coli	aspA(33)	glnA(39)	gltA(30)	glyA(82)	pgm(104)	tkt(56)	uncA(17)	827	ST-828 complex
22691	PUBMLST	2012	Europe	United Kingdom	Human	Campylobacter coli	aspA(33)	glnA(39)	gltA(30)	glyA(82)	pgm(113)	tkt(43)	uncA(17)	829	ST-828 complex
22704	PUBMLST	2012	Europe	United Kingdom	Human	Campylobacter coli	aspA(33)	glnA(39)	gltA(30)	glyA(82)	pgm(113)	tkt(47)	uncA(17)	825	ST-828 complex
22709	PUBMLST	2012	Europe	United Kingdom	Human	Campylobacter coli	aspA(33)	glnA(38)	gltA(30)	glyA(82)	pgm(104)	tkt(43)	uncA(388)	6543	ST-828 complex
22719	PUBMLST	2012	Europe	United Kingdom	Human	Campylobacter coli	aspA(33)	glnA(39)	gltA(30)	glyA(79)	pgm(104)	tkt(47)	uncA(17)	830	ST-828 complex
22728	PUBMLST	2012	Europe	United Kingdom	Human	Campylobacter coli	aspA(33)	glnA(39)	gltA(30)	glyA(82)	pgm(104)	tkt(56)	uncA(17)	827	ST-828 complex
22730	PUBMLST	2012	Europe	United Kingdom	Human	Campylobacter coli	aspA(33)	glnA(39)	gltA(30)	glyA(79)	pgm(104)	tkt(85)	uncA(17)	1614	ST-828 complex
23887	PUBMLST	2012	Europe	United Kingdom	Human	Campylobacter coli	aspA(33)	glnA(39)	gltA(30)	glyA(82)	pgm(104)	tkt(47)	uncA(17)	1055	ST-828 complex
23902	PUBMLST	2012	Europe	United Kingdom	Human	Campylobacter coli	aspA(32)	glnA(66)	gltA(66)	glyA(82)	pgm(163)	tkt(43)	uncA(17)	1009	-
23920	PUBMLST	2012	Europe	United Kingdom	Human	Campylobacter coli	aspA(33)	glnA(39)	gltA(30)	glyA(79)	pgm(104)	tkt(206)	uncA(17)	1628	ST-828 complex
23932	PUBMLST	2012	Europe	United Kingdom	Human	Campylobacter coli	aspA(33)	glnA(39)	gltA(30)	glyA(82)	pgm(104)	tkt(56)	uncA(17)	827	ST-828 complex
23938	PUBMLST	2012	Europe	United Kingdom	Human	Campylobacter coli	aspA(33)	glnA(39)	gltA(30)	glyA(82)	pgm(104)	tkt(56)	uncA(17)	827	ST-828 complex
23946	PUBMLST	2012	Europe	United Kingdom	Human	Campylobacter coli	aspA(33)	glnA(42)	gltA(30)	glyA(82)	pgm(189)	tkt(35)	uncA(17)	6267	ST-828 complex
23962	PUBMLST	2012	Europe	United Kingdom	Human	Campylobacter coli	aspA(33)	glnA(39)	gltA(30)	glyA(82)	pgm(113)	tkt(47)	uncA(17)	825	ST-828 complex
23967	PUBMLST	2012	Europe	United Kingdom	Human	Campylobacter coli	aspA(33)	glnA(124)	gltA(30)	glyA(82)	pgm(189)	tkt(47)	uncA(296)	4688	-
23975	PUBMLST	2012	Europe	United Kingdom	Human	Campylobacter coli	aspA(33)	glnA(39)	gltA(30)	glyA(79)	pgm(104)	tkt(206)	uncA(17)	1628	ST-828 complex
23977	PUBMLST	2012	Europe	United Kingdom	Human	Campylobacter coli	aspA(33)	glnA(39)	gltA(30)	glyA(79)	pgm(104)	tkt(35)	uncA(17)	855	ST-828 complex
23983	PUBMLST	2012	Europe	United Kingdom	Human	Campylobacter coli	aspA(33)	glnA(39)	gltA(30)	glyA(82)	pgm(113)	tkt(47)	uncA(17)	825	ST-828 complex
23987	PUBMLST	2012	Europe	United Kingdom	Human	Campylobacter coli	aspA(33)	glnA(39)	gltA(65)	glyA(79)	pgm(504)	tkt(85)	uncA(41)	6703	-
24003	PUBMLST	2012	Europe	United Kingdom	Human	Campylobacter coli	aspA(352)	glnA(39)	gltA(30)	glyA(82)	pgm(113)	tkt(43)	uncA(17)	6755	ST-828 complex
24005	PUBMLST	2012	Europe	United Kingdom	Human	Campylobacter coli	aspA(124)	glnA(39)	gltA(30)	glyA(82)	pgm(189)	tkt(47)	uncA(74)	2195	-
24023	PUBMLST	2012	Europe	United Kingdom	Human	Campylobacter coli	aspA(33)	glnA(39)	gltA(30)	glyA(82)	pgm(113)	tkt(47)	uncA(17)	825	ST-828 complex
24032	PUBMLST	2012	Europe	United Kingdom	Human	Campylobacter coli	aspA(33)	glnA(39)	gltA(30)	glyA(79)	pgm(104)	tkt(85)	uncA(17)	1614	ST-828 complex
24048	PUBMLST	2009	Europe	United Kingdom	Human	Campylobacter coli	aspA(33)	glnA(39)	gltA(30)	glyA(82)	pgm(113)	tkt(47)	uncA(17)	825	ST-828 complex
24054	PUBMLST	2009	Europe	United Kingdom	Human	Campylobacter coli	aspA(33)	glnA(39)	gltA(30)	glyA(82)	pgm(104)	tkt(56)	uncA(17)	827	ST-828 complex
24072	PUBMLST	2009	Europe	United Kingdom	Human	Campylobacter coli	aspA(33)	glnA(39)	gltA(30)	glyA(82)	pgm(626)	tkt(43)	uncA(17)	6233	ST-828 complex
24093	PUBMLST	2009	Europe	United Kingdom	Human	Campylobacter coli	aspA(33)	glnA(39)	gltA(30)	glyA(82)	pgm(113)	tkt(44)	uncA(17)	872	ST-828 complex
24126	PUBMLST	2012	Europe	United Kingdom	Human	Campylobacter coli	aspA(33)	glnA(39)	gltA(30)	glyA(82)	pgm(113)	tkt(47)	uncA(17)	825	ST-828 complex
24169	PUBMLST	2011	Europe	United Kingdom	Human	Campylobacter coli	aspA(33)	glnA(39)	gltA(30)	glyA(82)	pgm(104)	tkt(56)	uncA(17)	827	ST-828 complex
24170	PUBMLST	2011	Europe	United Kingdom	Human	Campylobacter coli	aspA(33)	glnA(39)	gltA(30)	glyA(82)	pgm(104)	tkt(56)	uncA(17)	827	ST-828 complex
24177	PUBMLST	2011	Europe	United Kingdom	Human	Campylobacter coli	aspA(33)	glnA(39)	gltA(30)	glyA(79)	pgm(104)	tkt(35)	uncA(17)	855	ST-828 complex
24179	PUBMLST	2011	Europe	United Kingdom	Human	Campylobacter coli	aspA(33)	glnA(39)	gltA(30)	glyA(82)	pgm(104)	tkt(56)	uncA(17)	827	ST-828 complex
24180	PUBMLST	2011	Europe	United Kingdom	Human	Campylobacter coli	aspA(33)	glnA(39)	gltA(30)	glyA(82)	pgm(104)	tkt(56)	uncA(17)	827	ST-828 complex
24187	PUBMLST	2011	Europe	United Kingdom	Human	Campylobacter coli	aspA(33)	glnA(39)	gltA(30)	glyA(79)	pgm(104)	tkt(35)	uncA(17)	855	ST-828 complex
24254	PUBMLST	2003	Europe	United Kingdom	Human	Campylobacter coli	aspA(33)	glnA(38)	gltA(30)	glyA(115)	pgm(104)	tkt(85)	uncA(17)	867	ST-828 complex
24255	PUBMLST	2006	Europe	United Kingdom	Pig	Campylobacter coli	aspA(32)	glnA(39)	gltA(44)	glyA(82)	pgm(104)	tkt(85)	uncA(36)	2696	-
24256	PUBMLST	2004	Europe	United Kingdom	Pig	Campylobacter coli	aspA(33)	glnA(38)	gltA(30)	glyA(82)	pgm(104)	tkt(85)	uncA(68)	887	ST-828 complex
24257	PUBMLST	2007	Europe	United Kingdom	Duck	Campylobacter coli	aspA(-)	glnA(-)	gltA(-)	glyA(753?)	pgm(-)	tkt(-)	uncA(-)	-	-
24258	PUBMLST	2005	Europe	United Kingdom	Chicken	Campylobacter coli	aspA(33)	glnA(38)	gltA(30)	glyA(115)	pgm(104)	tkt(85)	uncA(17)	867	ST-828 complex
24259	PUBMLST	2004	Europe	United Kingdom	Chicken	Campylobacter coli	aspA(7)	glnA(110)	gltA(103)	glyA(140)	pgm(188)	tkt(164)	uncA(79)	3667	ST-1150 complex
24260	PUBMLST	2006	Europe	United Kingdom	Human	Campylobacter coli	aspA(157)	glnA(39)	gltA(30)	glyA(79)	pgm(668)	tkt(35)	uncA(17)	8320	-
24261	PUBMLST	2003	Europe	United Kingdom	Chicken	Campylobacter coli	aspA(506?)	glnA(110)	gltA(103)	glyA(140)	pgm(188)	tkt(164)	uncA(79)	-	-
24262	PUBMLST	2003	Europe	United Kingdom	Chicken	Campylobacter coli	aspA(33)	glnA(39)	gltA(30)	glyA(82)	pgm(104)	tkt(43)	uncA(17)	828	ST-828 complex
24263	PUBMLST	2007	Europe	United Kingdom	Duck	Campylobacter coli	aspA(81)	glnA(86)	gltA(87)	glyA(113)	pgm(270)	tkt(238)	uncA(152)	3311	-
24264	PUBMLST	2003	Europe	United Kingdom	Chicken	Campylobacter coli	aspA(33)	glnA(39)	gltA(30)	glyA(82)	pgm(104)	tkt(43)	uncA(17)	828	ST-828 complex
24265	PUBMLST	2005	Europe	United Kingdom	Human	Campylobacter coli	aspA(535?)	glnA(110)	gltA(30)	glyA(291)	pgm(188)	tkt(164)	uncA(79)	-	-
24266	PUBMLST	2007	Europe	United Kingdom	Duck	Campylobacter coli	aspA(86)	glnA(189)	gltA(86)	glyA(259?)	pgm(287)	tkt(236)	uncA(76)	-	-
24267	PUBMLST	2006	Europe	United Kingdom	Human	Campylobacter coli	aspA(130)	glnA(245)	gltA(88)	glyA(245)	pgm(288)	tkt(129)	uncA(76)	2326	-
24268	PUBMLST	2006	Europe	United Kingdom	Duck	Campylobacter coli	aspA(130)	glnA(86)	gltA(87)	glyA(124)	pgm(160)	tkt(129)	uncA(73)	2016	-
24269	PUBMLST	2001	Europe	Denmark	Chicken	Campylobacter coli	aspA(130)	glnA(177)	gltA(88)	glyA(198)	pgm(246)	tkt(209)	uncA(76)	1572	-
24270	PUBMLST	2005	Europe	United Kingdom	Environmental waters	Campylobacter coli	aspA(145)	glnA(207)	gltA(172)	glyA(239)	pgm(275)	tkt(243)	uncA(154)	1992	-
24271	PUBMLST	2006	Europe	United Kingdom	Chicken	Campylobacter coli	aspA(163)	glnA(215)	gltA(210)	glyA(218)	pgm(669)	tkt(241)	uncA(198)	7243	-
24272	PUBMLST	2002	Europe	Denmark	Chicken	Campylobacter coli	aspA(128)	glnA(175)	gltA(152)	glyA(197)	pgm(245)	tkt(208)	uncA(133)	1576	-
24273	PUBMLST	2001	North America	United States	Human	Campylobacter coli	aspA(78)	glnA(167)	gltA(158)	glyA(204)	pgm(254)	tkt(212)	uncA(140)	1670	-
24274	PUBMLST	2000	North America	United States	Human	Campylobacter coli	aspA(123)	glnA(182)	gltA(160)	glyA(206)	pgm(233)	tkt(217)	uncA(138)	1643	-
24326	PUBMLST	-	Europe	United Kingdom	-	Campylobacter coli	aspA(33)	glnA(39)	gltA(30)	glyA(82)	pgm(104)	tkt(56)	uncA(17)	827	ST-828 complex
24332	PUBMLST	-	Europe	United Kingdom	-	Campylobacter coli	aspA(33)	glnA(39)	gltA(30)	glyA(82)	pgm(104)	tkt(43)	uncA(17)	828	ST-828 complex
24347	PUBMLST	-	Europe	United Kingdom	-	Campylobacter coli	aspA(33)	glnA(39)	gltA(30)	glyA(79)	pgm(163)	tkt(47)	uncA(292)	6465	-
24458	PUBMLST	2010	Europe	United Kingdom	Human	Campylobacter coli	aspA(33)	glnA(39)	gltA(30)	glyA(139)	pgm(113)	tkt(47)	uncA(17)	4425	ST-828 complex
24472	PUBMLST	2010	Europe	United Kingdom	Human	Campylobacter coli	aspA(33)	glnA(39)	gltA(30)	glyA(82)	pgm(104)	tkt(47)	uncA(17)	1055	ST-828 complex
24483	PUBMLST	2012	Europe	United Kingdom	Human	Campylobacter coli	aspA(33)	glnA(39)	gltA(103)	glyA(79)	pgm(104)	tkt(35)	uncA(17)	3016	ST-828 complex
24491	PUBMLST	2012	Europe	United Kingdom	Human	Campylobacter coli	aspA(33)	glnA(477)	gltA(65)	glyA(192)	pgm(189)	tkt(44)	uncA(17)	6757	-
24500	PUBMLST	2012	Europe	United Kingdom	Human	Campylobacter coli	aspA(33)	glnA(39)	gltA(30)	glyA(79)	pgm(113)	tkt(47)	uncA(17)	860	ST-828 complex
24509	PUBMLST	2012	Europe	United Kingdom	Human	Campylobacter coli	aspA(33)	glnA(39)	gltA(30)	glyA(82)	pgm(104)	tkt(43)	uncA(17)	828	ST-828 complex
24512	PUBMLST	2012	Europe	United Kingdom	Human	Campylobacter coli	aspA(33)	glnA(39)	gltA(30)	glyA(79)	pgm(104)	tkt(35)	uncA(17)	855	ST-828 complex
24516	PUBMLST	2012	Europe	United Kingdom	Human	Campylobacter coli	aspA(33)	glnA(39)	gltA(30)	glyA(82)	pgm(113)	tkt(47)	uncA(17)	825	ST-828 complex
24525	PUBMLST	2012	Europe	United Kingdom	Human	Campylobacter coli	aspA(33)	glnA(39)	gltA(30)	glyA(82)	pgm(113)	tkt(44)	uncA(17)	872	ST-828 complex
24530	PUBMLST	2012	Europe	United Kingdom	Human	Campylobacter coli	aspA(33)	glnA(39)	gltA(30)	glyA(82)	pgm(113)	tkt(44)	uncA(17)	872	ST-828 complex
24539	PUBMLST	2012	Europe	United Kingdom	Human	Campylobacter coli	aspA(33)	glnA(195)	gltA(30)	glyA(82)	pgm(104)	tkt(43)	uncA(17)	6705	ST-828 complex
24541	PUBMLST	2012	Europe	United Kingdom	Human	Campylobacter coli	aspA(33)	glnA(38)	gltA(30)	glyA(82)	pgm(104)	tkt(43)	uncA(17)	854	ST-828 complex
24544	PUBMLST	2012	Europe	United Kingdom	Human	Campylobacter coli	aspA(353)	glnA(39)	gltA(150)	glyA(82)	pgm(248)	tkt(35)	uncA(17)	6760	-
24547	PUBMLST	2012	Europe	United Kingdom	Human	Campylobacter coli	aspA(33)	glnA(39)	gltA(30)	glyA(82)	pgm(104)	tkt(56)	uncA(17)	827	ST-828 complex
24551	PUBMLST	2012	Europe	United Kingdom	Human	Campylobacter coli	aspA(33)	glnA(39)	gltA(30)	glyA(82)	pgm(113)	tkt(43)	uncA(17)	829	ST-828 complex
24552	PUBMLST	2012	Europe	United Kingdom	Human	Campylobacter coli	aspA(33)	glnA(39)	gltA(30)	glyA(139)	pgm(113)	tkt(47)	uncA(17)	4425	ST-828 complex
24558	PUBMLST	2012	Europe	United Kingdom	Human	Campylobacter coli	aspA(87)	glnA(39)	gltA(30)	glyA(391)	pgm(104)	tkt(47)	uncA(17)	6706	ST-828 complex
24565	PUBMLST	2012	Europe	United Kingdom	Human	Campylobacter coli	aspA(33)	glnA(39)	gltA(30)	glyA(82)	pgm(104)	tkt(43)	uncA(17)	828	ST-828 complex
24581	PUBMLST	2013	Europe	United Kingdom	Human	Campylobacter coli	aspA(33)	glnA(39)	gltA(30)	glyA(82)	pgm(113)	tkt(47)	uncA(17)	825	ST-828 complex
24603	PUBMLST	2013	Europe	United Kingdom	Human	Campylobacter coli	aspA(124)	glnA(39)	gltA(30)	glyA(82)	pgm(189)	tkt(47)	uncA(74)	2195	-
24604	PUBMLST	2013	Europe	United Kingdom	Human	Campylobacter coli	aspA(33)	glnA(39)	gltA(30)	glyA(82)	pgm(104)	tkt(56)	uncA(17)	827	ST-828 complex
24620	PUBMLST	2013	Europe	United Kingdom	Human	Campylobacter coli	aspA(33)	glnA(39)	gltA(30)	glyA(139)	pgm(113)	tkt(47)	uncA(17)	4425	ST-828 complex
24621	PUBMLST	2013	Europe	United Kingdom	Human	Campylobacter coli	aspA(33)	glnA(39)	gltA(30)	glyA(82)	pgm(189)	tkt(43)	uncA(17)	1585	ST-828 complex
24629	PUBMLST	2013	Europe	United Kingdom	Human	Campylobacter coli	aspA(33)	glnA(39)	gltA(30)	glyA(82)	pgm(113)	tkt(47)	uncA(17)	825	ST-828 complex
24637	PUBMLST	2013	Europe	United Kingdom	Human	Campylobacter coli	aspA(33)	glnA(39)	gltA(30)	glyA(82)	pgm(104)	tkt(43)	uncA(17)	828	ST-828 complex
24639	PUBMLST	2013	Europe	United Kingdom	Human	Campylobacter coli	aspA(33)	glnA(39)	gltA(30)	glyA(82)	pgm(104)	tkt(47)	uncA(36)	962	ST-828 complex
24905	PUBMLST	2012	Europe	United Kingdom	Human	Campylobacter coli	aspA(33)	glnA(39)	gltA(66)	glyA(82)	pgm(104)	tkt(44)	uncA(174)	2178	ST-828 complex
24906	PUBMLST	2012	Europe	United Kingdom	Human	Campylobacter coli	aspA(33)	glnA(38)	gltA(30)	glyA(82)	pgm(189)	tkt(35)	uncA(17)	4956	ST-828 complex
24907	PUBMLST	2012	Europe	United Kingdom	Human	Campylobacter coli	aspA(103)	glnA(39)	gltA(30)	glyA(140)	pgm(189)	tkt(44)	uncA(74)	6887	-
24908	PUBMLST	2012	Europe	United Kingdom	Human	Campylobacter coli	aspA(147)	glnA(90)	gltA(410)	glyA(552)	pgm(695)	tkt(63)	uncA(123)	6975	-
24938	PUBMLST	2012	Europe	United Kingdom	Human	Campylobacter coli	aspA(33)	glnA(39)	gltA(30)	glyA(82)	pgm(104)	tkt(56)	uncA(17)	827	ST-828 complex
24942	PUBMLST	2012	Europe	United Kingdom	Human	Campylobacter coli	aspA(33)	glnA(39)	gltA(30)	glyA(82)	pgm(189)	tkt(56)	uncA(17)	2689	ST-828 complex
24949	PUBMLST	2012	Europe	United Kingdom	Human	Campylobacter coli	aspA(33)	glnA(39)	gltA(30)	glyA(82)	pgm(104)	tkt(56)	uncA(17)	827	ST-828 complex
24950	PUBMLST	2012	Europe	United Kingdom	Human	Campylobacter coli	aspA(33)	glnA(39)	gltA(30)	glyA(82)	pgm(104)	tkt(43)	uncA(17)	828	ST-828 complex
24953	PUBMLST	2013	Europe	United Kingdom	Human	Campylobacter coli	aspA(33)	glnA(39)	gltA(30)	glyA(82)	pgm(104)	tkt(56)	uncA(17)	827	ST-828 complex
24966	PUBMLST	2013	Europe	United Kingdom	Human	Campylobacter coli	aspA(33)	glnA(39)	gltA(30)	glyA(82)	pgm(113)	tkt(47)	uncA(17)	825	ST-828 complex
24971	PUBMLST	2013	Europe	United Kingdom	Human	Campylobacter coli	aspA(32)	glnA(39)	gltA(30)	glyA(79)	pgm(113)	tkt(47)	uncA(17)	1661	-
24994	PUBMLST	2013	Europe	United Kingdom	Human	Campylobacter coli	aspA(33)	glnA(39)	gltA(30)	glyA(82)	pgm(104)	tkt(47)	uncA(36)	962	ST-828 complex
24995	PUBMLST	2013	Europe	United Kingdom	Human	Campylobacter coli	aspA(33)	glnA(39)	gltA(30)	glyA(82)	pgm(104)	tkt(47)	uncA(36)	962	ST-828 complex
24996	PUBMLST	2013	Europe	United Kingdom	Human	Campylobacter coli	aspA(33)	glnA(39)	gltA(30)	glyA(82)	pgm(113)	tkt(43)	uncA(17)	829	ST-828 complex
24997	PUBMLST	2013	Europe	United Kingdom	Human	Campylobacter coli	aspA(33)	glnA(39)	gltA(30)	glyA(139)	pgm(113)	tkt(47)	uncA(17)	4425	ST-828 complex
25008	PUBMLST	2013	Europe	United Kingdom	Human	Campylobacter coli	aspA(33)	glnA(39)	gltA(30)	glyA(82)	pgm(104)	tkt(56)	uncA(17)	827	ST-828 complex
25011	PUBMLST	2013	Europe	United Kingdom	Human	Campylobacter coli	aspA(33)	glnA(39)	gltA(30)	glyA(82)	pgm(104)	tkt(47)	uncA(36)	962	ST-828 complex
25016	PUBMLST	2013	Europe	United Kingdom	Human	Campylobacter coli	aspA(33)	glnA(39)	gltA(30)	glyA(139)	pgm(113)	tkt(47)	uncA(17)	4425	ST-828 complex
25021	PUBMLST	2013	Europe	United Kingdom	Human	Campylobacter coli	aspA(33)	glnA(39)	gltA(30)	glyA(82)	pgm(104)	tkt(43)	uncA(17)	828	ST-828 complex
25037	PUBMLST	2013	Europe	United Kingdom	Human	Campylobacter coli	aspA(33)	glnA(39)	gltA(30)	glyA(139)	pgm(113)	tkt(47)	uncA(17)	4425	ST-828 complex
25038	PUBMLST	2013	Europe	United Kingdom	Human	Campylobacter coli	aspA(33)	glnA(39)	gltA(30)	glyA(82)	pgm(104)	tkt(56)	uncA(17)	827	ST-828 complex
25043	PUBMLST	2013	Europe	United Kingdom	Human	Campylobacter coli	aspA(33)	glnA(39)	gltA(30)	glyA(82)	pgm(104)	tkt(56)	uncA(17)	827	ST-828 complex
25050	PUBMLST	2013	Europe	United Kingdom	Human	Campylobacter coli	aspA(33)	glnA(39)	gltA(30)	glyA(139)	pgm(113)	tkt(47)	uncA(17)	4425	ST-828 complex
25054	PUBMLST	2013	Europe	United Kingdom	Human	Campylobacter coli	aspA(33)	glnA(39)	gltA(30)	glyA(82)	pgm(113)	tkt(44)	uncA(17)	872	ST-828 complex
25061	PUBMLST	2013	Europe	United Kingdom	Human	Campylobacter coli	aspA(33)	glnA(39)	gltA(30)	glyA(79)	pgm(113)	tkt(47)	uncA(17)	860	ST-828 complex
25062	PUBMLST	2013	Europe	United Kingdom	Human	Campylobacter coli	aspA(33)	glnA(39)	gltA(30)	glyA(79)	pgm(113)	tkt(47)	uncA(17)	860	ST-828 complex
25064	PUBMLST	2013	Europe	United Kingdom	Human	Campylobacter coli	aspA(33)	glnA(39)	gltA(30)	glyA(82)	pgm(113)	tkt(43)	uncA(17)	829	ST-828 complex
25065	PUBMLST	2013	Europe	United Kingdom	Human	Campylobacter coli	aspA(33)	glnA(39)	gltA(30)	glyA(82)	pgm(113)	tkt(43)	uncA(17)	829	ST-828 complex
25066	PUBMLST	2013	Europe	United Kingdom	Human	Campylobacter coli	aspA(33)	glnA(39)	gltA(30)	glyA(139)	pgm(113)	tkt(47)	uncA(17)	4425	ST-828 complex
25067	PUBMLST	2013	Europe	United Kingdom	Human	Campylobacter coli	aspA(33)	glnA(39)	gltA(30)	glyA(82)	pgm(104)	tkt(56)	uncA(17)	827	ST-828 complex
25073	PUBMLST	2013	Africa	Malawi	-	Campylobacter coli	aspA(33)	glnA(42)	gltA(241)	glyA(82)	pgm(104)	tkt(35)	uncA(211)	3225	-
25082	PUBMLST	2013	Africa	Malawi	-	Campylobacter coli	aspA(33)	glnA(39)	gltA(66)	glyA(79)	pgm(104)	tkt(43)	uncA(17)	6843	ST-828 complex
25371	PUBMLST	2010	Europe	United Kingdom	Human	Campylobacter coli	aspA(33)	glnA(38)	gltA(134)	glyA(~788)	pgm(104)	tkt(47)	uncA(36)	-	-
25396	PUBMLST	2013	Europe	United Kingdom	Human	Campylobacter coli	aspA(33)	glnA(39)	gltA(30)	glyA(82)	pgm(104)	tkt(56)	uncA(17)	827	ST-828 complex
25400	PUBMLST	2013	Europe	United Kingdom	Human	Campylobacter coli	aspA(33)	glnA(39)	gltA(30)	glyA(139)	pgm(113)	tkt(43)	uncA(17)	1774	ST-828 complex
25403	PUBMLST	2013	Europe	United Kingdom	Human	Campylobacter coli	aspA(33)	glnA(39)	gltA(30)	glyA(79)	pgm(104)	tkt(35)	uncA(17)	855	ST-828 complex
25407	PUBMLST	2013	Europe	United Kingdom	Human	Campylobacter coli	aspA(33)	glnA(39)	gltA(30)	glyA(139)	pgm(113)	tkt(47)	uncA(17)	4425	ST-828 complex
25443	PUBMLST	2013	Europe	United Kingdom	Human	Campylobacter coli	aspA(33)	glnA(39)	gltA(30)	glyA(139)	pgm(619)	tkt(43)	uncA(17)	6979	ST-828 complex
25447	PUBMLST	2013	Europe	United Kingdom	Human	Campylobacter coli	aspA(33)	glnA(39)	gltA(30)	glyA(82)	pgm(104)	tkt(47)	uncA(17)	1055	ST-828 complex
25465	PUBMLST	2012	Europe	United Kingdom	Human	Campylobacter coli	aspA(33)	glnA(39)	gltA(30)	glyA(82)	pgm(104)	tkt(56)	uncA(17)	827	ST-828 complex
25477	PUBMLST	2013	Europe	United Kingdom	Human	Campylobacter coli	aspA(33)	glnA(39)	gltA(30)	glyA(82)	pgm(104)	tkt(56)	uncA(17)	827	ST-828 complex
25495	PUBMLST	2013	Europe	United Kingdom	Human	Campylobacter coli	aspA(33)	glnA(39)	gltA(30)	glyA(82)	pgm(104)	tkt(56)	uncA(17)	827	ST-828 complex
25506	PUBMLST	2013	Europe	United Kingdom	Human	Campylobacter coli	aspA(33)	glnA(39)	gltA(30)	glyA(82)	pgm(104)	tkt(56)	uncA(17)	827	ST-828 complex
25507	PUBMLST	2013	Europe	United Kingdom	Human	Campylobacter coli	aspA(33)	glnA(39)	gltA(30)	glyA(82)	pgm(104)	tkt(56)	uncA(17)	827	ST-828 complex
25524	PUBMLST	2013	Europe	United Kingdom	Human	Campylobacter coli	aspA(33)	glnA(39)	gltA(30)	glyA(82)	pgm(104)	tkt(56)	uncA(17)	827	ST-828 complex
25525	PUBMLST	2013	Europe	United Kingdom	Human	Campylobacter coli	aspA(33)	glnA(39)	gltA(30)	glyA(82)	pgm(104)	tkt(56)	uncA(17)	827	ST-828 complex
25531	PUBMLST	2013	Europe	United Kingdom	Human	Campylobacter coli	aspA(33)	glnA(39)	gltA(30)	glyA(82)	pgm(104)	tkt(56)	uncA(17)	827	ST-828 complex
25540	PUBMLST	2013	Europe	United Kingdom	Human	Campylobacter coli	aspA(33)	glnA(39)	gltA(30)	glyA(82)	pgm(104)	tkt(56)	uncA(17)	827	ST-828 complex
25542	PUBMLST	2013	Europe	United Kingdom	Human	Campylobacter coli	aspA(33)	glnA(39)	gltA(30)	glyA(82)	pgm(104)	tkt(56)	uncA(17)	827	ST-828 complex
25550	PUBMLST	2013	Europe	United Kingdom	Human	Campylobacter coli	aspA(33)	glnA(38)	gltA(30)	glyA(82)	pgm(104)	tkt(43)	uncA(388)	6543	ST-828 complex
25553	PUBMLST	2012	Europe	United Kingdom	Human	Campylobacter coli	aspA(33)	glnA(39)	gltA(30)	glyA(82)	pgm(113)	tkt(47)	uncA(17)	825	ST-828 complex
25559	PUBMLST	2013	Europe	United Kingdom	Human	Campylobacter coli	aspA(33)	glnA(176)	gltA(30)	glyA(82)	pgm(113)	tkt(43)	uncA(17)	1586	ST-828 complex
25563	PUBMLST	2010	Europe	United Kingdom	Human	Campylobacter coli	aspA(33)	glnA(39)	gltA(30)	glyA(139)	pgm(113)	tkt(47)	uncA(17)	4425	ST-828 complex
25577	PUBMLST	2013	Europe	United Kingdom	Human	Campylobacter coli	aspA(33)	glnA(39)	gltA(30)	glyA(79)	pgm(104)	tkt(85)	uncA(17)	1614	ST-828 complex
25586	PUBMLST	2013	Europe	United Kingdom	Human	Campylobacter coli	aspA(33)	glnA(39)	gltA(30)	glyA(82)	pgm(113)	tkt(47)	uncA(17)	825	ST-828 complex
25587	PUBMLST	2013	Europe	United Kingdom	Human	Campylobacter coli	aspA(33)	glnA(39)	gltA(30)	glyA(82)	pgm(104)	tkt(56)	uncA(17)	827	ST-828 complex
25603	PUBMLST	2013	Europe	United Kingdom	Human	Campylobacter coli	aspA(33)	glnA(39)	gltA(30)	glyA(82)	pgm(104)	tkt(56)	uncA(17)	827	ST-828 complex
25604	PUBMLST	2013	Europe	United Kingdom	Human	Campylobacter coli	aspA(33)	glnA(39)	gltA(30)	glyA(79)	pgm(104)	tkt(35)	uncA(17)	855	ST-828 complex
25605	PUBMLST	2013	Europe	United Kingdom	Human	Campylobacter coli	aspA(33)	glnA(39)	gltA(30)	glyA(82)	pgm(104)	tkt(56)	uncA(17)	827	ST-828 complex
25609	PUBMLST	2013	Europe	United Kingdom	Human	Campylobacter coli	aspA(33)	glnA(39)	gltA(30)	glyA(82)	pgm(113)	tkt(47)	uncA(17)	825	ST-828 complex
25613	PUBMLST	2013	Europe	United Kingdom	Human	Campylobacter coli	aspA(33)	glnA(39)	gltA(30)	glyA(82)	pgm(104)	tkt(56)	uncA(17)	827	ST-828 complex
25618	PUBMLST	2013	Europe	United Kingdom	Human	Campylobacter coli	aspA(33)	glnA(39)	gltA(30)	glyA(82)	pgm(113)	tkt(47)	uncA(17)	825	ST-828 complex
25626	PUBMLST	2012	Europe	United Kingdom	Human	Campylobacter coli	aspA(33)	glnA(38)	gltA(30)	glyA(79)	pgm(113)	tkt(56)	uncA(17)	6895	-
25631	PUBMLST	2013	Europe	United Kingdom	Human	Campylobacter coli	aspA(33)	glnA(39)	gltA(30)	glyA(82)	pgm(113)	tkt(47)	uncA(17)	825	ST-828 complex
25633	PUBMLST	2013	Europe	United Kingdom	Human	Campylobacter coli	aspA(33)	glnA(38)	gltA(30)	glyA(82)	pgm(104)	tkt(43)	uncA(388)	6543	ST-828 complex
25636	PUBMLST	2013	Europe	United Kingdom	Human	Campylobacter coli	aspA(33)	glnA(39)	gltA(30)	glyA(79)	pgm(104)	tkt(47)	uncA(17)	830	ST-828 complex
25638	PUBMLST	2013	Europe	United Kingdom	Human	Campylobacter coli	aspA(33)	glnA(39)	gltA(30)	glyA(82)	pgm(113)	tkt(44)	uncA(17)	872	ST-828 complex
25639	PUBMLST	2013	Europe	United Kingdom	Human	Campylobacter coli	aspA(33)	glnA(39)	gltA(30)	glyA(82)	pgm(104)	tkt(56)	uncA(17)	827	ST-828 complex
25643	PUBMLST	2013	Europe	United Kingdom	Human	Campylobacter coli	aspA(33)	glnA(39)	gltA(30)	glyA(82)	pgm(104)	tkt(56)	uncA(17)	827	ST-828 complex
25644	PUBMLST	2013	Europe	United Kingdom	Human	Campylobacter coli	aspA(33)	glnA(39)	gltA(30)	glyA(82)	pgm(104)	tkt(56)	uncA(17)	827	ST-828 complex
25651	PUBMLST	2013	Europe	United Kingdom	Human	Campylobacter coli	aspA(33)	glnA(39)	gltA(30)	glyA(82)	pgm(104)	tkt(56)	uncA(17)	827	ST-828 complex
25916	PUBMLST	2012	Europe	Luxembourg	-	Campylobacter coli	aspA(33)	glnA(39)	gltA(30)	glyA(82)	pgm(104)	tkt(56)	uncA(17)	827	ST-828 complex
25917	PUBMLST	2012	Europe	Luxembourg	-	Campylobacter coli	aspA(148)	glnA(207)	gltA(407)	glyA(220)	pgm(689)	tkt(208)	uncA(173)	6931	-
25918	PUBMLST	2012	Europe	Luxembourg	-	Campylobacter coli	aspA(320)	glnA(488)	gltA(168)	glyA(477)	pgm(647)	tkt(208)	uncA(410)	6932	-
25919	PUBMLST	2012	Europe	Luxembourg	-	Campylobacter coli	aspA(148)	glnA(489)	gltA(198)	glyA(548)	pgm(609)	tkt(549)	uncA(358)	6933	-
25922	PUBMLST	2012	Europe	Luxembourg	-	Campylobacter coli	aspA(335)	glnA(433)	gltA(376)	glyA(182)	pgm(627)	tkt(208)	uncA(375)	6288	-
25923	PUBMLST	2012	Europe	Luxembourg	-	Campylobacter coli	aspA(357)	glnA(215)	gltA(170)	glyA(182)	pgm(646)	tkt(514)	uncA(381)	6935	-
25924	PUBMLST	2012	Europe	Luxembourg	-	Campylobacter coli	aspA(130,319)	glnA(177)	gltA(87,375)	glyA(276)	pgm(335)	tkt(116,126)	uncA(194,411)	8137	-
25925	PUBMLST	2012	Europe	Luxembourg	-	Campylobacter coli	aspA(130)	glnA(177)	gltA(87)	glyA(276)	pgm(335)	tkt(126)	uncA(194)	8137	-
25926	PUBMLST	2012	Europe	Luxembourg	-	Campylobacter coli	aspA(136)	glnA(445)	gltA(408)	glyA(504)	pgm(662)	tkt(515)	uncA(156)	6936	-
25938	PUBMLST	-	Europe	United Kingdom	Other animal	Campylobacter coli	aspA(33)	glnA(39)	gltA(30)	glyA(82)	pgm(113)	tkt(44)	uncA(17)	872	ST-828 complex
25953	PUBMLST	-	Europe	United Kingdom	Other animal	Campylobacter coli	aspA(33)	glnA(39)	gltA(65)	glyA(79)	pgm(104)	tkt(85)	uncA(17)	2273	ST-828 complex
25954	PUBMLST	-	Europe	United Kingdom	Other animal	Campylobacter coli	aspA(33)	glnA(38)	gltA(30)	glyA(82)	pgm(104)	tkt(85)	uncA(68)	887	ST-828 complex
25961	PUBMLST	-	Europe	United Kingdom	Other animal	Campylobacter coli	aspA(33)	glnA(153)	gltA(30)	glyA(82)	pgm(104)	tkt(44)	uncA(17)	1438	ST-828 complex
25969	PUBMLST	-	Europe	United Kingdom	Other animal	Campylobacter coli	aspA(33)	glnA(39)	gltA(30)	glyA(82)	pgm(104)	tkt(56)	uncA(17)	827	ST-828 complex
25979	PUBMLST	-	Europe	United Kingdom	Other animal	Campylobacter coli	aspA(33)	glnA(38)	gltA(30)	glyA(173)	pgm(104)	tkt(35)	uncA(68)	1109	-
25986	PUBMLST	-	Europe	United Kingdom	Other animal	Campylobacter coli	aspA(33)	glnA(38)	gltA(30)	glyA(82)	pgm(118)	tkt(43)	uncA(17)	1016	ST-828 complex
26000	PUBMLST	-	Europe	United Kingdom	Other animal	Campylobacter coli	aspA(33)	glnA(39)	gltA(30)	glyA(82)	pgm(104)	tkt(47)	uncA(36)	962	ST-828 complex
26003	PUBMLST	-	Europe	United Kingdom	Other animal	Campylobacter coli	aspA(86)	glnA(228)	gltA(416)	glyA(269)	pgm(927)	tkt(279)	uncA(241)	9345	-
26011	PUBMLST	-	Europe	United Kingdom	Other animal	Campylobacter coli	aspA(33)	glnA(38)	gltA(30)	glyA(82)	pgm(104)	tkt(43)	uncA(17)	854	ST-828 complex
26028	PUBMLST	-	Europe	United Kingdom	Other animal	Campylobacter coli	aspA(33)	glnA(39)	gltA(30)	glyA(82)	pgm(104)	tkt(117)	uncA(17)	1464	ST-828 complex
26039	PUBMLST	-	Europe	United Kingdom	Other animal	Campylobacter coli	aspA(124)	glnA(39)	gltA(30)	glyA(82)	pgm(189)	tkt(47)	uncA(74)	2195	-
26045	PUBMLST	-	Europe	United Kingdom	Other animal	Campylobacter coli	aspA(32)	glnA(38)	gltA(44)	glyA(82)	pgm(104)	tkt(43)	uncA(36)	1143	-
26047	PUBMLST	-	Europe	United Kingdom	Other animal	Campylobacter coli	aspA(33)	glnA(153)	gltA(30)	glyA(82)	pgm(104)	tkt(44)	uncA(17)	1438	ST-828 complex
26057	PUBMLST	-	Europe	United Kingdom	Other animal	Campylobacter coli	aspA(33)	glnA(39)	gltA(30)	glyA(82)	pgm(113)	tkt(117)	uncA(17)	1465	ST-828 complex
26059	PUBMLST	-	Europe	United Kingdom	Other animal	Campylobacter coli	aspA(33)	glnA(153)	gltA(30)	glyA(82)	pgm(104)	tkt(43)	uncA(17)	1127	ST-828 complex
26067	PUBMLST	-	Europe	United Kingdom	Other animal	Campylobacter coli	aspA(33)	glnA(38)	gltA(30)	glyA(82)	pgm(118)	tkt(43)	uncA(17)	1016	ST-828 complex
27865	PUBMLST	2013	Europe	United Kingdom	Human	Campylobacter coli	aspA(33)	glnA(39)	gltA(30)	glyA(82)	pgm(113)	tkt(43)	uncA(17)	829	ST-828 complex
27877	PUBMLST	2012	Europe	United Kingdom	Human	Campylobacter coli	aspA(114)	glnA(110)	gltA(30)	glyA(140)	pgm(188)	tkt(551)	uncA(79)	6973	ST-1150 complex
27881	PUBMLST	2013	Europe	United Kingdom	Human	Campylobacter coli	aspA(33)	glnA(39)	gltA(30)	glyA(82)	pgm(113)	tkt(47)	uncA(17)	825	ST-828 complex
27904	PUBMLST	2013	Europe	United Kingdom	Human	Campylobacter coli	aspA(33)	glnA(39)	gltA(30)	glyA(82)	pgm(113)	tkt(47)	uncA(17)	825	ST-828 complex
27908	PUBMLST	2013	Europe	United Kingdom	Human	Campylobacter coli	aspA(33)	glnA(39)	gltA(30)	glyA(82)	pgm(113)	tkt(43)	uncA(17)	829	ST-828 complex
27915	PUBMLST	2013	Europe	United Kingdom	Human	Campylobacter coli	aspA(33)	glnA(39)	gltA(30)	glyA(82)	pgm(104)	tkt(56)	uncA(17)	827	ST-828 complex
27918	PUBMLST	2013	Europe	United Kingdom	Human	Campylobacter coli	aspA(33)	glnA(39)	gltA(30)	glyA(192)	pgm(189)	tkt(44)	uncA(17)	2483	ST-828 complex
27922	PUBMLST	2013	Europe	United Kingdom	Human	Campylobacter coli	aspA(33)	glnA(39)	gltA(30)	glyA(82)	pgm(104)	tkt(56)	uncA(17)	827	ST-828 complex
27926	PUBMLST	2013	Europe	United Kingdom	Human	Campylobacter coli	aspA(33)	glnA(39)	gltA(30)	glyA(82)	pgm(104)	tkt(56)	uncA(17)	827	ST-828 complex
27940	PUBMLST	2013	Europe	United Kingdom	Human	Campylobacter coli	aspA(33)	glnA(39)	gltA(30)	glyA(82)	pgm(113)	tkt(47)	uncA(17)	825	ST-828 complex
27943	PUBMLST	2013	Europe	United Kingdom	Human	Campylobacter coli	aspA(33)	glnA(491)	gltA(30)	glyA(82)	pgm(104)	tkt(47)	uncA(139)	6984	ST-828 complex
27944	PUBMLST	2013	Europe	United Kingdom	Human	Campylobacter coli	aspA(33)	glnA(491)	gltA(30)	glyA(82)	pgm(104)	tkt(47)	uncA(139)	6984	ST-828 complex
27947	PUBMLST	2013	Europe	United Kingdom	Human	Campylobacter coli	aspA(33)	glnA(39)	gltA(30)	glyA(82)	pgm(113)	tkt(43)	uncA(17)	829	ST-828 complex
27957	PUBMLST	2013	Europe	United Kingdom	Human	Campylobacter coli	aspA(33)	glnA(39)	gltA(30)	glyA(82)	pgm(104)	tkt(56)	uncA(17)	827	ST-828 complex
27965	PUBMLST	2013	Europe	United Kingdom	Human	Campylobacter coli	aspA(33)	glnA(39)	gltA(30)	glyA(79)	pgm(113)	tkt(43)	uncA(17)	832	ST-828 complex
27967	PUBMLST	2013	Europe	United Kingdom	Human	Campylobacter coli	aspA(33)	glnA(39)	gltA(30)	glyA(82)	pgm(104)	tkt(43)	uncA(17)	828	ST-828 complex
27984	PUBMLST	2013	Europe	United Kingdom	Human	Campylobacter coli	aspA(33)	glnA(39)	gltA(30)	glyA(82)	pgm(113)	tkt(44)	uncA(17)	872	ST-828 complex
27985	PUBMLST	2013	Europe	United Kingdom	Human	Campylobacter coli	aspA(33)	glnA(39)	gltA(30)	glyA(82)	pgm(113)	tkt(44)	uncA(17)	872	ST-828 complex
28031	PUBMLST	2013	Europe	United Kingdom	Human	Campylobacter coli	aspA(33)	glnA(327)	gltA(30)	glyA(79)	pgm(113)	tkt(43)	uncA(17)	4291	ST-828 complex
28055	PUBMLST	2013	Europe	United Kingdom	Human	Campylobacter coli	aspA(33)	glnA(39)	gltA(30)	glyA(82)	pgm(104)	tkt(56)	uncA(17)	827	ST-828 complex
28585	PUBMLST	2013	Europe	United Kingdom	Human	Campylobacter coli	aspA(33)	glnA(39)	gltA(30)	glyA(82)	pgm(104)	tkt(43)	uncA(74)	4443	ST-828 complex
28594	PUBMLST	2013	Europe	United Kingdom	Human	Campylobacter coli	aspA(33)	glnA(39)	gltA(30)	glyA(82)	pgm(113)	tkt(47)	uncA(17)	825	ST-828 complex
28607	PUBMLST	2013	Europe	United Kingdom	Human	Campylobacter coli	aspA(33)	glnA(39)	gltA(30)	glyA(82)	pgm(104)	tkt(47)	uncA(36)	962	ST-828 complex
28613	PUBMLST	2013	Europe	United Kingdom	Human	Campylobacter coli	aspA(121)	glnA(497)	gltA(421)	glyA(567)	pgm(706)	tkt(560)	uncA(94)	7181	-
28614	PUBMLST	2013	Europe	United Kingdom	Human	Campylobacter coli	aspA(33)	glnA(39)	gltA(30)	glyA(82)	pgm(104)	tkt(56)	uncA(17)	827	ST-828 complex
28616	PUBMLST	2013	Europe	United Kingdom	Human	Campylobacter coli	aspA(33)	glnA(66)	gltA(65)	glyA(192)	pgm(189)	tkt(44)	uncA(17)	7117	-
28625	PUBMLST	2013	Europe	United Kingdom	Human	Campylobacter coli	aspA(33)	glnA(39)	gltA(30)	glyA(82)	pgm(104)	tkt(56)	uncA(17)	827	ST-828 complex
28635	PUBMLST	2013	Europe	United Kingdom	Human	Campylobacter coli	aspA(33)	glnA(39)	gltA(30)	glyA(82)	pgm(104)	tkt(47)	uncA(36)	962	ST-828 complex
28638	PUBMLST	2013	Europe	United Kingdom	Human	Campylobacter coli	aspA(33)	glnA(39)	gltA(30)	glyA(82)	pgm(104)	tkt(43)	uncA(17)	828	ST-828 complex
28641	PUBMLST	2013	Europe	United Kingdom	Human	Campylobacter coli	aspA(33)	glnA(66)	gltA(65)	glyA(192)	pgm(189)	tkt(44)	uncA(17)	7117	-
28649	PUBMLST	2013	Europe	United Kingdom	Human	Campylobacter coli	aspA(33)	glnA(39)	gltA(30)	glyA(82)	pgm(104)	tkt(56)	uncA(17)	827	ST-828 complex
28655	PUBMLST	2013	Europe	United Kingdom	Human	Campylobacter coli	aspA(33)	glnA(39)	gltA(30)	glyA(82)	pgm(113)	tkt(43)	uncA(17)	829	ST-828 complex
28694	PUBMLST	2013	Europe	United Kingdom	Human	Campylobacter coli	aspA(33)	glnA(39)	gltA(30)	glyA(79)	pgm(113)	tkt(47)	uncA(17)	860	ST-828 complex
28704	PUBMLST	2013	Europe	United Kingdom	Human	Campylobacter coli	aspA(33)	glnA(39)	gltA(30)	glyA(79)	pgm(113)	tkt(47)	uncA(17)	860	ST-828 complex
28712	PUBMLST	2013	Europe	United Kingdom	Human	Campylobacter coli	aspA(33)	glnA(39)	gltA(30)	glyA(82)	pgm(113)	tkt(47)	uncA(17)	825	ST-828 complex
28732	PUBMLST	2013	Europe	United Kingdom	Human	Campylobacter coli	aspA(33)	glnA(39)	gltA(30)	glyA(79)	pgm(104)	tkt(85)	uncA(17)	1614	ST-828 complex
28737	PUBMLST	2013	Europe	United Kingdom	Human	Campylobacter coli	aspA(121)	glnA(498)	gltA(422)	glyA(568)	pgm(707)	tkt(562)	uncA(419)	7183	-
28739	PUBMLST	2013	Europe	United Kingdom	Human	Campylobacter coli	aspA(33)	glnA(39)	gltA(30)	glyA(79)	pgm(104)	tkt(85)	uncA(17)	1614	ST-828 complex
28741	PUBMLST	2013	Europe	United Kingdom	Human	Campylobacter coli	aspA(33)	glnA(38)	gltA(30)	glyA(79)	pgm(104)	tkt(43)	uncA(17)	1595	ST-828 complex
28746	PUBMLST	2013	Europe	United Kingdom	Human	Campylobacter coli	aspA(33)	glnA(39)	gltA(30)	glyA(82)	pgm(113)	tkt(44)	uncA(17)	872	ST-828 complex
28827	PUBMLST	2013	Europe	United Kingdom	Pig	Campylobacter coli	aspA(32)	glnA(39)	gltA(30)	glyA(240)	pgm(104)	tkt(43)	uncA(17)	7200	ST-828 complex
28828	PUBMLST	2013	Europe	United Kingdom	Chicken	Campylobacter coli	aspA(2,33)	glnA(1,39)	gltA(1,30)	glyA(3,82)	pgm(104)	tkt(1,56)	uncA(3,17)	7201	ST-828 complex
28829	PUBMLST	2013	Europe	United Kingdom	Sheep	Campylobacter coli	aspA(33)	glnA(39)	gltA(30)	glyA(82)	pgm(711)	tkt(56)	uncA(17)	7202	ST-828 complex
28897	PUBMLST	2014	Europe	United Kingdom	Human	Campylobacter coli	aspA(33)	glnA(39)	gltA(30)	glyA(82)	pgm(104)	tkt(56)	uncA(17)	827	ST-828 complex
28904	PUBMLST	2013	Europe	United Kingdom	Human	Campylobacter coli	aspA(33)	glnA(39)	gltA(66)	glyA(82)	pgm(104)	tkt(44)	uncA(41)	831	ST-828 complex
28906	PUBMLST	2013	Europe	United Kingdom	Human	Campylobacter coli	aspA(53)	glnA(38)	gltA(30)	glyA(81)	pgm(118)	tkt(225)	uncA(36)	1680	-
28911	PUBMLST	2013	Europe	United Kingdom	Human	Campylobacter coli	aspA(33)	glnA(39)	gltA(30)	glyA(79)	pgm(113)	tkt(43)	uncA(17)	832	ST-828 complex
28947	PUBMLST	2014	Europe	United Kingdom	Human	Campylobacter coli	aspA(124)	glnA(39)	gltA(30)	glyA(82)	pgm(189)	tkt(47)	uncA(74)	2195	-
28962	PUBMLST	2014	Europe	United Kingdom	Human	Campylobacter coli	aspA(33)	glnA(39)	gltA(30)	glyA(82)	pgm(113)	tkt(47)	uncA(17)	825	ST-828 complex
28968	PUBMLST	2014	Europe	United Kingdom	Human	Campylobacter coli	aspA(33)	glnA(39)	gltA(30)	glyA(79)	pgm(104)	tkt(35)	uncA(17)	855	ST-828 complex
28969	PUBMLST	2014	Europe	United Kingdom	Human	Campylobacter coli	aspA(33)	glnA(39)	gltA(30)	glyA(79)	pgm(104)	tkt(35)	uncA(17)	855	ST-828 complex
28991	PUBMLST	2014	Europe	United Kingdom	Human	Campylobacter coli	aspA(33)	glnA(39)	gltA(30)	glyA(82)	pgm(113)	tkt(47)	uncA(17)	825	ST-828 complex
28998	PUBMLST	2014	Europe	United Kingdom	Human	Campylobacter coli	aspA(32)	glnA(39)	gltA(30)	glyA(82)	pgm(113)	tkt(47)	uncA(17)	7304	ST-828 complex
29001	PUBMLST	2014	Europe	United Kingdom	Human	Campylobacter coli	aspA(33)	glnA(39)	gltA(30)	glyA(79)	pgm(113)	tkt(47)	uncA(17)	860	ST-828 complex
29011	PUBMLST	2014	Europe	United Kingdom	Human	Campylobacter coli	aspA(33)	glnA(39)	gltA(30)	glyA(82)	pgm(104)	tkt(43)	uncA(17)	828	ST-828 complex
29020	PUBMLST	2014	Europe	United Kingdom	Human	Campylobacter coli	aspA(33)	glnA(39)	gltA(30)	glyA(82)	pgm(104)	tkt(47)	uncA(17)	1055	ST-828 complex
29027	PUBMLST	2014	Europe	United Kingdom	Human	Campylobacter coli	aspA(32)	glnA(42)	gltA(30)	glyA(82)	pgm(104)	tkt(43)	uncA(17)	898	ST-828 complex
29028	PUBMLST	2014	Europe	United Kingdom	Human	Campylobacter coli	aspA(33)	glnA(39)	gltA(65)	glyA(79)	pgm(104)	tkt(85)	uncA(17)	2273	ST-828 complex
29029	PUBMLST	2014	Europe	United Kingdom	Human	Campylobacter coli	aspA(33)	glnA(39)	gltA(30)	glyA(82)	pgm(104)	tkt(56)	uncA(17)	827	ST-828 complex
29030	PUBMLST	2014	Europe	United Kingdom	Human	Campylobacter coli	aspA(32)	glnA(42)	gltA(30)	glyA(82)	pgm(104)	tkt(43)	uncA(17)	898	ST-828 complex
29034	PUBMLST	2014	Europe	United Kingdom	Human	Campylobacter coli	aspA(33)	glnA(39)	gltA(30)	glyA(82)	pgm(104)	tkt(47)	uncA(17)	1055	ST-828 complex
29046	PUBMLST	2014	Europe	United Kingdom	Human	Campylobacter coli	aspA(33)	glnA(39)	gltA(30)	glyA(139)	pgm(113)	tkt(47)	uncA(17)	4425	ST-828 complex
29053	PUBMLST	2014	Europe	United Kingdom	Human	Campylobacter coli	aspA(33)	glnA(39)	gltA(30)	glyA(82)	pgm(104)	tkt(56)	uncA(17)	827	ST-828 complex
29055	PUBMLST	2014	Europe	United Kingdom	Human	Campylobacter coli	aspA(33)	glnA(38)	gltA(30)	glyA(82)	pgm(104)	tkt(43)	uncA(388)	6543	ST-828 complex
29064	PUBMLST	2014	Europe	United Kingdom	Human	Campylobacter coli	aspA(33)	glnA(176)	gltA(30)	glyA(79)	pgm(113)	tkt(43)	uncA(17)	3020	ST-828 complex
29081	PUBMLST	2014	Europe	United Kingdom	Human	Campylobacter coli	aspA(33)	glnA(39)	gltA(30)	glyA(82)	pgm(104)	tkt(56)	uncA(17)	827	ST-828 complex
29082	PUBMLST	2014	Europe	United Kingdom	Human	Campylobacter coli	aspA(33)	glnA(39)	gltA(30)	glyA(82)	pgm(104)	tkt(43)	uncA(17)	828	ST-828 complex
29441	PUBMLST	2013	Europe	United Kingdom	Human	Campylobacter coli	aspA(33)	glnA(39)	gltA(30)	glyA(82)	pgm(104)	tkt(56)	uncA(17)	827	ST-828 complex
29443	PUBMLST	2013	Europe	United Kingdom	Human	Campylobacter coli	aspA(33)	glnA(38)	gltA(30)	glyA(82)	pgm(1036?)	tkt(44)	uncA(17)	-	-
29447	PUBMLST	2013	Europe	United Kingdom	Human	Campylobacter coli	aspA(33)	glnA(39)	gltA(30)	glyA(79)	pgm(113)	tkt(35)	uncA(17)	1666	ST-828 complex
29460	PUBMLST	2014	Europe	United Kingdom	Human	Campylobacter coli	aspA(33)	glnA(39)	gltA(30)	glyA(82)	pgm(104)	tkt(59)	uncA(17)	7254	ST-828 complex
29461	PUBMLST	2014	Europe	United Kingdom	Human	Campylobacter coli	aspA(33)	glnA(39)	gltA(30)	glyA(82)	pgm(113)	tkt(47)	uncA(17)	825	ST-828 complex
30439	PUBMLST	2014	Europe	United Kingdom	Human	Campylobacter coli	aspA(33)	glnA(39)	gltA(30)	glyA(79)	pgm(104)	tkt(35)	uncA(17)	855	ST-828 complex
30441	PUBMLST	2014	Europe	United Kingdom	Human	Campylobacter coli	aspA(33)	glnA(39)	gltA(30)	glyA(82)	pgm(104)	tkt(56)	uncA(17)	827	ST-828 complex
30442	PUBMLST	2014	Europe	United Kingdom	Human	Campylobacter coli	aspA(33)	glnA(39)	gltA(30)	glyA(82)	pgm(104)	tkt(56)	uncA(17)	827	ST-828 complex
30443	PUBMLST	2014	Europe	United Kingdom	Human	Campylobacter coli	aspA(33)	glnA(39)	gltA(30)	glyA(82)	pgm(104)	tkt(56)	uncA(17)	827	ST-828 complex
30444	PUBMLST	2014	Europe	United Kingdom	Human	Campylobacter coli	aspA(33)	glnA(39)	gltA(30)	glyA(82)	pgm(104)	tkt(56)	uncA(17)	827	ST-828 complex
30453	PUBMLST	2014	Europe	United Kingdom	Human	Campylobacter coli	aspA(33)	glnA(39)	gltA(30)	glyA(82)	pgm(104)	tkt(56)	uncA(17)	827	ST-828 complex
30477	PUBMLST	2014	Europe	United Kingdom	Human	Campylobacter coli	aspA(33)	glnA(39)	gltA(30)	glyA(82)	pgm(104)	tkt(56)	uncA(17)	827	ST-828 complex
30479	PUBMLST	2014	Europe	United Kingdom	Human	Campylobacter coli	aspA(33)	glnA(39)	gltA(30)	glyA(82)	pgm(104)	tkt(56)	uncA(17)	827	ST-828 complex
30493	PUBMLST	2014	Europe	United Kingdom	Human	Campylobacter coli	aspA(33)	glnA(176)	gltA(30)	glyA(115)	pgm(104)	tkt(43)	uncA(17)	2301	ST-828 complex
30496	PUBMLST	2014	Europe	United Kingdom	-	Campylobacter coli	aspA(33)	glnA(39)	gltA(30)	glyA(82)	pgm(113)	tkt(47)	uncA(17)	825	ST-828 complex
30502	PUBMLST	2014	Europe	United Kingdom	Human	Campylobacter coli	aspA(33)	glnA(39)	gltA(30)	glyA(82)	pgm(113)	tkt(47)	uncA(17)	825	ST-828 complex
30503	PUBMLST	2014	Europe	United Kingdom	Human	Campylobacter coli	aspA(33)	glnA(39)	gltA(30)	glyA(78)	pgm(104)	tkt(43)	uncA(17)	1068	ST-828 complex
30510	PUBMLST	2014	Europe	United Kingdom	-	Campylobacter coli	aspA(33)	glnA(39)	gltA(30)	glyA(82)	pgm(104)	tkt(56)	uncA(17)	827	ST-828 complex
30533	PUBMLST	2014	Europe	United Kingdom	Human	Campylobacter coli	aspA(33)	glnA(39)	gltA(30)	glyA(82)	pgm(113)	tkt(44)	uncA(17)	872	ST-828 complex
30537	PUBMLST	2014	Europe	United Kingdom	Human	Campylobacter coli	aspA(33)	glnA(39)	gltA(30)	glyA(82)	pgm(104)	tkt(56)	uncA(17)	827	ST-828 complex
30546	PUBMLST	2014	Europe	United Kingdom	Human	Campylobacter coli	aspA(33)	glnA(39)	gltA(30)	glyA(82)	pgm(113)	tkt(47)	uncA(17)	825	ST-828 complex
30558	PUBMLST	2014	Europe	United Kingdom	-	Campylobacter coli	aspA(33)	glnA(39)	gltA(30)	glyA(82)	pgm(113)	tkt(47)	uncA(17)	825	ST-828 complex
30571	PUBMLST	2014	Europe	United Kingdom	Human	Campylobacter coli	aspA(33)	glnA(39)	gltA(30)	glyA(82)	pgm(113)	tkt(47)	uncA(17)	825	ST-828 complex
30625	PUBMLST	2014	Europe	United Kingdom	-	Campylobacter coli	aspA(33)	glnA(39)	gltA(30)	glyA(82)	pgm(104)	tkt(56)	uncA(17)	827	ST-828 complex
30635	PUBMLST	2014	Europe	United Kingdom	Human	Campylobacter coli	aspA(33)	glnA(39)	gltA(30)	glyA(82)	pgm(104)	tkt(56)	uncA(17)	827	ST-828 complex
30637	PUBMLST	2014	Europe	United Kingdom	-	Campylobacter coli	aspA(33)	glnA(39)	gltA(30)	glyA(82)	pgm(104)	tkt(56)	uncA(17)	827	ST-828 complex
30640	PUBMLST	2014	Europe	United Kingdom	-	Campylobacter coli	aspA(33)	glnA(39)	gltA(30)	glyA(82)	pgm(113)	tkt(43)	uncA(17)	829	ST-828 complex
30641	PUBMLST	2014	Europe	United Kingdom	-	Campylobacter coli	aspA(33)	glnA(39)	gltA(30)	glyA(82)	pgm(104)	tkt(56)	uncA(17)	827	ST-828 complex
30642	PUBMLST	2014	Europe	United Kingdom	-	Campylobacter coli	aspA(33)	glnA(39)	gltA(30)	glyA(79)	pgm(104)	tkt(35)	uncA(17)	855	ST-828 complex
30647	PUBMLST	2014	Europe	United Kingdom	-	Campylobacter coli	aspA(33)	glnA(39)	gltA(30)	glyA(79)	pgm(104)	tkt(35)	uncA(17)	855	ST-828 complex
30663	PUBMLST	2014	Europe	United Kingdom	-	Campylobacter coli	aspA(33)	glnA(39)	gltA(30)	glyA(82)	pgm(113)	tkt(47)	uncA(17)	825	ST-828 complex
30664	PUBMLST	2014	Europe	United Kingdom	Human	Campylobacter coli	aspA(33)	glnA(39)	gltA(30)	glyA(82)	pgm(104)	tkt(43)	uncA(17)	828	ST-828 complex
30667	PUBMLST	2014	Europe	United Kingdom	Human	Campylobacter coli	aspA(33)	glnA(39)	gltA(30)	glyA(79)	pgm(104)	tkt(47)	uncA(17)	830	ST-828 complex
30702	PUBMLST	2014	Europe	United Kingdom	Human	Campylobacter coli	aspA(33)	glnA(39)	gltA(30)	glyA(82)	pgm(113)	tkt(44)	uncA(17)	872	ST-828 complex
30708	PUBMLST	2014	Europe	United Kingdom	Human	Campylobacter coli	aspA(33)	glnA(39)	gltA(30)	glyA(82)	pgm(113)	tkt(47)	uncA(17)	825	ST-828 complex
30709	PUBMLST	2014	Europe	United Kingdom	Human	Campylobacter coli	aspA(33)	glnA(39)	gltA(30)	glyA(82)	pgm(113)	tkt(44)	uncA(17)	872	ST-828 complex
30712	PUBMLST	2014	Europe	United Kingdom	Human	Campylobacter coli	aspA(33)	glnA(39)	gltA(30)	glyA(82)	pgm(104)	tkt(56)	uncA(17)	827	ST-828 complex
30723	PUBMLST	2014	Europe	United Kingdom	Human	Campylobacter coli	aspA(33)	glnA(39)	gltA(30)	glyA(82)	pgm(104)	tkt(56)	uncA(17)	827	ST-828 complex
30733	PUBMLST	2014	Europe	United Kingdom	Human	Campylobacter coli	aspA(33)	glnA(39)	gltA(30)	glyA(82)	pgm(104)	tkt(47)	uncA(17)	1055	ST-828 complex
30741	PUBMLST	2014	Europe	United Kingdom	Human	Campylobacter coli	aspA(33)	glnA(39)	gltA(30)	glyA(82)	pgm(113)	tkt(43)	uncA(17)	829	ST-828 complex
30748	PUBMLST	2014	Europe	United Kingdom	Human	Campylobacter coli	aspA(33)	glnA(39)	gltA(418)	glyA(82)	pgm(104)	tkt(85)	uncA(17)	7159	ST-828 complex
30749	PUBMLST	2014	Europe	United Kingdom	Human	Campylobacter coli	aspA(33)	glnA(39)	gltA(30)	glyA(79)	pgm(113)	tkt(625)	uncA(17)	8053	ST-828 complex
30760	PUBMLST	2014	Europe	United Kingdom	Human	Campylobacter coli	aspA(33)	glnA(39)	gltA(30)	glyA(79)	pgm(113)	tkt(625)	uncA(17)	8053	ST-828 complex
30765	PUBMLST	2014	Europe	United Kingdom	Human	Campylobacter coli	aspA(292)	glnA(66)	gltA(30)	glyA(82)	pgm(113)	tkt(206)	uncA(17)	5150	-
30766	PUBMLST	2014	Europe	United Kingdom	Human	Campylobacter coli	aspA(33)	glnA(39)	gltA(30)	glyA(79)	pgm(104)	tkt(35)	uncA(17)	855	ST-828 complex
30787	PUBMLST	2014	Europe	United Kingdom	Human	Campylobacter coli	aspA(124)	glnA(39)	gltA(30)	glyA(79)	pgm(104)	tkt(47)	uncA(17)	1541	ST-828 complex
30791	PUBMLST	2014	Europe	United Kingdom	Human	Campylobacter coli	aspA(33)	glnA(39)	gltA(30)	glyA(82)	pgm(104)	tkt(56)	uncA(17)	827	ST-828 complex
30792	PUBMLST	2014	Europe	United Kingdom	Human	Campylobacter coli	aspA(335)	glnA(593)	gltA(506)	glyA(218)	pgm(787)	tkt(744)	uncA(619)	9490	-
30805	PUBMLST	2014	Europe	United Kingdom	Human	Campylobacter coli	aspA(33)	glnA(39)	gltA(30)	glyA(82)	pgm(113)	tkt(47)	uncA(17)	825	ST-828 complex
30811	PUBMLST	2014	Europe	United Kingdom	Human	Campylobacter coli	aspA(33)	glnA(39)	gltA(30)	glyA(82)	pgm(113)	tkt(47)	uncA(17)	825	ST-828 complex
30824	PUBMLST	2014	Europe	United Kingdom	Human	Campylobacter coli	aspA(33)	glnA(38)	gltA(30)	glyA(79)	pgm(104)	tkt(43)	uncA(17)	1595	ST-828 complex
30826	PUBMLST	2014	Europe	United Kingdom	Human	Campylobacter coli	aspA(33)	glnA(39)	gltA(30)	glyA(82)	pgm(113)	tkt(47)	uncA(17)	825	ST-828 complex
30837	PUBMLST	2014	Europe	United Kingdom	Human	Campylobacter coli	aspA(292)	glnA(66)	gltA(30)	glyA(82)	pgm(113)	tkt(206)	uncA(17)	5150	-
30839	PUBMLST	2014	Europe	United Kingdom	Human	Campylobacter coli	aspA(66)	glnA(39)	gltA(30)	glyA(82)	pgm(104)	tkt(47)	uncA(17)	1405	ST-828 complex
30844	PUBMLST	2014	Europe	United Kingdom	Human	Campylobacter coli	aspA(124)	glnA(39)	gltA(30)	glyA(82)	pgm(189)	tkt(47)	uncA(74)	2195	-
30847	PUBMLST	2014	Europe	United Kingdom	Human	Campylobacter coli	aspA(292)	glnA(66)	gltA(30)	glyA(82)	pgm(113)	tkt(206)	uncA(17)	5150	-
30857	PUBMLST	2014	Europe	United Kingdom	Human	Campylobacter coli	aspA(33)	glnA(39)	gltA(30)	glyA(82)	pgm(113)	tkt(47)	uncA(17)	825	ST-828 complex
30884	PUBMLST	2014	Europe	United Kingdom	Human	Campylobacter coli	aspA(33)	glnA(39)	gltA(30)	glyA(82)	pgm(104)	tkt(43)	uncA(17)	828	ST-828 complex
30887	PUBMLST	2014	Europe	United Kingdom	Human	Campylobacter coli	aspA(33)	glnA(39)	gltA(30)	glyA(82)	pgm(104)	tkt(56)	uncA(17)	827	ST-828 complex
30888	PUBMLST	2014	Europe	United Kingdom	Human	Campylobacter coli	aspA(33)	glnA(39)	gltA(30)	glyA(82)	pgm(104)	tkt(43)	uncA(17)	828	ST-828 complex
31007	PUBMLST	2014	Europe	United Kingdom	Human	Campylobacter coli	aspA(33)	glnA(38)	gltA(30)	glyA(82)	pgm(104)	tkt(43)	uncA(17)	854	ST-828 complex
31009	PUBMLST	2014	Europe	United Kingdom	Human	Campylobacter coli	aspA(292)	glnA(66)	gltA(30)	glyA(82)	pgm(113)	tkt(206)	uncA(17)	5150	-
31018	PUBMLST	2014	Europe	United Kingdom	Human	Campylobacter coli	aspA(33)	glnA(39)	gltA(30)	glyA(82)	pgm(113)	tkt(47)	uncA(17)	825	ST-828 complex
31021	PUBMLST	2014	Europe	United Kingdom	Human	Campylobacter coli	aspA(33)	glnA(39)	gltA(30)	glyA(82)	pgm(104)	tkt(56)	uncA(17)	827	ST-828 complex
31026	PUBMLST	2014	Europe	United Kingdom	Human	Campylobacter coli	aspA(33)	glnA(39)	gltA(30)	glyA(82)	pgm(113)	tkt(47)	uncA(17)	825	ST-828 complex
31036	PUBMLST	2014	Europe	United Kingdom	Human	Campylobacter coli	aspA(33)	glnA(39)	gltA(30)	glyA(82)	pgm(104)	tkt(56)	uncA(17)	827	ST-828 complex
31038	PUBMLST	2014	Europe	United Kingdom	Human	Campylobacter coli	aspA(33)	glnA(39)	gltA(30)	glyA(82)	pgm(104)	tkt(56)	uncA(17)	827	ST-828 complex
31045	PUBMLST	2014	Europe	United Kingdom	Human	Campylobacter coli	aspA(33)	glnA(39)	gltA(30)	glyA(82)	pgm(113)	tkt(43)	uncA(17)	829	ST-828 complex
31046	PUBMLST	2014	Europe	United Kingdom	Human	Campylobacter coli	aspA(33)	glnA(39)	gltA(30)	glyA(82)	pgm(104)	tkt(56)	uncA(17)	827	ST-828 complex
31047	PUBMLST	2014	Europe	United Kingdom	Human	Campylobacter coli	aspA(33)	glnA(39)	gltA(30)	glyA(79)	pgm(104)	tkt(35)	uncA(17)	855	ST-828 complex
31051	PUBMLST	2014	Europe	United Kingdom	Human	Campylobacter coli	aspA(33)	glnA(39)	gltA(30)	glyA(79)	pgm(104)	tkt(35)	uncA(17)	855	ST-828 complex
31063	PUBMLST	2014	Europe	United Kingdom	Human	Campylobacter coli	aspA(33)	glnA(39)	gltA(30)	glyA(82)	pgm(113)	tkt(47)	uncA(17)	825	ST-828 complex
31117	PUBMLST	2004	Europe	United Kingdom	Other animal	Campylobacter coli	aspA(383)	glnA(~324)	gltA(~258)	glyA(597)	pgm(~577)	tkt(475?)	uncA(455)	-	-
31119	PUBMLST	2004	Europe	United Kingdom	Other animal	Campylobacter coli	aspA(383)	glnA(~324)	gltA(~258)	glyA(597)	pgm(~577)	tkt(475?)	uncA(455)	-	-
31120	PUBMLST	2004	Europe	United Kingdom	Other animal	Campylobacter coli	aspA(383)	glnA(~324)	gltA(~258)	glyA(597)	pgm(~577)	tkt(475?)	uncA(455)	-	-
31130	PUBMLST	2014	Europe	United Kingdom	Human	Campylobacter coli	aspA(33)	glnA(39)	gltA(30)	glyA(82)	pgm(104)	tkt(43)	uncA(17)	828	ST-828 complex
31136	PUBMLST	2014	Europe	United Kingdom	Human	Campylobacter coli	aspA(33)	glnA(39)	gltA(30)	glyA(79)	pgm(113)	tkt(47)	uncA(17)	860	ST-828 complex
31230	PUBMLST	2015	Europe	United Kingdom	Human	Campylobacter coli	aspA(33)	glnA(39)	gltA(30)	glyA(82)	pgm(104)	tkt(56)	uncA(17)	827	ST-828 complex
31238	PUBMLST	2015	Europe	United Kingdom	Human	Campylobacter coli	aspA(33)	glnA(39)	gltA(30)	glyA(82)	pgm(104)	tkt(56)	uncA(17)	827	ST-828 complex
31245	PUBMLST	2015	Europe	United Kingdom	Human	Campylobacter coli	aspA(33)	glnA(39)	gltA(30)	glyA(82)	pgm(104)	tkt(56)	uncA(17)	827	ST-828 complex
31258	PUBMLST	2015	Europe	United Kingdom	Human	Campylobacter coli	aspA(33)	glnA(39)	gltA(30)	glyA(81)	pgm(113)	tkt(47)	uncA(17)	1773	ST-828 complex
31262	PUBMLST	2015	Europe	United Kingdom	Human	Campylobacter coli	aspA(33)	glnA(39)	gltA(30)	glyA(82)	pgm(104)	tkt(47)	uncA(36)	962	ST-828 complex
31268	PUBMLST	2015	Europe	United Kingdom	Human	Campylobacter coli	aspA(33)	glnA(39)	gltA(30)	glyA(82)	pgm(113)	tkt(43)	uncA(17)	829	ST-828 complex
31321	PUBMLST	2015	Europe	United Kingdom	Human	Campylobacter coli	aspA(33)	glnA(39)	gltA(30)	glyA(79)	pgm(104)	tkt(47)	uncA(17)	830	ST-828 complex
31346	PUBMLST	2015	Europe	United Kingdom	Human	Campylobacter coli	aspA(33)	glnA(38)	gltA(30)	glyA(79)	pgm(104)	tkt(43)	uncA(17)	1595	ST-828 complex
31359	PUBMLST	2015	Europe	United Kingdom	Human	Campylobacter coli	aspA(427)	glnA(38)	gltA(30)	glyA(82)	pgm(104)	tkt(35)	uncA(17)	8055	ST-828 complex
31365	PUBMLST	2015	Europe	United Kingdom	Human	Campylobacter coli	aspA(33)	glnA(39)	gltA(30)	glyA(82)	pgm(104)	tkt(56)	uncA(17)	827	ST-828 complex
31367	PUBMLST	2015	Europe	United Kingdom	Human	Campylobacter coli	aspA(33)	glnA(39)	gltA(30)	glyA(82)	pgm(104)	tkt(47)	uncA(17)	1055	ST-828 complex
31395	PUBMLST	2015	Europe	United Kingdom	Human	Campylobacter coli	aspA(124)	glnA(66)	gltA(30)	glyA(79)	pgm(189)	tkt(47)	uncA(17)	6795	-
31398	PUBMLST	2015	Europe	United Kingdom	Human	Campylobacter coli	aspA(33)	glnA(39)	gltA(30)	glyA(82)	pgm(113)	tkt(47)	uncA(17)	825	ST-828 complex
31405	PUBMLST	2015	Europe	United Kingdom	Human	Campylobacter coli	aspA(33)	glnA(39)	gltA(30)	glyA(82)	pgm(104)	tkt(56)	uncA(17)	827	ST-828 complex
31452	PUBMLST	2015	Europe	United Kingdom	Human	Campylobacter coli	aspA(33)	glnA(39)	gltA(30)	glyA(82)	pgm(104)	tkt(56)	uncA(17)	827	ST-828 complex
31474	PUBMLST	2015	Europe	United Kingdom	Human	Campylobacter coli	aspA(33)	glnA(39)	gltA(30)	glyA(391)	pgm(104)	tkt(47)	uncA(17)	4422	ST-828 complex
31494	PUBMLST	2015	Europe	United Kingdom	Human	Campylobacter coli	aspA(33)	glnA(39)	gltA(30)	glyA(81)	pgm(113)	tkt(47)	uncA(17)	1773	ST-828 complex
31505	PUBMLST	2015	Europe	United Kingdom	Human	Campylobacter coli	aspA(33)	glnA(38)	gltA(30)	glyA(82)	pgm(104)	tkt(35)	uncA(17)	1096	ST-828 complex
31512	PUBMLST	2015	Europe	United Kingdom	Human	Campylobacter coli	aspA(33)	glnA(39)	gltA(30)	glyA(82)	pgm(113)	tkt(47)	uncA(17)	825	ST-828 complex
31559	PUBMLST	2014	Europe	United Kingdom	Human	Campylobacter coli	aspA(114)	glnA(39)	gltA(30)	glyA(79)	pgm(104)	tkt(43)	uncA(17)	8321	ST-828 complex
31563	PUBMLST	2014	Europe	United Kingdom	Human	Campylobacter coli	aspA(33)	glnA(38)	gltA(30)	glyA(82)	pgm(104)	tkt(85)	uncA(68)	887	ST-828 complex
31571	PUBMLST	2014	Europe	Ireland	-	Campylobacter coli	aspA(33)	glnA(39)	gltA(30)	glyA(82)	pgm(104)	tkt(56)	uncA(17)	827	ST-828 complex
32046	PUBMLST	1992	Europe	United Kingdom	Human	Campylobacter coli	aspA(33)	glnA(39)	gltA(30)	glyA(82)	pgm(113)	tkt(47)	uncA(17)	825	ST-828 complex
32237	PUBMLST	2011	North America	United States	Chicken	Campylobacter coli	aspA(33)	glnA(39)	gltA(103)	glyA(82)	pgm(113)	tkt(43)	uncA(17)	8168	ST-828 complex
32255	PUBMLST	-	-	-	Pig	Campylobacter coli	aspA(32)	glnA(38)	gltA(30)	glyA(82)	pgm(152)	tkt(35)	uncA(17)	900	-
32289	PUBMLST	-	North America	United States	Cow	Campylobacter coli	aspA(33)	glnA(39)	gltA(30)	glyA(78)	pgm(104)	tkt(43)	uncA(17)	1068	ST-828 complex
32298	PUBMLST	2001	Europe	United Kingdom	Human	Campylobacter coli	aspA(33)	glnA(39)	gltA(30)	glyA(79)	pgm(104)	tkt(35)	uncA(17)	855	ST-828 complex
32509	PUBMLST	2015	Europe	United Kingdom	Human	Campylobacter coli	aspA(33)	glnA(39)	gltA(30)	glyA(82)	pgm(112)	tkt(56)	uncA(17)	1578	ST-828 complex
32515	PUBMLST	2015	Europe	United Kingdom	Human	Campylobacter coli	aspA(33)	glnA(39)	gltA(30)	glyA(82)	pgm(104)	tkt(43)	uncA(17)	828	ST-828 complex
32545	PUBMLST	2015	Europe	United Kingdom	-	Campylobacter coli	aspA(33)	glnA(38)	gltA(30)	glyA(82)	pgm(104)	tkt(85)	uncA(68)	887	ST-828 complex
32547	PUBMLST	2015	Europe	United Kingdom	-	Campylobacter coli	aspA(33)	glnA(39)	gltA(30)	glyA(82)	pgm(113)	tkt(43)	uncA(17)	829	ST-828 complex
32551	PUBMLST	2015	Europe	United Kingdom	-	Campylobacter coli	aspA(33)	glnA(39)	gltA(30)	glyA(748)	pgm(113)	tkt(43)	uncA(17)	9491	ST-828 complex
32552	PUBMLST	2015	Europe	United Kingdom	-	Campylobacter coli	aspA(515?)	glnA(707?)	gltA(589?)	glyA(82)	pgm(908?)	tkt(807?)	uncA(17)	-	-
32553	PUBMLST	2015	Europe	United Kingdom	-	Campylobacter coli	aspA(33)	glnA(176)	gltA(30)	glyA(82)	pgm(113)	tkt(43)	uncA(17)	1586	ST-828 complex
32556	PUBMLST	2015	Europe	United Kingdom	Human	Campylobacter coli	aspA(33)	glnA(39)	gltA(30)	glyA(82)	pgm(104)	tkt(56)	uncA(17)	827	ST-828 complex
32562	PUBMLST	2015	Europe	United Kingdom	-	Campylobacter coli	aspA(33)	glnA(38)	gltA(30)	glyA(82)	pgm(104)	tkt(43)	uncA(17)	854	ST-828 complex
32564	PUBMLST	2015	Europe	United Kingdom	-	Campylobacter coli	aspA(33)	glnA(38)	gltA(30)	glyA(82)	pgm(104)	tkt(43)	uncA(17)	854	ST-828 complex
32567	PUBMLST	2015	Europe	United Kingdom	-	Campylobacter coli	aspA(33)	glnA(176)	gltA(30)	glyA(82)	pgm(113)	tkt(43)	uncA(17)	1586	ST-828 complex
32582	PUBMLST	2015	Europe	United Kingdom	Human	Campylobacter coli	aspA(33)	glnA(39)	gltA(30)	glyA(82)	pgm(113)	tkt(47)	uncA(17)	825	ST-828 complex
32585	PUBMLST	2015	Europe	United Kingdom	-	Campylobacter coli	aspA(33)	glnA(39)	gltA(30)	glyA(82)	pgm(113)	tkt(47)	uncA(17)	825	ST-828 complex
32591	PUBMLST	2015	Europe	United Kingdom	-	Campylobacter coli	aspA(33)	glnA(39)	gltA(30)	glyA(677)	pgm(104)	tkt(206)	uncA(17)	8195	ST-828 complex
32592	PUBMLST	2015	Europe	United Kingdom	-	Campylobacter coli	aspA(33)	glnA(38)	gltA(30)	glyA(82)	pgm(104)	tkt(43)	uncA(17)	854	ST-828 complex
32602	PUBMLST	2015	Europe	United Kingdom	-	Campylobacter coli	aspA(33)	glnA(38)	gltA(30)	glyA(82)	pgm(104)	tkt(43)	uncA(17)	854	ST-828 complex
32709	PUBMLST	2015	Europe	United Kingdom	-	Campylobacter coli	aspA(33)	glnA(39)	gltA(30)	glyA(115)	pgm(113)	tkt(43)	uncA(17)	1750	ST-828 complex
32761	PUBMLST	2015	Europe	United Kingdom	Human	Campylobacter coli	aspA(33)	glnA(39)	gltA(30)	glyA(82)	pgm(104)	tkt(56)	uncA(17)	827	ST-828 complex
32762	PUBMLST	2015	Europe	United Kingdom	Human	Campylobacter coli	aspA(33)	glnA(39)	gltA(30)	glyA(79)	pgm(113)	tkt(47)	uncA(17)	860	ST-828 complex
32763	PUBMLST	2015	Europe	United Kingdom	Human	Campylobacter coli	aspA(33)	glnA(39)	gltA(30)	glyA(79)	pgm(113)	tkt(47)	uncA(17)	860	ST-828 complex
32786	PUBMLST	2015	Europe	United Kingdom	Human	Campylobacter coli	aspA(33)	glnA(39)	gltA(30)	glyA(79)	pgm(113)	tkt(43)	uncA(17)	832	ST-828 complex
32799	PUBMLST	2015	Europe	United Kingdom	Human	Campylobacter coli	aspA(33)	glnA(39)	gltA(30)	glyA(82)	pgm(104)	tkt(56)	uncA(17)	827	ST-828 complex
32800	PUBMLST	2015	Europe	United Kingdom	Human	Campylobacter coli	aspA(33)	glnA(39)	gltA(30)	glyA(82)	pgm(104)	tkt(56)	uncA(17)	827	ST-828 complex
32825	PUBMLST	2015	Europe	United Kingdom	Human	Campylobacter coli	aspA(33)	glnA(39)	gltA(30)	glyA(82)	pgm(104)	tkt(56)	uncA(17)	827	ST-828 complex
32832	PUBMLST	2015	Europe	United Kingdom	Human	Campylobacter coli	aspA(33)	glnA(39)	gltA(30)	glyA(79)	pgm(104)	tkt(35)	uncA(17)	855	ST-828 complex
32846	PUBMLST	2015	Europe	United Kingdom	Human	Campylobacter coli	aspA(33)	glnA(39)	gltA(30)	glyA(82)	pgm(104)	tkt(56)	uncA(17)	827	ST-828 complex
32862	PUBMLST	2015	Europe	United Kingdom	Human	Campylobacter coli	aspA(33)	glnA(39)	gltA(30)	glyA(79)	pgm(104)	tkt(47)	uncA(17)	830	ST-828 complex
32878	PUBMLST	2015	Europe	United Kingdom	Human	Campylobacter coli	aspA(33)	glnA(39)	gltA(30)	glyA(686)	pgm(104)	tkt(47)	uncA(17)	8340	ST-828 complex
32897	PUBMLST	2015	Europe	United Kingdom	Human	Campylobacter coli	aspA(33)	glnA(39)	gltA(30)	glyA(82)	pgm(113)	tkt(44)	uncA(17)	872	ST-828 complex
32904	PUBMLST	2015	Europe	United Kingdom	Human	Campylobacter coli	aspA(33)	glnA(39)	gltA(30)	glyA(82)	pgm(113)	tkt(44)	uncA(17)	872	ST-828 complex
32910	PUBMLST	2015	Europe	United Kingdom	Human	Campylobacter coli	aspA(33)	glnA(39)	gltA(30)	glyA(82)	pgm(113)	tkt(47)	uncA(17)	825	ST-828 complex
32914	PUBMLST	2015	Europe	United Kingdom	Human	Campylobacter coli	aspA(33)	glnA(39)	gltA(30)	glyA(82)	pgm(113)	tkt(47)	uncA(17)	825	ST-828 complex
32915	PUBMLST	2015	Europe	United Kingdom	Human	Campylobacter coli	aspA(33)	glnA(39)	gltA(30)	glyA(82)	pgm(104)	tkt(56)	uncA(17)	827	ST-828 complex
32928	PUBMLST	2015	Europe	United Kingdom	Human	Campylobacter coli	aspA(33)	glnA(39)	gltA(30)	glyA(82)	pgm(104)	tkt(47)	uncA(36)	962	ST-828 complex
32931	PUBMLST	2015	Europe	United Kingdom	Human	Campylobacter coli	aspA(33)	glnA(39)	gltA(30)	glyA(296)	pgm(104)	tkt(85)	uncA(17)	4709	ST-828 complex
32938	PUBMLST	2015	Europe	United Kingdom	Human	Campylobacter coli	aspA(33)	glnA(39)	gltA(30)	glyA(82)	pgm(104)	tkt(47)	uncA(17)	1055	ST-828 complex
33085	PUBMLST	2015	Europe	United Kingdom	-	Campylobacter coli	aspA(33)	glnA(38)	gltA(30)	glyA(82)	pgm(104)	tkt(43)	uncA(17)	854	ST-828 complex
33091	PUBMLST	2015	Europe	United Kingdom	-	Campylobacter coli	aspA(33)	glnA(38)	gltA(30)	glyA(238)	pgm(104)	tkt(43)	uncA(36)	2097	ST-828 complex
33097	PUBMLST	2015	Europe	United Kingdom	Human	Campylobacter coli	aspA(33)	glnA(39)	gltA(30)	glyA(82)	pgm(113)	tkt(47)	uncA(17)	825	ST-828 complex
33098	PUBMLST	2015	Europe	United Kingdom	Human	Campylobacter coli	aspA(33)	glnA(39)	gltA(30)	glyA(82)	pgm(104)	tkt(56)	uncA(17)	827	ST-828 complex
33105	PUBMLST	2015	Europe	United Kingdom	-	Campylobacter coli	aspA(33)	glnA(38)	gltA(30)	glyA(82)	pgm(104)	tkt(43)	uncA(17)	854	ST-828 complex
33261	PUBMLST	-	Europe	United Kingdom	-	Campylobacter coli	aspA(33)	glnA(181)	gltA(30)	glyA(82)	pgm(113)	tkt(44)	uncA(17)	8323	ST-828 complex
33263	PUBMLST	-	Europe	United Kingdom	-	Campylobacter coli	aspA(33)	glnA(38)	gltA(30)	glyA(82)	pgm(104)	tkt(43)	uncA(17)	854	ST-828 complex
33264	PUBMLST	-	Europe	United Kingdom	-	Campylobacter coli	aspA(33)	glnA(39)	gltA(30)	glyA(82)	pgm(104)	tkt(56)	uncA(17)	827	ST-828 complex
33265	PUBMLST	-	Europe	United Kingdom	-	Campylobacter coli	aspA(33)	glnA(39)	gltA(30)	glyA(82)	pgm(104)	tkt(56)	uncA(17)	827	ST-828 complex
33270	PUBMLST	-	Europe	United Kingdom	-	Campylobacter coli	aspA(33)	glnA(39)	gltA(30)	glyA(79)	pgm(104)	tkt(35)	uncA(17)	855	ST-828 complex
33273	PUBMLST	-	Europe	United Kingdom	-	Campylobacter coli	aspA(33)	glnA(38)	gltA(30)	glyA(82)	pgm(104)	tkt(43)	uncA(388)	6543	ST-828 complex
33274	PUBMLST	-	Europe	United Kingdom	-	Campylobacter coli	aspA(33)	glnA(38)	gltA(30)	glyA(82)	pgm(104)	tkt(43)	uncA(388)	6543	ST-828 complex
33283	PUBMLST	2015	Europe	United Kingdom	Human	Campylobacter coli	aspA(33)	glnA(38)	gltA(30)	glyA(82)	pgm(104)	tkt(85)	uncA(68)	887	ST-828 complex
33284	PUBMLST	2015	Europe	United Kingdom	-	Campylobacter coli	aspA(33)	glnA(38)	gltA(30)	glyA(82)	pgm(104)	tkt(43)	uncA(17)	854	ST-828 complex
33285	PUBMLST	2015	Europe	United Kingdom	Human	Campylobacter coli	aspA(33)	glnA(38)	gltA(30)	glyA(82)	pgm(104)	tkt(85)	uncA(68)	887	ST-828 complex
33903	PUBMLST	2015	Europe	United Kingdom	-	Campylobacter coli	aspA(33)	glnA(38)	gltA(30)	glyA(82)	pgm(104)	tkt(43)	uncA(17)	854	ST-828 complex
33908	PUBMLST	2009	Europe	Finland	Pig	Campylobacter coli	aspA(32)	glnA(39)	gltA(44)	glyA(79)	pgm(104)	tkt(117)	uncA(17)	7798	-
33909	PUBMLST	2009	Europe	Finland	Pig	Campylobacter coli	aspA(33)	glnA(153)	gltA(30)	glyA(82)	pgm(104)	tkt(394)	uncA(36)	7799	ST-828 complex
33915	PUBMLST	2015	Europe	United Kingdom	-	Campylobacter coli	aspA(33)	glnA(39)	gltA(30)	glyA(82)	pgm(104)	tkt(56)	uncA(17)	827	ST-828 complex
33926	PUBMLST	2012	Europe	Poland	Human	Campylobacter coli	aspA(33)	glnA(38)	gltA(30)	glyA(79)	pgm(750)	tkt(43)	uncA(17)	7800	ST-828 complex
33928	PUBMLST	2012	Europe	Poland	Human	Campylobacter coli	aspA(32)	glnA(38)	gltA(30)	glyA(82)	pgm(118)	tkt(43)	uncA(36)	7802	-
33929	PUBMLST	2014	Europe	Finland	Wild bird	Campylobacter coli	aspA(-)	glnA(-)	gltA(-)	glyA(-)	pgm(-)	tkt(-)	uncA(-)	-	-
33981	PUBMLST	2015	Europe	United Kingdom	-	Campylobacter coli	aspA(32)	glnA(38)	gltA(30)	glyA(82)	pgm(104)	tkt(44)	uncA(17)	8324	ST-828 complex
33982	PUBMLST	2015	Europe	United Kingdom	-	Campylobacter coli	aspA(32)	glnA(38)	gltA(30)	glyA(82)	pgm(104)	tkt(44)	uncA(17)	8324	ST-828 complex
34055	PUBMLST	2015	Europe	United Kingdom	-	Campylobacter coli	aspA(33)	glnA(39)	gltA(30)	glyA(82)	pgm(104)	tkt(56)	uncA(17)	827	ST-828 complex
34062	PUBMLST	2014	Europe	United Kingdom	Other animal	Campylobacter coli	aspA(81)	glnA(104)	gltA(69)	glyA(113)	pgm(143)	tkt(43)	uncA(67)	1764	-
34065	PUBMLST	2012	Europe	Poland	Human	Campylobacter coli	aspA(33)	glnA(38)	gltA(30)	glyA(79)	pgm(750)	tkt(43)	uncA(17)	7800	ST-828 complex
34085	PUBMLST	2015	Europe	United Kingdom	-	Campylobacter coli	aspA(33)	glnA(110)	gltA(103)	glyA(140)	pgm(188)	tkt(164)	uncA(79)	8326	ST-1150 complex
34086	PUBMLST	2015	Europe	United Kingdom	-	Campylobacter coli	aspA(33)	glnA(38)	gltA(30)	glyA(82)	pgm(104)	tkt(43)	uncA(17)	854	ST-828 complex
34154	PUBMLST	2012	Europe	Guernsey	Human	Campylobacter coli	aspA(33)	glnA(39)	gltA(30)	glyA(82)	pgm(113)	tkt(43)	uncA(17)	829	ST-828 complex
34181	PUBMLST	2014	Europe	United Kingdom	Human	Campylobacter coli	aspA(33)	glnA(39)	gltA(30)	glyA(82)	pgm(113)	tkt(44)	uncA(17)	872	ST-828 complex
34190	PUBMLST	2015	Europe	United Kingdom	-	Campylobacter coli	aspA(33)	glnA(39)	gltA(30)	glyA(79)	pgm(~104)	tkt(206)	uncA(17)	-	-
34191	PUBMLST	2015	Europe	United Kingdom	-	Campylobacter coli	aspA(33)	glnA(38)	gltA(30)	glyA(82)	pgm(104)	tkt(43)	uncA(17)	854	ST-828 complex
34415	PUBMLST	2015	Europe	United Kingdom	-	Campylobacter coli	aspA(32)	glnA(39)	gltA(30)	glyA(82)	pgm(112)	tkt(43)	uncA(139)	8327	ST-828 complex
34416	PUBMLST	2015	Europe	United Kingdom	-	Campylobacter coli	aspA(33)	glnA(176)	gltA(30)	glyA(82)	pgm(450)	tkt(43)	uncA(17)	8328	ST-828 complex
34417	PUBMLST	2015	Europe	United Kingdom	-	Campylobacter coli	aspA(33)	glnA(38)	gltA(30)	glyA(82)	pgm(104)	tkt(43)	uncA(17)	854	ST-828 complex
34419	PUBMLST	2015	Europe	United Kingdom	Human	Campylobacter coli	aspA(33)	glnA(39)	gltA(30)	glyA(82)	pgm(189)	tkt(43)	uncA(17)	1585	ST-828 complex
34422	PUBMLST	2015	Europe	United Kingdom	Human	Campylobacter coli	aspA(32)	glnA(66)	gltA(66)	glyA(82)	pgm(163)	tkt(43)	uncA(17)	1009	-
34432	PUBMLST	2015	Europe	United Kingdom	Human	Campylobacter coli	aspA(33)	glnA(39)	gltA(30)	glyA(82)	pgm(104)	tkt(56)	uncA(17)	827	ST-828 complex
34446	PUBMLST	2015	Europe	United Kingdom	Human	Campylobacter coli	aspA(33)	glnA(39)	gltA(30)	glyA(82)	pgm(104)	tkt(56)	uncA(17)	827	ST-828 complex
34455	PUBMLST	2015	Europe	United Kingdom	Human	Campylobacter coli	aspA(33)	glnA(38)	gltA(30)	glyA(82)	pgm(112)	tkt(44)	uncA(17)	8344	ST-828 complex
34461	PUBMLST	2015	Europe	United Kingdom	Human	Campylobacter coli	aspA(33)	glnA(39)	gltA(30)	glyA(79)	pgm(113)	tkt(47)	uncA(17)	860	ST-828 complex
34472	PUBMLST	2015	Europe	United Kingdom	Human	Campylobacter coli	aspA(33)	glnA(39)	gltA(30)	glyA(82)	pgm(113)	tkt(47)	uncA(17)	825	ST-828 complex
34473	PUBMLST	2015	Europe	United Kingdom	Human	Campylobacter coli	aspA(33)	glnA(39)	gltA(30)	glyA(79)	pgm(104)	tkt(47)	uncA(17)	830	ST-828 complex
34475	PUBMLST	2015	Europe	United Kingdom	Human	Campylobacter coli	aspA(33)	glnA(39)	gltA(30)	glyA(677)	pgm(104)	tkt(206)	uncA(17)	8195	ST-828 complex
34490	PUBMLST	2015	Europe	United Kingdom	Human	Campylobacter coli	aspA(33)	glnA(39)	gltA(30)	glyA(82)	pgm(104)	tkt(56)	uncA(17)	827	ST-828 complex
34493	PUBMLST	2015	Europe	United Kingdom	Human	Campylobacter coli	aspA(33)	glnA(39)	gltA(30)	glyA(82)	pgm(104)	tkt(56)	uncA(17)	827	ST-828 complex
34515	PUBMLST	2015	Europe	United Kingdom	Human	Campylobacter coli	aspA(33)	glnA(39)	gltA(30)	glyA(296)	pgm(104)	tkt(85)	uncA(17)	4709	ST-828 complex
34530	PUBMLST	2015	Europe	United Kingdom	Human	Campylobacter coli	aspA(33)	glnA(39)	gltA(30)	glyA(82)	pgm(113)	tkt(44)	uncA(17)	872	ST-828 complex
34538	PUBMLST	2015	Europe	Luxembourg	Human	Campylobacter coli	aspA(33)	glnA(39)	gltA(30)	glyA(79)	pgm(113)	tkt(43)	uncA(527)	8104	ST-828 complex
34703	PUBMLST	2015	Europe	United Kingdom	-	Campylobacter coli	aspA(33)	glnA(124)	gltA(30)	glyA(82)	pgm(189)	tkt(47)	uncA(325)	8329	-
35246	PUBMLST	-	North America	United States	Pig	Campylobacter coli	aspA(33)	glnA(38)	gltA(30)	glyA(167)	pgm(104)	tkt(43)	uncA(17)	1467	ST-828 complex
35247	PUBMLST	-	North America	United States	Pig	Campylobacter coli	aspA(33)	glnA(322)	gltA(30)	glyA(173)	pgm(104)	tkt(35)	uncA(68)	3862	-
35248	PUBMLST	-	Europe	Switzerland	Chicken	Campylobacter coli	aspA(33)	glnA(38)	gltA(30)	glyA(82)	pgm(104)	tkt(332)	uncA(17)	3336	ST-828 complex
35249	PUBMLST	-	North America	United States	Chicken	Campylobacter coli	aspA(33)	glnA(39)	gltA(122)	glyA(79)	pgm(113)	tkt(43)	uncA(41)	1167	-
35250	PUBMLST	-	North America	United States	Chicken	Campylobacter coli	aspA(33)	glnA(39)	gltA(30)	glyA(82)	pgm(113)	tkt(47)	uncA(17)	825	ST-828 complex
35251	PUBMLST	-	North America	United States	Turkey	Campylobacter coli	aspA(33)	glnA(39)	gltA(103)	glyA(82)	pgm(104)	tkt(324)	uncA(41)	3872	ST-828 complex
35252	PUBMLST	-	North America	United States	Turkey	Campylobacter coli	aspA(33)	glnA(39)	gltA(30)	glyA(82)	pgm(211)	tkt(85)	uncA(17)	1082	ST-828 complex
35253	PUBMLST	-	North America	United States	Turkey	Campylobacter coli	aspA(33)	glnA(39)	gltA(30)	glyA(82)	pgm(104)	tkt(43)	uncA(41)	1017	ST-828 complex
35254	PUBMLST	-	North America	United States	Turkey	Campylobacter coli	aspA(33)	glnA(39)	gltA(30)	glyA(79)	pgm(113)	tkt(47)	uncA(17)	860	ST-828 complex
35255	PUBMLST	-	North America	United States	Turkey	Campylobacter coli	aspA(33)	glnA(39)	gltA(30)	glyA(82)	pgm(113)	tkt(43)	uncA(17)	829	ST-828 complex
35256	PUBMLST	-	North America	United States	Pig	Campylobacter coli	aspA(33)	glnA(38)	gltA(30)	glyA(78)	pgm(104)	tkt(35)	uncA(17)	1113	ST-828 complex
35257	PUBMLST	-	North America	United States	Chicken	Campylobacter coli	aspA(33)	glnA(39)	gltA(30)	glyA(82)	pgm(104)	tkt(43)	uncA(41)	1017	ST-828 complex
35258	PUBMLST	-	North America	United States	Chicken	Campylobacter coli	aspA(33)	glnA(39)	gltA(30)	glyA(82)	pgm(113)	tkt(47)	uncA(17)	825	ST-828 complex
35259	PUBMLST	-	North America	United States	Cow	Campylobacter coli	aspA(33)	glnA(39)	gltA(30)	glyA(78)	pgm(104)	tkt(43)	uncA(17)	1068	ST-828 complex
35260	PUBMLST	-	North America	United States	Cow	Campylobacter coli	aspA(33)	glnA(39)	gltA(30)	glyA(82)	pgm(104)	tkt(85)	uncA(68)	1104	ST-828 complex
35261	PUBMLST	-	North America	United States	Cow	Campylobacter coli	aspA(33)	glnA(39)	gltA(30)	glyA(78)	pgm(104)	tkt(43)	uncA(17)	1068	ST-828 complex
35262	PUBMLST	-	North America	United States	Cow	Campylobacter coli	aspA(33)	glnA(153)	gltA(44)	glyA(82)	pgm(104)	tkt(44)	uncA(17)	3221	ST-828 complex
35263	PUBMLST	-	North America	United States	Pig	Campylobacter coli	aspA(33)	glnA(153)	gltA(44)	glyA(82)	pgm(104)	tkt(44)	uncA(17)	3221	ST-828 complex
35264	PUBMLST	-	North America	United States	Cow	Campylobacter coli	aspA(33)	glnA(39)	gltA(30)	glyA(78)	pgm(104)	tkt(43)	uncA(17)	1068	ST-828 complex
35265	PUBMLST	-	North America	Canada	Cow	Campylobacter coli	aspA(33)	glnA(39)	gltA(30)	glyA(82)	pgm(104)	tkt(85)	uncA(68)	1104	ST-828 complex
35266	PUBMLST	-	North America	United States	Pig	Campylobacter coli	aspA(33)	glnA(38)	gltA(30)	glyA(82)	pgm(104)	tkt(35)	uncA(36)	890	ST-828 complex
35267	PUBMLST	-	North America	United States	Cow	Campylobacter coli	aspA(33)	glnA(39)	gltA(30)	glyA(82)	pgm(104)	tkt(85)	uncA(68)	1104	ST-828 complex
35268	PUBMLST	-	North America	United States	Cow	Campylobacter coli	aspA(33)	glnA(153)	gltA(30)	glyA(82)	pgm(104)	tkt(85)	uncA(68)	2698	ST-828 complex
35269	PUBMLST	-	North America	United States	Cow	Campylobacter coli	aspA(33)	glnA(39)	gltA(30)	glyA(82)	pgm(104)	tkt(85)	uncA(68)	1104	ST-828 complex
35270	PUBMLST	-	Europe	Poland	Human	Campylobacter coli	aspA(33)	glnA(39)	gltA(30)	glyA(82)	pgm(189)	tkt(43)	uncA(17)	1585	ST-828 complex
35271	PUBMLST	-	North America	United States	Pig	Campylobacter coli	aspA(32)	glnA(39)	gltA(44)	glyA(82)	pgm(104)	tkt(43)	uncA(36)	1061	ST-828 complex
35272	PUBMLST	-	North America	Canada	Human	Campylobacter coli	aspA(33)	glnA(39)	gltA(30)	glyA(78)	pgm(104)	tkt(43)	uncA(17)	1068	ST-828 complex
35273	PUBMLST	-	Europe	Slovenia	Human	Campylobacter coli	aspA(33)	glnA(176)	gltA(30)	glyA(82)	pgm(451)	tkt(43)	uncA(17)	3868	ST-828 complex
35274	PUBMLST	-	Europe	Bosnia and Herzegovina	Human	Campylobacter coli	aspA(33)	glnA(39)	gltA(30)	glyA(79)	pgm(104)	tkt(35)	uncA(17)	855	ST-828 complex
35275	PUBMLST	-	Europe	Slovenia	Human	Campylobacter coli	aspA(33)	glnA(39)	gltA(30)	glyA(79)	pgm(104)	tkt(35)	uncA(17)	855	ST-828 complex
35276	PUBMLST	-	Europe	Belgium	Human	Campylobacter coli	aspA(33)	glnA(176)	gltA(30)	glyA(82)	pgm(113)	tkt(43)	uncA(17)	1586	ST-828 complex
35277	PUBMLST	-	North America	United States	Pig	Campylobacter coli	aspA(33)	glnA(38)	gltA(30)	glyA(82)	pgm(152)	tkt(173)	uncA(68)	1102	-
35278	PUBMLST	-	Europe	Sweden	Human	Campylobacter coli	aspA(33)	glnA(39)	gltA(261)	glyA(79)	pgm(104)	tkt(64)	uncA(17)	3869	ST-828 complex
35279	PUBMLST	-	North America	Canada	Human	Campylobacter coli	aspA(32)	glnA(38)	gltA(30)	glyA(82)	pgm(152)	tkt(35)	uncA(17)	900	-
35280	PUBMLST	-	Europe	Switzerland	Human	Campylobacter coli	aspA(33)	glnA(176)	gltA(30)	glyA(79)	pgm(113)	tkt(43)	uncA(17)	3020	ST-828 complex
35281	PUBMLST	-	Europe	Switzerland	Human	Campylobacter coli	aspA(33)	glnA(39)	gltA(30)	glyA(79)	pgm(104)	tkt(43)	uncA(41)	901	ST-828 complex
35282	PUBMLST	-	Europe	Switzerland	Human	Campylobacter coli	aspA(33)	glnA(39)	gltA(30)	glyA(82)	pgm(113)	tkt(47)	uncA(17)	825	ST-828 complex
35283	PUBMLST	-	Europe	Switzerland	Human	Campylobacter coli	aspA(33)	glnA(38)	gltA(30)	glyA(82)	pgm(104)	tkt(35)	uncA(17)	1096	ST-828 complex
35284	PUBMLST	-	Europe	Switzerland	Chicken	Campylobacter coli	aspA(33)	glnA(38)	gltA(30)	glyA(82)	pgm(104)	tkt(43)	uncA(17)	854	ST-828 complex
37242	PUBMLST	2011	Europe	United Kingdom	Other animal	Campylobacter coli	aspA(33)	glnA(39)	gltA(30)	glyA(82)	pgm(104)	tkt(47)	uncA(36)	962	ST-828 complex
37326	PUBMLST	2011	Europe	United Kingdom	Other animal	Campylobacter coli	aspA(33)	glnA(39)	gltA(30)	glyA(82)	pgm(104)	tkt(56)	uncA(17)	827	ST-828 complex
37340	PUBMLST	2011	Europe	United Kingdom	Other animal	Campylobacter coli	aspA(33)	glnA(39)	gltA(30)	glyA(82)	pgm(104)	tkt(56)	uncA(17)	827	ST-828 complex
37351	PUBMLST	2011	Europe	United Kingdom	Other animal	Campylobacter coli	aspA(33)	glnA(39)	gltA(30)	glyA(82)	pgm(104)	tkt(56)	uncA(17)	827	ST-828 complex
37428	PUBMLST	2011	Europe	United Kingdom	Other animal	Campylobacter coli	aspA(33)	glnA(39)	gltA(30)	glyA(82)	pgm(104)	tkt(56)	uncA(17)	827	ST-828 complex
37559	PUBMLST	2011	Europe	United Kingdom	Other animal	Campylobacter coli	aspA(33)	glnA(39)	gltA(30)	glyA(82)	pgm(112)	tkt(56)	uncA(17)	1578	ST-828 complex
37565	PUBMLST	2011	Europe	United Kingdom	Other animal	Campylobacter coli	aspA(33)	glnA(39)	gltA(30)	glyA(82)	pgm(104)	tkt(56)	uncA(17)	827	ST-828 complex
37585	PUBMLST	2011	Europe	United Kingdom	Other animal	Campylobacter coli	aspA(33)	glnA(39)	gltA(30)	glyA(82)	pgm(104)	tkt(56)	uncA(17)	827	ST-828 complex
37593	PUBMLST	2011	Europe	United Kingdom	Other animal	Campylobacter coli	aspA(33)	glnA(39)	gltA(30)	glyA(82)	pgm(104)	tkt(56)	uncA(17)	827	ST-828 complex
37595	PUBMLST	2011	Europe	United Kingdom	Other animal	Campylobacter coli	aspA(33)	glnA(39)	gltA(30)	glyA(82)	pgm(104)	tkt(56)	uncA(17)	827	ST-828 complex
37596	PUBMLST	2011	Europe	United Kingdom	Other animal	Campylobacter coli	aspA(33)	glnA(39)	gltA(30)	glyA(82)	pgm(104)	tkt(56)	uncA(17)	827	ST-828 complex
37597	PUBMLST	2011	Europe	United Kingdom	Other animal	Campylobacter coli	aspA(33)	glnA(39)	gltA(30)	glyA(82)	pgm(104)	tkt(56)	uncA(17)	827	ST-828 complex
37598	PUBMLST	2011	Europe	United Kingdom	Other animal	Campylobacter coli	aspA(33)	glnA(39)	gltA(30)	glyA(82)	pgm(104)	tkt(56)	uncA(17)	827	ST-828 complex
37599	PUBMLST	2011	Europe	United Kingdom	Other animal	Campylobacter coli	aspA(33)	glnA(39)	gltA(30)	glyA(82)	pgm(104)	tkt(56)	uncA(17)	827	ST-828 complex
38425	PUBMLST	2012	Europe	United Kingdom	Human	Campylobacter coli	aspA(33)	glnA(39)	gltA(30)	glyA(82)	pgm(104)	tkt(56)	uncA(17)	827	ST-828 complex
38435	PUBMLST	2012	Europe	United Kingdom	Human	Campylobacter coli	aspA(33)	glnA(39)	gltA(30)	glyA(82)	pgm(113)	tkt(43)	uncA(17)	829	ST-828 complex
38438	PUBMLST	-	Europe	United Kingdom	Human	Campylobacter coli	aspA(33)	glnA(39)	gltA(30)	glyA(82)	pgm(189)	tkt(47)	uncA(17)	1191	ST-828 complex
38452	PUBMLST	2012	Europe	United Kingdom	Human	Campylobacter coli	aspA(33)	glnA(39)	gltA(30)	glyA(82)	pgm(113)	tkt(56)	uncA(17)	1173	ST-828 complex
38466	PUBMLST	2012	Europe	United Kingdom	Human	Campylobacter coli	aspA(33)	glnA(39)	gltA(30)	glyA(82)	pgm(104)	tkt(56)	uncA(17)	827	ST-828 complex
38483	PUBMLST	2012	Europe	United Kingdom	Human	Campylobacter coli	aspA(33)	glnA(39)	gltA(30)	glyA(82)	pgm(113)	tkt(47)	uncA(17)	825	ST-828 complex
38485	PUBMLST	2012	Europe	United Kingdom	Human	Campylobacter coli	aspA(33)	glnA(39)	gltA(30)	glyA(82)	pgm(104)	tkt(56)	uncA(17)	827	ST-828 complex
38492	PUBMLST	2012	Europe	United Kingdom	Human	Campylobacter coli	aspA(33)	glnA(39)	gltA(30)	glyA(82)	pgm(113)	tkt(47)	uncA(17)	825	ST-828 complex
38495	PUBMLST	-	Europe	United Kingdom	Human	Campylobacter coli	aspA(33)	glnA(39)	gltA(30)	glyA(391)	pgm(104)	tkt(47)	uncA(17)	4422	ST-828 complex
38497	PUBMLST	2012	Europe	United Kingdom	Human	Campylobacter coli	aspA(33)	glnA(39)	gltA(30)	glyA(82)	pgm(113)	tkt(43)	uncA(17)	829	ST-828 complex
38503	PUBMLST	2012	Europe	United Kingdom	Human	Campylobacter coli	aspA(33)	glnA(39)	gltA(30)	glyA(82)	pgm(104)	tkt(56)	uncA(17)	827	ST-828 complex
38515	PUBMLST	2012	Europe	United Kingdom	Human	Campylobacter coli	aspA(33)	glnA(39)	gltA(30)	glyA(82)	pgm(104)	tkt(56)	uncA(17)	827	ST-828 complex
38537	PUBMLST	2012	Europe	United Kingdom	Human	Campylobacter coli	aspA(33)	glnA(39)	gltA(30)	glyA(82)	pgm(104)	tkt(56)	uncA(17)	827	ST-828 complex
38562	PUBMLST	2012	Europe	United Kingdom	Human	Campylobacter coli	aspA(33)	glnA(39)	gltA(30)	glyA(82)	pgm(113)	tkt(43)	uncA(17)	829	ST-828 complex
38597	PUBMLST	2012	Europe	United Kingdom	Human	Campylobacter coli	aspA(33)	glnA(39)	gltA(30)	glyA(82)	pgm(104)	tkt(56)	uncA(17)	827	ST-828 complex
38605	PUBMLST	2012	Europe	United Kingdom	Human	Campylobacter coli	aspA(33)	glnA(39)	gltA(30)	glyA(82)	pgm(104)	tkt(56)	uncA(17)	827	ST-828 complex
38613	PUBMLST	2012	Europe	United Kingdom	Human	Campylobacter coli	aspA(33)	glnA(39)	gltA(418)	glyA(82)	pgm(104)	tkt(85)	uncA(17)	7159	ST-828 complex
38628	PUBMLST	2012	Europe	United Kingdom	Human	Campylobacter coli	aspA(33)	glnA(39)	gltA(30)	glyA(82)	pgm(113)	tkt(44)	uncA(17)	872	ST-828 complex
38629	PUBMLST	2012	Europe	United Kingdom	Human	Campylobacter coli	aspA(33)	glnA(39)	gltA(30)	glyA(139)	pgm(113)	tkt(47)	uncA(17)	4425	ST-828 complex
38658	PUBMLST	2012	Europe	United Kingdom	Human	Campylobacter coli	aspA(33)	glnA(39)	gltA(30)	glyA(82)	pgm(104)	tkt(56)	uncA(17)	827	ST-828 complex
38668	PUBMLST	2012	Europe	United Kingdom	Human	Campylobacter coli	aspA(33)	glnA(39)	gltA(30)	glyA(82)	pgm(104)	tkt(56)	uncA(17)	827	ST-828 complex
38676	PUBMLST	2012	Europe	United Kingdom	Human	Campylobacter coli	aspA(33)	glnA(39)	gltA(30)	glyA(79)	pgm(113)	tkt(47)	uncA(17)	860	ST-828 complex
38757	PUBMLST	2012	Europe	United Kingdom	Human	Campylobacter coli	aspA(33)	glnA(39)	gltA(30)	glyA(82)	pgm(113)	tkt(47)	uncA(17)	825	ST-828 complex
38759	PUBMLST	2012	Europe	United Kingdom	Human	Campylobacter coli	aspA(33)	glnA(39)	gltA(30)	glyA(82)	pgm(113)	tkt(47)	uncA(17)	825	ST-828 complex
38784	PUBMLST	2012	Europe	United Kingdom	Human	Campylobacter coli	aspA(33)	glnA(39)	gltA(30)	glyA(82)	pgm(104)	tkt(56)	uncA(17)	827	ST-828 complex
38787	PUBMLST	2012	Europe	United Kingdom	Human	Campylobacter coli	aspA(33)	glnA(39)	gltA(30)	glyA(82)	pgm(113)	tkt(43)	uncA(17)	829	ST-828 complex
38791	PUBMLST	2012	Europe	United Kingdom	Human	Campylobacter coli	aspA(33)	glnA(39)	gltA(30)	glyA(82)	pgm(189)	tkt(47)	uncA(74)	2298	ST-828 complex
38793	PUBMLST	2012	Europe	United Kingdom	Human	Campylobacter coli	aspA(33)	glnA(39)	gltA(30)	glyA(79)	pgm(104)	tkt(85)	uncA(17)	1614	ST-828 complex
38794	PUBMLST	2012	Europe	United Kingdom	Human	Campylobacter coli	aspA(33)	glnA(39)	gltA(30)	glyA(79)	pgm(104)	tkt(85)	uncA(17)	1614	ST-828 complex
38799	PUBMLST	2012	Europe	United Kingdom	Human	Campylobacter coli	aspA(33)	glnA(39)	gltA(30)	glyA(82)	pgm(113)	tkt(47)	uncA(17)	825	ST-828 complex
38803	PUBMLST	2012	Europe	United Kingdom	Human	Campylobacter coli	aspA(33)	glnA(39)	gltA(30)	glyA(82)	pgm(104)	tkt(56)	uncA(17)	827	ST-828 complex
38809	PUBMLST	2012	Europe	United Kingdom	Human	Campylobacter coli	aspA(33)	glnA(39)	gltA(30)	glyA(82)	pgm(104)	tkt(56)	uncA(17)	827	ST-828 complex
38815	PUBMLST	2012	Europe	United Kingdom	Human	Campylobacter coli	aspA(33)	glnA(39)	gltA(30)	glyA(82)	pgm(104)	tkt(56)	uncA(17)	827	ST-828 complex
38819	PUBMLST	2012	Europe	United Kingdom	Human	Campylobacter coli	aspA(33)	glnA(39)	gltA(30)	glyA(391)	pgm(104)	tkt(47)	uncA(17)	4422	ST-828 complex
38824	PUBMLST	2012	Europe	United Kingdom	Human	Campylobacter coli	aspA(33)	glnA(39)	gltA(30)	glyA(82)	pgm(104)	tkt(56)	uncA(17)	827	ST-828 complex
38855	PUBMLST	2012	Europe	United Kingdom	Human	Campylobacter coli	aspA(33)	glnA(39)	gltA(30)	glyA(82)	pgm(113)	tkt(47)	uncA(17)	825	ST-828 complex
38864	PUBMLST	2012	Europe	United Kingdom	Human	Campylobacter coli	aspA(53)	glnA(38)	gltA(30)	glyA(81)	pgm(118)	tkt(71)	uncA(36)	1681	-
38881	PUBMLST	2012	Europe	United Kingdom	Human	Campylobacter coli	aspA(33)	glnA(39)	gltA(30)	glyA(82)	pgm(104)	tkt(56)	uncA(17)	827	ST-828 complex
38882	PUBMLST	2012	Europe	United Kingdom	Human	Campylobacter coli	aspA(33)	glnA(176)	gltA(30)	glyA(79)	pgm(104)	tkt(559)	uncA(41)	7160	-
38912	PUBMLST	2012	Europe	United Kingdom	Human	Campylobacter coli	aspA(33)	glnA(157)	gltA(30)	glyA(82)	pgm(113)	tkt(47)	uncA(17)	3701	ST-828 complex
38914	PUBMLST	2012	Europe	United Kingdom	Human	Campylobacter coli	aspA(33)	glnA(39)	gltA(30)	glyA(82)	pgm(104)	tkt(56)	uncA(17)	827	ST-828 complex
38917	PUBMLST	2012	Europe	United Kingdom	Human	Campylobacter coli	aspA(33)	glnA(39)	gltA(30)	glyA(82)	pgm(104)	tkt(56)	uncA(17)	827	ST-828 complex
38918	PUBMLST	2012	Europe	United Kingdom	Human	Campylobacter coli	aspA(33)	glnA(39)	gltA(30)	glyA(82)	pgm(104)	tkt(56)	uncA(17)	827	ST-828 complex
38944	PUBMLST	2012	Europe	United Kingdom	Human	Campylobacter coli	aspA(33)	glnA(39)	gltA(30)	glyA(82)	pgm(104)	tkt(47)	uncA(36)	962	ST-828 complex
38965	PUBMLST	2012	Europe	United Kingdom	Human	Campylobacter coli	aspA(33)	glnA(176)	gltA(30)	glyA(79)	pgm(247)	tkt(47)	uncA(17)	6279	-
38972	PUBMLST	2012	Europe	United Kingdom	Human	Campylobacter coli	aspA(33)	glnA(39)	gltA(30)	glyA(561)	pgm(113)	tkt(43)	uncA(17)	7161	ST-828 complex
38975	PUBMLST	2012	Europe	United Kingdom	Human	Campylobacter coli	aspA(33)	glnA(39)	gltA(418)	glyA(82)	pgm(104)	tkt(85)	uncA(17)	7159	ST-828 complex
39002	PUBMLST	2012	Europe	United Kingdom	Human	Campylobacter coli	aspA(8)	glnA(39)	gltA(30)	glyA(82)	pgm(104)	tkt(43)	uncA(17)	7148	ST-828 complex
39009	PUBMLST	2012	Europe	United Kingdom	Human	Campylobacter coli	aspA(33)	glnA(39)	gltA(30)	glyA(79)	pgm(104)	tkt(35)	uncA(17)	855	ST-828 complex
39014	PUBMLST	2012	Europe	United Kingdom	Human	Campylobacter coli	aspA(124)	glnA(39)	gltA(30)	glyA(82)	pgm(247)	tkt(47)	uncA(17)	7173	ST-828 complex
39019	PUBMLST	2012	Europe	United Kingdom	Human	Campylobacter coli	aspA(33)	glnA(39)	gltA(30)	glyA(82)	pgm(104)	tkt(56)	uncA(17)	827	ST-828 complex
39033	PUBMLST	2012	Europe	United Kingdom	Human	Campylobacter coli	aspA(33)	glnA(39)	gltA(30)	glyA(115)	pgm(619)	tkt(43)	uncA(17)	7163	ST-828 complex
39041	PUBMLST	2012	Europe	United Kingdom	Human	Campylobacter coli	aspA(33)	glnA(39)	gltA(30)	glyA(82)	pgm(113)	tkt(47)	uncA(17)	825	ST-828 complex
39091	PUBMLST	2012	Europe	United Kingdom	Human	Campylobacter coli	aspA(33)	glnA(39)	gltA(30)	glyA(82)	pgm(113)	tkt(47)	uncA(17)	825	ST-828 complex
39099	PUBMLST	2012	Europe	United Kingdom	Human	Campylobacter coli	aspA(33)	glnA(39)	gltA(30)	glyA(82)	pgm(104)	tkt(56)	uncA(17)	827	ST-828 complex
39104	PUBMLST	2012	Europe	United Kingdom	Human	Campylobacter coli	aspA(33)	glnA(39)	gltA(30)	glyA(82)	pgm(113)	tkt(47)	uncA(17)	825	ST-828 complex
39110	PUBMLST	2012	Europe	United Kingdom	Human	Campylobacter coli	aspA(33)	glnA(39)	gltA(419)	glyA(82)	pgm(113)	tkt(43)	uncA(17)	7164	ST-828 complex
39127	PUBMLST	2013	Europe	United Kingdom	Human	Campylobacter coli	aspA(33)	glnA(39)	gltA(30)	glyA(82)	pgm(104)	tkt(56)	uncA(17)	827	ST-828 complex
39131	PUBMLST	2013	Europe	United Kingdom	Human	Campylobacter coli	aspA(33)	glnA(39)	gltA(66)	glyA(82)	pgm(104)	tkt(44)	uncA(41)	831	ST-828 complex
39144	PUBMLST	2013	Europe	United Kingdom	Human	Campylobacter coli	aspA(33)	glnA(39)	gltA(30)	glyA(82)	pgm(113)	tkt(43)	uncA(17)	829	ST-828 complex
39157	PUBMLST	2013	Europe	United Kingdom	Human	Campylobacter coli	aspA(33)	glnA(39)	gltA(30)	glyA(140)	pgm(188)	tkt(56)	uncA(17)	7165	ST-828 complex
39167	PUBMLST	2013	Europe	United Kingdom	Human	Campylobacter coli	aspA(33)	glnA(39)	gltA(30)	glyA(82)	pgm(104)	tkt(56)	uncA(17)	827	ST-828 complex
39169	PUBMLST	2013	Europe	United Kingdom	Human	Campylobacter coli	aspA(33)	glnA(39)	gltA(30)	glyA(82)	pgm(104)	tkt(56)	uncA(17)	827	ST-828 complex
39181	PUBMLST	2013	Europe	United Kingdom	Human	Campylobacter coli	aspA(33)	glnA(39)	gltA(30)	glyA(82)	pgm(104)	tkt(47)	uncA(36)	962	ST-828 complex
39183	PUBMLST	2013	Europe	United Kingdom	Human	Campylobacter coli	aspA(33)	glnA(39)	gltA(30)	glyA(82)	pgm(113)	tkt(44)	uncA(17)	872	ST-828 complex
39186	PUBMLST	2013	Europe	United Kingdom	Human	Campylobacter coli	aspA(33)	glnA(39)	gltA(30)	glyA(139)	pgm(113)	tkt(47)	uncA(17)	4425	ST-828 complex
39191	PUBMLST	2013	Europe	United Kingdom	Human	Campylobacter coli	aspA(33)	glnA(39)	gltA(30)	glyA(82)	pgm(104)	tkt(56)	uncA(17)	827	ST-828 complex
39196	PUBMLST	2013	Europe	United Kingdom	Human	Campylobacter coli	aspA(66)	glnA(39)	gltA(30)	glyA(82)	pgm(104)	tkt(47)	uncA(17)	1405	ST-828 complex
39204	PUBMLST	2013	Europe	United Kingdom	Human	Campylobacter coli	aspA(33)	glnA(39)	gltA(30)	glyA(82)	pgm(104)	tkt(56)	uncA(17)	827	ST-828 complex
39218	PUBMLST	2013	Europe	United Kingdom	Human	Campylobacter coli	aspA(33)	glnA(39)	gltA(30)	glyA(82)	pgm(104)	tkt(56)	uncA(17)	827	ST-828 complex
39236	PUBMLST	2013	Europe	United Kingdom	Human	Campylobacter coli	aspA(33)	glnA(39)	gltA(30)	glyA(82)	pgm(104)	tkt(56)	uncA(17)	827	ST-828 complex
39239	PUBMLST	2013	Europe	United Kingdom	Human	Campylobacter coli	aspA(33)	glnA(39)	gltA(30)	glyA(82)	pgm(104)	tkt(56)	uncA(17)	827	ST-828 complex
39243	PUBMLST	2013	Europe	United Kingdom	Human	Campylobacter coli	aspA(33)	glnA(39)	gltA(30)	glyA(82)	pgm(104)	tkt(56)	uncA(17)	827	ST-828 complex
39250	PUBMLST	2013	Europe	United Kingdom	Human	Campylobacter coli	aspA(33)	glnA(39)	gltA(30)	glyA(82)	pgm(104)	tkt(56)	uncA(17)	827	ST-828 complex
39261	PUBMLST	2013	Europe	United Kingdom	Human	Campylobacter coli	aspA(33)	glnA(39)	gltA(30)	glyA(82)	pgm(113)	tkt(47)	uncA(17)	825	ST-828 complex
39277	PUBMLST	2013	Europe	United Kingdom	Human	Campylobacter coli	aspA(33)	glnA(39)	gltA(30)	glyA(82)	pgm(104)	tkt(56)	uncA(17)	827	ST-828 complex
39278	PUBMLST	2013	Europe	United Kingdom	Human	Campylobacter coli	aspA(33)	glnA(39)	gltA(30)	glyA(82)	pgm(104)	tkt(56)	uncA(17)	827	ST-828 complex
39284	PUBMLST	2013	Europe	United Kingdom	Human	Campylobacter coli	aspA(33)	glnA(39)	gltA(30)	glyA(82)	pgm(104)	tkt(56)	uncA(17)	827	ST-828 complex
39290	PUBMLST	2013	Europe	United Kingdom	Human	Campylobacter coli	aspA(33)	glnA(39)	gltA(30)	glyA(82)	pgm(104)	tkt(56)	uncA(17)	827	ST-828 complex
39291	PUBMLST	2013	Europe	United Kingdom	Human	Campylobacter coli	aspA(33)	glnA(39)	gltA(30)	glyA(82)	pgm(113)	tkt(47)	uncA(17)	825	ST-828 complex
39293	PUBMLST	2013	Europe	United Kingdom	Human	Campylobacter coli	aspA(33)	glnA(39)	gltA(30)	glyA(82)	pgm(104)	tkt(56)	uncA(17)	827	ST-828 complex
39294	PUBMLST	2013	Europe	United Kingdom	Human	Campylobacter coli	aspA(33)	glnA(39)	gltA(30)	glyA(82)	pgm(104)	tkt(56)	uncA(17)	827	ST-828 complex
39298	PUBMLST	2013	Europe	United Kingdom	Human	Campylobacter coli	aspA(33)	glnA(39)	gltA(30)	glyA(82)	pgm(104)	tkt(56)	uncA(17)	827	ST-828 complex
39299	PUBMLST	2013	Europe	United Kingdom	Human	Campylobacter coli	aspA(33)	glnA(39)	gltA(30)	glyA(82)	pgm(104)	tkt(56)	uncA(17)	827	ST-828 complex
39312	PUBMLST	2013	Europe	United Kingdom	Human	Campylobacter coli	aspA(33)	glnA(39)	gltA(30)	glyA(82)	pgm(113)	tkt(47)	uncA(17)	825	ST-828 complex
39315	PUBMLST	2013	Europe	United Kingdom	Human	Campylobacter coli	aspA(33)	glnA(39)	gltA(30)	glyA(82)	pgm(104)	tkt(56)	uncA(17)	827	ST-828 complex
39323	PUBMLST	2013	Europe	United Kingdom	Human	Campylobacter coli	aspA(33)	glnA(39)	gltA(30)	glyA(82)	pgm(104)	tkt(56)	uncA(17)	827	ST-828 complex
39340	PUBMLST	2013	Europe	United Kingdom	Human	Campylobacter coli	aspA(33)	glnA(39)	gltA(30)	glyA(82)	pgm(104)	tkt(56)	uncA(17)	827	ST-828 complex
39343	PUBMLST	2013	Europe	United Kingdom	Human	Campylobacter coli	aspA(33)	glnA(39)	gltA(30)	glyA(82)	pgm(104)	tkt(56)	uncA(17)	827	ST-828 complex
39346	PUBMLST	2013	Europe	United Kingdom	Human	Campylobacter coli	aspA(33)	glnA(39)	gltA(30)	glyA(82)	pgm(104)	tkt(56)	uncA(17)	827	ST-828 complex
39377	PUBMLST	2013	Europe	United Kingdom	Human	Campylobacter coli	aspA(33)	glnA(39)	gltA(30)	glyA(82)	pgm(104)	tkt(56)	uncA(17)	827	ST-828 complex
39384	PUBMLST	2013	Europe	United Kingdom	Human	Campylobacter coli	aspA(33)	glnA(176)	gltA(30)	glyA(82)	pgm(113)	tkt(43)	uncA(17)	1586	ST-828 complex
39396	PUBMLST	2013	Europe	United Kingdom	Human	Campylobacter coli	aspA(33)	glnA(39)	gltA(30)	glyA(79)	pgm(104)	tkt(47)	uncA(17)	830	ST-828 complex
39412	PUBMLST	2013	Europe	United Kingdom	Human	Campylobacter coli	aspA(33)	glnA(39)	gltA(30)	glyA(82)	pgm(104)	tkt(56)	uncA(17)	827	ST-828 complex
39443	PUBMLST	2013	Europe	United Kingdom	Human	Campylobacter coli	aspA(33)	glnA(39)	gltA(65)	glyA(82)	pgm(113)	tkt(43)	uncA(17)	5777	ST-828 complex
39464	PUBMLST	2013	Europe	United Kingdom	Human	Campylobacter coli	aspA(33)	glnA(39)	gltA(30)	glyA(82)	pgm(104)	tkt(56)	uncA(17)	827	ST-828 complex
39470	PUBMLST	2013	Europe	United Kingdom	Human	Campylobacter coli	aspA(33)	glnA(39)	gltA(30)	glyA(82)	pgm(113)	tkt(47)	uncA(17)	825	ST-828 complex
39475	PUBMLST	2013	Europe	United Kingdom	Human	Campylobacter coli	aspA(33)	glnA(39)	gltA(30)	glyA(82)	pgm(104)	tkt(43)	uncA(17)	828	ST-828 complex
39495	PUBMLST	2013	Europe	United Kingdom	Human	Campylobacter coli	aspA(33)	glnA(39)	gltA(30)	glyA(82)	pgm(104)	tkt(56)	uncA(17)	827	ST-828 complex
39498	PUBMLST	2013	Europe	United Kingdom	Human	Campylobacter coli	aspA(33)	glnA(39)	gltA(30)	glyA(82)	pgm(104)	tkt(56)	uncA(17)	827	ST-828 complex
39499	PUBMLST	2013	Europe	United Kingdom	Human	Campylobacter coli	aspA(33)	glnA(39)	gltA(30)	glyA(82)	pgm(104)	tkt(56)	uncA(17)	827	ST-828 complex
39500	PUBMLST	2013	Europe	United Kingdom	Human	Campylobacter coli	aspA(124)	glnA(66)	gltA(30)	glyA(79)	pgm(188)	tkt(47)	uncA(17)	7225	-
39502	PUBMLST	2013	Europe	United Kingdom	Human	Campylobacter coli	aspA(33)	glnA(39)	gltA(30)	glyA(82)	pgm(113)	tkt(47)	uncA(17)	825	ST-828 complex
39507	PUBMLST	2013	Europe	United Kingdom	Human	Campylobacter coli	aspA(33)	glnA(39)	gltA(30)	glyA(82)	pgm(104)	tkt(56)	uncA(17)	827	ST-828 complex
39508	PUBMLST	2013	Europe	United Kingdom	Human	Campylobacter coli	aspA(33)	glnA(39)	gltA(30)	glyA(82)	pgm(104)	tkt(56)	uncA(17)	827	ST-828 complex
39509	PUBMLST	2013	Europe	United Kingdom	Human	Campylobacter coli	aspA(124)	glnA(66)	gltA(30)	glyA(79)	pgm(188)	tkt(47)	uncA(17)	7225	-
39511	PUBMLST	2013	Europe	United Kingdom	Human	Campylobacter coli	aspA(33)	glnA(39)	gltA(30)	glyA(82)	pgm(113)	tkt(47)	uncA(17)	825	ST-828 complex
39516	PUBMLST	2013	Europe	United Kingdom	Human	Campylobacter coli	aspA(33)	glnA(39)	gltA(30)	glyA(82)	pgm(104)	tkt(56)	uncA(17)	827	ST-828 complex
39533	PUBMLST	2013	Europe	United Kingdom	Human	Campylobacter coli	aspA(33)	glnA(39)	gltA(30)	glyA(82)	pgm(113)	tkt(47)	uncA(17)	825	ST-828 complex
39536	PUBMLST	2013	Europe	United Kingdom	Human	Campylobacter coli	aspA(33)	glnA(39)	gltA(30)	glyA(82)	pgm(113)	tkt(47)	uncA(17)	825	ST-828 complex
39553	PUBMLST	2013	Europe	United Kingdom	Human	Campylobacter coli	aspA(33)	glnA(39)	gltA(30)	glyA(82)	pgm(189)	tkt(56)	uncA(17)	2689	ST-828 complex
39554	PUBMLST	2013	Europe	United Kingdom	Human	Campylobacter coli	aspA(33)	glnA(39)	gltA(30)	glyA(82)	pgm(113)	tkt(47)	uncA(17)	825	ST-828 complex
39555	PUBMLST	2013	Europe	United Kingdom	Human	Campylobacter coli	aspA(66)	glnA(39)	gltA(30)	glyA(82)	pgm(104)	tkt(47)	uncA(17)	1405	ST-828 complex
39575	PUBMLST	2013	Europe	United Kingdom	Human	Campylobacter coli	aspA(33)	glnA(39)	gltA(30)	glyA(82)	pgm(104)	tkt(56)	uncA(17)	827	ST-828 complex
39582	PUBMLST	2013	Europe	United Kingdom	Human	Campylobacter coli	aspA(33)	glnA(39)	gltA(30)	glyA(82)	pgm(104)	tkt(47)	uncA(36)	962	ST-828 complex
39584	PUBMLST	2013	Europe	United Kingdom	Human	Campylobacter coli	aspA(33)	glnA(39)	gltA(30)	glyA(82)	pgm(104)	tkt(56)	uncA(17)	827	ST-828 complex
39586	PUBMLST	2013	Europe	United Kingdom	Human	Campylobacter coli	aspA(33)	glnA(39)	gltA(30)	glyA(82)	pgm(113)	tkt(47)	uncA(17)	825	ST-828 complex
39590	PUBMLST	2013	Europe	United Kingdom	Human	Campylobacter coli	aspA(33)	glnA(39)	gltA(30)	glyA(82)	pgm(104)	tkt(56)	uncA(17)	827	ST-828 complex
39601	PUBMLST	2013	Europe	United Kingdom	Human	Campylobacter coli	aspA(33)	glnA(39)	gltA(30)	glyA(82)	pgm(104)	tkt(47)	uncA(17)	1055	ST-828 complex
39620	PUBMLST	2013	Europe	United Kingdom	Human	Campylobacter coli	aspA(33)	glnA(39)	gltA(122)	glyA(82)	pgm(189)	tkt(43)	uncA(17)	2022	ST-828 complex
39630	PUBMLST	2013	Europe	United Kingdom	Human	Campylobacter coli	aspA(33)	glnA(39)	gltA(30)	glyA(82)	pgm(104)	tkt(56)	uncA(17)	827	ST-828 complex
39631	PUBMLST	2013	Europe	United Kingdom	Human	Campylobacter coli	aspA(33)	glnA(39)	gltA(30)	glyA(82)	pgm(104)	tkt(56)	uncA(17)	827	ST-828 complex
39632	PUBMLST	2013	Europe	United Kingdom	Human	Campylobacter coli	aspA(33)	glnA(39)	gltA(30)	glyA(296)	pgm(104)	tkt(85)	uncA(17)	4709	ST-828 complex
39642	PUBMLST	2013	Europe	United Kingdom	Human	Campylobacter coli	aspA(33)	glnA(39)	gltA(461)	glyA(139)	pgm(619)	tkt(43)	uncA(17)	7229	ST-828 complex
39645	PUBMLST	2013	Europe	United Kingdom	Human	Campylobacter coli	aspA(33)	glnA(39)	gltA(30)	glyA(391)	pgm(104)	tkt(47)	uncA(74)	7230	ST-828 complex
39673	PUBMLST	2013	Europe	United Kingdom	Human	Campylobacter coli	aspA(33)	glnA(39)	gltA(30)	glyA(82)	pgm(113)	tkt(47)	uncA(17)	825	ST-828 complex
39674	PUBMLST	2013	Europe	United Kingdom	Human	Campylobacter coli	aspA(33)	glnA(39)	gltA(30)	glyA(82)	pgm(104)	tkt(56)	uncA(17)	827	ST-828 complex
39682	PUBMLST	2013	Europe	United Kingdom	Human	Campylobacter coli	aspA(33)	glnA(39)	gltA(30)	glyA(82)	pgm(113)	tkt(47)	uncA(17)	825	ST-828 complex
39720	PUBMLST	2013	Europe	United Kingdom	Cow	Campylobacter coli	aspA(33)	glnA(39)	gltA(30)	glyA(82)	pgm(104)	tkt(56)	uncA(17)	827	ST-828 complex
39723	PUBMLST	2013	Europe	United Kingdom	Cow	Campylobacter coli	aspA(33)	glnA(39)	gltA(30)	glyA(82)	pgm(104)	tkt(56)	uncA(17)	827	ST-828 complex
39739	PUBMLST	2013	Europe	United Kingdom	Cow	Campylobacter coli	aspA(33)	glnA(39)	gltA(30)	glyA(82)	pgm(104)	tkt(56)	uncA(17)	827	ST-828 complex
39743	PUBMLST	2013	Europe	United Kingdom	Cow	Campylobacter coli	aspA(33,368)	glnA(39,541)	gltA(30,429)	glyA(82,615)	pgm(104)	tkt(56)	uncA(17)	827	ST-828 complex
39745	PUBMLST	2013	Europe	United Kingdom	Cow	Campylobacter coli	aspA(1,33)	glnA(2,39)	gltA(3,30)	glyA(4,82)	pgm(5,104)	tkt(9,56)	uncA(3,17)	7140	-
39756	PUBMLST	2013	Europe	United Kingdom	Cow	Campylobacter coli	aspA(33)	glnA(39)	gltA(30)	glyA(82)	pgm(104)	tkt(56)	uncA(17)	827	ST-828 complex
39764	PUBMLST	2013	Europe	United Kingdom	Cow	Campylobacter coli	aspA(33)	glnA(39)	gltA(30)	glyA(82)	pgm(104)	tkt(56)	uncA(17)	827	ST-828 complex
39779	PUBMLST	2013	Europe	United Kingdom	Cow	Campylobacter coli	aspA(33)	glnA(39)	gltA(30)	glyA(82)	pgm(104)	tkt(56)	uncA(17)	827	ST-828 complex
39783	PUBMLST	2013	Europe	United Kingdom	Cow	Campylobacter coli	aspA(33)	glnA(39)	gltA(30)	glyA(82)	pgm(104)	tkt(56)	uncA(17)	827	ST-828 complex
39804	PUBMLST	2013	Europe	United Kingdom	Cow	Campylobacter coli	aspA(33)	glnA(39)	gltA(30)	glyA(82)	pgm(104)	tkt(56)	uncA(17)	827	ST-828 complex
39814	PUBMLST	2013	Europe	United Kingdom	Chicken	Campylobacter coli	aspA(33)	glnA(38)	gltA(30)	glyA(82)	pgm(104)	tkt(43)	uncA(388)	6543	ST-828 complex
39823	PUBMLST	2013	Europe	United Kingdom	Turkey	Campylobacter coli	aspA(114)	glnA(110)	gltA(30)	glyA(140)	pgm(188)	tkt(164)	uncA(79)	4550	ST-1150 complex
39853	PUBMLST	2013	Europe	United Kingdom	Chicken	Campylobacter coli	aspA(33)	glnA(39)	gltA(30)	glyA(82)	pgm(113)	tkt(47)	uncA(17)	825	ST-828 complex
39886	PUBMLST	2013	Europe	United Kingdom	Chicken	Campylobacter coli	aspA(33)	glnA(543)	gltA(30)	glyA(82)	pgm(104)	tkt(43)	uncA(17)	7233	ST-828 complex
39896	PUBMLST	2013	Europe	United Kingdom	Chicken	Campylobacter coli	aspA(33)	glnA(153)	gltA(30)	glyA(82)	pgm(113)	tkt(43)	uncA(36)	2734	ST-828 complex
39921	PUBMLST	2013	Europe	United Kingdom	Chicken	Campylobacter coli	aspA(33)	glnA(38)	gltA(30)	glyA(82)	pgm(104)	tkt(35)	uncA(325)	7236	ST-828 complex
39933	PUBMLST	2013	Europe	United Kingdom	Chicken	Campylobacter coli	aspA(33)	glnA(39)	gltA(30)	glyA(82)	pgm(113)	tkt(47)	uncA(17)	825	ST-828 complex
39935	PUBMLST	2013	Europe	United Kingdom	Chicken	Campylobacter coli	aspA(33)	glnA(39)	gltA(30)	glyA(79)	pgm(104)	tkt(47)	uncA(17)	830	ST-828 complex
39944	PUBMLST	2013	Europe	United Kingdom	Chicken	Campylobacter coli	aspA(33)	glnA(39)	gltA(30)	glyA(79)	pgm(113)	tkt(47)	uncA(17)	860	ST-828 complex
39954	PUBMLST	2013	Europe	United Kingdom	Chicken	Campylobacter coli	aspA(32)	glnA(38)	gltA(30)	glyA(82)	pgm(113)	tkt(43)	uncA(17)	6797	ST-828 complex
39967	PUBMLST	2013	Europe	United Kingdom	Turkey	Campylobacter coli	aspA(33)	glnA(39)	gltA(30)	glyA(82)	pgm(104)	tkt(56)	uncA(17)	827	ST-828 complex
40004	PUBMLST	2011	Europe	United Kingdom	Cow	Campylobacter coli	aspA(33)	glnA(39)	gltA(30)	glyA(82)	pgm(104)	tkt(56)	uncA(17)	827	ST-828 complex
40025	PUBMLST	2012	Europe	United Kingdom	Cow	Campylobacter coli	aspA(33)	glnA(39)	gltA(30)	glyA(82)	pgm(104)	tkt(56)	uncA(17)	827	ST-828 complex
40038	PUBMLST	2012	Europe	United Kingdom	Cow	Campylobacter coli	aspA(33)	glnA(39)	gltA(30)	glyA(82)	pgm(104)	tkt(56)	uncA(17)	827	ST-828 complex
40049	PUBMLST	2012	Europe	United Kingdom	Cow	Campylobacter coli	aspA(33)	glnA(39)	gltA(30)	glyA(82)	pgm(104)	tkt(56)	uncA(17)	827	ST-828 complex
40054	PUBMLST	2012	Europe	United Kingdom	Cow	Campylobacter coli	aspA(33)	glnA(39)	gltA(30)	glyA(82)	pgm(104)	tkt(56)	uncA(17)	827	ST-828 complex
40080	PUBMLST	2012	Europe	United Kingdom	Sheep	Campylobacter coli	aspA(33)	glnA(39)	gltA(30)	glyA(82)	pgm(104)	tkt(56)	uncA(17)	827	ST-828 complex
40081	PUBMLST	2012	Europe	United Kingdom	Sheep	Campylobacter coli	aspA(33)	glnA(39)	gltA(30)	glyA(82)	pgm(104)	tkt(56)	uncA(17)	827	ST-828 complex
40083	PUBMLST	2012	Europe	United Kingdom	Sheep	Campylobacter coli	aspA(33)	glnA(39)	gltA(30)	glyA(82)	pgm(104)	tkt(56)	uncA(17)	827	ST-828 complex
40086	PUBMLST	2012	Europe	United Kingdom	Sheep	Campylobacter coli	aspA(33)	glnA(39)	gltA(30)	glyA(82)	pgm(104)	tkt(56)	uncA(17)	827	ST-828 complex
40088	PUBMLST	2013	Europe	United Kingdom	Pig	Campylobacter coli	aspA(33)	glnA(39)	gltA(66)	glyA(82)	pgm(104)	tkt(44)	uncA(17)	2821	ST-828 complex
40089	PUBMLST	2013	Europe	United Kingdom	Pig	Campylobacter coli	aspA(33)	glnA(39)	gltA(30)	glyA(82)	pgm(113)	tkt(35)	uncA(17)	899	ST-828 complex
40090	PUBMLST	2013	Europe	United Kingdom	Pig	Campylobacter coli	aspA(33)	glnA(39)	gltA(30)	glyA(240)	pgm(104)	tkt(44)	uncA(17)	7166	ST-828 complex
40093	PUBMLST	2013	Europe	United Kingdom	Pig	Campylobacter coli	aspA(53)	glnA(39)	gltA(44)	glyA(82)	pgm(104)	tkt(35)	uncA(36)	1450	-
40094	PUBMLST	2013	Europe	United Kingdom	Pig	Campylobacter coli	aspA(32)	glnA(261)	gltA(30)	glyA(78)	pgm(104)	tkt(43)	uncA(17)	2700	ST-828 complex
40095	PUBMLST	2013	Europe	United Kingdom	Pig	Campylobacter coli	aspA(53)	glnA(39)	gltA(44)	glyA(82)	pgm(104)	tkt(35)	uncA(36)	1450	-
40096	PUBMLST	2013	Europe	United Kingdom	Pig	Campylobacter coli	aspA(33)	glnA(39)	gltA(30)	glyA(565)	pgm(104)	tkt(47)	uncA(17)	7167	ST-828 complex
40097	PUBMLST	2013	Europe	United Kingdom	Pig	Campylobacter coli	aspA(33)	glnA(39)	gltA(30)	glyA(82)	pgm(104)	tkt(35)	uncA(17)	1058	ST-828 complex
40098	PUBMLST	2013	Europe	United Kingdom	Pig	Campylobacter coli	aspA(33)	glnA(38)	gltA(30)	glyA(82)	pgm(104)	tkt(43)	uncA(17)	854	ST-828 complex
40099	PUBMLST	2013	Europe	United Kingdom	Pig	Campylobacter coli	aspA(33)	glnA(39)	gltA(30)	glyA(82)	pgm(104)	tkt(43)	uncA(17)	828	ST-828 complex
40104	PUBMLST	2013	Europe	United Kingdom	Pig	Campylobacter coli	aspA(33)	glnA(39)	gltA(30)	glyA(82)	pgm(104)	tkt(35)	uncA(17)	1058	ST-828 complex
40105	PUBMLST	2013	Europe	United Kingdom	Pig	Campylobacter coli	aspA(33)	glnA(153)	gltA(30)	glyA(82)	pgm(113)	tkt(43)	uncA(17)	4176	ST-828 complex
40106	PUBMLST	2013	Europe	United Kingdom	Pig	Campylobacter coli	aspA(33)	glnA(38)	gltA(30)	glyA(82)	pgm(104)	tkt(43)	uncA(17)	854	ST-828 complex
40108	PUBMLST	2013	Europe	United Kingdom	Pig	Campylobacter coli	aspA(32)	glnA(261)	gltA(30)	glyA(78)	pgm(104)	tkt(43)	uncA(17)	2700	ST-828 complex
40109	PUBMLST	2013	Europe	United Kingdom	Pig	Campylobacter coli	aspA(33)	glnA(38)	gltA(30)	glyA(174)	pgm(104)	tkt(43)	uncA(17)	2719	ST-828 complex
40110	PUBMLST	2013	Europe	United Kingdom	Pig	Campylobacter coli	aspA(32)	glnA(261)	gltA(30)	glyA(78)	pgm(104)	tkt(43)	uncA(17)	2700	ST-828 complex
40111	PUBMLST	2013	Europe	United Kingdom	Pig	Campylobacter coli	aspA(33)	glnA(38)	gltA(30)	glyA(173)	pgm(104)	tkt(35)	uncA(68)	1109	-
40112	PUBMLST	2013	Europe	United Kingdom	Pig	Campylobacter coli	aspA(33)	glnA(38)	gltA(30)	glyA(82)	pgm(113)	tkt(35)	uncA(17)	2713	ST-828 complex
40113	PUBMLST	2013	Europe	United Kingdom	Pig	Campylobacter coli	aspA(361)	glnA(39)	gltA(30)	glyA(82)	pgm(113)	tkt(47)	uncA(17)	7175	ST-828 complex
40114	PUBMLST	2013	Europe	United Kingdom	Pig	Campylobacter coli	aspA(33)	glnA(38)	gltA(134)	glyA(161)	pgm(104)	tkt(43)	uncA(17)	1125	ST-828 complex
40117	PUBMLST	2013	Europe	United Kingdom	Pig	Campylobacter coli	aspA(33)	glnA(153)	gltA(30)	glyA(82)	pgm(104)	tkt(43)	uncA(17)	1127	ST-828 complex
40122	PUBMLST	2013	Europe	United Kingdom	Pig	Campylobacter coli	aspA(32)	glnA(39)	gltA(44)	glyA(82)	pgm(113)	tkt(47)	uncA(36)	7157	-
40125	PUBMLST	2013	Europe	United Kingdom	Pig	Campylobacter coli	aspA(33)	glnA(39)	gltA(30)	glyA(82)	pgm(104)	tkt(47)	uncA(17)	1055	ST-828 complex
40126	PUBMLST	2013	Europe	United Kingdom	Pig	Campylobacter coli	aspA(33)	glnA(39)	gltA(30)	glyA(82)	pgm(113)	tkt(214)	uncA(17)	7168	ST-828 complex
40149	PUBMLST	2013	Europe	United Kingdom	Pig	Campylobacter coli	aspA(33)	glnA(39)	gltA(30)	glyA(82)	pgm(104)	tkt(43)	uncA(17)	828	ST-828 complex
40150	PUBMLST	2013	Europe	United Kingdom	Pig	Campylobacter coli	aspA(33)	glnA(38)	gltA(30)	glyA(173)	pgm(104)	tkt(35)	uncA(68)	1109	-
40152	PUBMLST	2013	Europe	United Kingdom	Pig	Campylobacter coli	aspA(33)	glnA(38)	gltA(30)	glyA(82)	pgm(104)	tkt(43)	uncA(17)	854	ST-828 complex
40153	PUBMLST	2013	Europe	United Kingdom	Pig	Campylobacter coli	aspA(33)	glnA(153)	gltA(30)	glyA(82)	pgm(104)	tkt(35)	uncA(17)	1059	ST-828 complex
40154	PUBMLST	2013	Europe	United Kingdom	Pig	Campylobacter coli	aspA(33)	glnA(38)	gltA(30)	glyA(82)	pgm(104)	tkt(43)	uncA(17)	854	ST-828 complex
40155	PUBMLST	2013	Europe	United Kingdom	Pig	Campylobacter coli	aspA(33)	glnA(38)	gltA(30)	glyA(82)	pgm(104)	tkt(43)	uncA(17)	854	ST-828 complex
40158	PUBMLST	2013	Europe	United Kingdom	Pig	Campylobacter coli	aspA(33)	glnA(39)	gltA(66)	glyA(82)	pgm(104)	tkt(44)	uncA(17)	2821	ST-828 complex
40165	PUBMLST	2013	Europe	United Kingdom	Sheep	Campylobacter coli	aspA(33)	glnA(39)	gltA(30)	glyA(82)	pgm(113)	tkt(47)	uncA(17)	825	ST-828 complex
40166	PUBMLST	2013	Europe	United Kingdom	Sheep	Campylobacter coli	aspA(33)	glnA(39)	gltA(30)	glyA(82)	pgm(104)	tkt(56)	uncA(17)	827	ST-828 complex
40170	PUBMLST	2013	Europe	United Kingdom	Sheep	Campylobacter coli	aspA(33)	glnA(39)	gltA(30)	glyA(82)	pgm(104)	tkt(56)	uncA(17)	827	ST-828 complex
40171	PUBMLST	2013	Europe	United Kingdom	Sheep	Campylobacter coli	aspA(33)	glnA(39)	gltA(30)	glyA(82)	pgm(104)	tkt(56)	uncA(17)	827	ST-828 complex
40172	PUBMLST	2013	Europe	United Kingdom	Sheep	Campylobacter coli	aspA(33)	glnA(39)	gltA(30)	glyA(82)	pgm(104)	tkt(56)	uncA(17)	827	ST-828 complex
40174	PUBMLST	2013	Europe	United Kingdom	Sheep	Campylobacter coli	aspA(33)	glnA(39)	gltA(30)	glyA(82)	pgm(113)	tkt(47)	uncA(17)	825	ST-828 complex
40179	PUBMLST	2013	Europe	United Kingdom	Sheep	Campylobacter coli	aspA(33)	glnA(39)	gltA(30)	glyA(82)	pgm(113)	tkt(47)	uncA(17)	825	ST-828 complex
40180	PUBMLST	2013	Europe	United Kingdom	Sheep	Campylobacter coli	aspA(33)	glnA(39)	gltA(30)	glyA(79)	pgm(104)	tkt(85)	uncA(17)	1614	ST-828 complex
40182	PUBMLST	2013	Europe	United Kingdom	Sheep	Campylobacter coli	aspA(33)	glnA(39)	gltA(30)	glyA(82)	pgm(104)	tkt(56)	uncA(17)	827	ST-828 complex
40185	PUBMLST	2013	Europe	United Kingdom	Sheep	Campylobacter coli	aspA(33)	glnA(39)	gltA(30)	glyA(82)	pgm(113)	tkt(47)	uncA(17)	825	ST-828 complex
40188	PUBMLST	2013	Europe	United Kingdom	Sheep	Campylobacter coli	aspA(33)	glnA(39)	gltA(30)	glyA(82)	pgm(104)	tkt(47)	uncA(36)	962	ST-828 complex
40189	PUBMLST	2013	Europe	United Kingdom	Sheep	Campylobacter coli	aspA(33)	glnA(39)	gltA(30)	glyA(82)	pgm(104)	tkt(47)	uncA(36)	962	ST-828 complex
40190	PUBMLST	2013	Europe	United Kingdom	Sheep	Campylobacter coli	aspA(33)	glnA(39)	gltA(30)	glyA(82)	pgm(113)	tkt(47)	uncA(17)	825	ST-828 complex
40193	PUBMLST	2013	Europe	United Kingdom	Sheep	Campylobacter coli	aspA(2,33)	glnA(1,39)	gltA(5,30)	glyA(3,82)	pgm(2,104)	tkt(1,56)	uncA(5,17)	7169	ST-828 complex
40197	PUBMLST	2013	Europe	United Kingdom	Sheep	Campylobacter coli	aspA(33)	glnA(39)	gltA(30)	glyA(82)	pgm(104)	tkt(56)	uncA(17)	827	ST-828 complex
40212	PUBMLST	2013	Europe	United Kingdom	Sheep	Campylobacter coli	aspA(33)	glnA(39)	gltA(30)	glyA(82)	pgm(104)	tkt(56)	uncA(17)	827	ST-828 complex
40216	PUBMLST	2013	Europe	United Kingdom	Sheep	Campylobacter coli	aspA(33)	glnA(39)	gltA(30)	glyA(82)	pgm(104)	tkt(56)	uncA(17)	827	ST-828 complex
40218	PUBMLST	2013	Europe	United Kingdom	Sheep	Campylobacter coli	aspA(53)	glnA(38)	gltA(30)	glyA(81)	pgm(118)	tkt(71)	uncA(36)	1681	-
40222	PUBMLST	2013	Europe	United Kingdom	Sheep	Campylobacter coli	aspA(33)	glnA(39)	gltA(30)	glyA(82)	pgm(104)	tkt(56)	uncA(17)	827	ST-828 complex
40224	PUBMLST	2013	Europe	United Kingdom	Sheep	Campylobacter coli	aspA(33)	glnA(39)	gltA(30)	glyA(82)	pgm(113)	tkt(47)	uncA(17)	825	ST-828 complex
40225	PUBMLST	2013	Europe	United Kingdom	Sheep	Campylobacter coli	aspA(33)	glnA(39)	gltA(30)	glyA(82)	pgm(104)	tkt(56)	uncA(17)	827	ST-828 complex
40228	PUBMLST	2013	Europe	United Kingdom	Sheep	Campylobacter coli	aspA(33)	glnA(39)	gltA(30)	glyA(82)	pgm(113)	tkt(47)	uncA(17)	825	ST-828 complex
40232	PUBMLST	2013	Europe	United Kingdom	Sheep	Campylobacter coli	aspA(33)	glnA(39)	gltA(30)	glyA(82)	pgm(104)	tkt(56)	uncA(17)	827	ST-828 complex
40236	PUBMLST	2013	Europe	United Kingdom	Sheep	Campylobacter coli	aspA(33)	glnA(39)	gltA(30)	glyA(82)	pgm(104)	tkt(56)	uncA(17)	827	ST-828 complex
40238	PUBMLST	2013	Europe	United Kingdom	Sheep	Campylobacter coli	aspA(33)	glnA(39)	gltA(30)	glyA(82)	pgm(104)	tkt(56)	uncA(17)	827	ST-828 complex
40245	PUBMLST	2013	Europe	United Kingdom	Sheep	Campylobacter coli	aspA(33)	glnA(39)	gltA(30)	glyA(82)	pgm(104)	tkt(56)	uncA(17)	827	ST-828 complex
40246	PUBMLST	2013	Europe	United Kingdom	Sheep	Campylobacter coli	aspA(33)	glnA(39)	gltA(30)	glyA(82)	pgm(104)	tkt(56)	uncA(17)	827	ST-828 complex
40247	PUBMLST	2013	Europe	United Kingdom	Sheep	Campylobacter coli	aspA(33)	glnA(39)	gltA(30)	glyA(82)	pgm(104)	tkt(56)	uncA(17)	827	ST-828 complex
40248	PUBMLST	2013	Europe	United Kingdom	Sheep	Campylobacter coli	aspA(53)	glnA(38)	gltA(30)	glyA(81)	pgm(118)	tkt(71)	uncA(36)	1681	-
40249	PUBMLST	2013	Europe	United Kingdom	Sheep	Campylobacter coli	aspA(33)	glnA(39)	gltA(30)	glyA(82)	pgm(104)	tkt(47)	uncA(36)	962	ST-828 complex
40250	PUBMLST	2013	Europe	United Kingdom	Sheep	Campylobacter coli	aspA(53)	glnA(38)	gltA(30)	glyA(81)	pgm(118)	tkt(71)	uncA(36)	1681	-
40252	PUBMLST	2013	Europe	United Kingdom	Sheep	Campylobacter coli	aspA(33)	glnA(39)	gltA(30)	glyA(82)	pgm(104)	tkt(47)	uncA(36)	962	ST-828 complex
40259	PUBMLST	2013	Europe	United Kingdom	Sheep	Campylobacter coli	aspA(33)	glnA(39)	gltA(30)	glyA(82)	pgm(104)	tkt(56)	uncA(17)	827	ST-828 complex
40260	PUBMLST	2013	Europe	United Kingdom	Sheep	Campylobacter coli	aspA(33)	glnA(39)	gltA(30)	glyA(82)	pgm(104)	tkt(56)	uncA(17)	827	ST-828 complex
40261	PUBMLST	2013	Europe	United Kingdom	Sheep	Campylobacter coli	aspA(33)	glnA(39)	gltA(30)	glyA(82)	pgm(104)	tkt(56)	uncA(17)	827	ST-828 complex
40262	PUBMLST	2013	Europe	United Kingdom	Sheep	Campylobacter coli	aspA(33)	glnA(39)	gltA(30)	glyA(82)	pgm(104)	tkt(56)	uncA(17)	827	ST-828 complex
40381	PUBMLST	2013	Europe	United Kingdom	Human	Campylobacter coli	aspA(391)	glnA(39)	gltA(30)	glyA(82)	pgm(104)	tkt(56)	uncA(17)	7205	ST-828 complex
40390	PUBMLST	2013	Europe	United Kingdom	Human	Campylobacter coli	aspA(66)	glnA(39)	gltA(30)	glyA(82)	pgm(104)	tkt(47)	uncA(17)	1405	ST-828 complex
40392	PUBMLST	2013	Europe	United Kingdom	Human	Campylobacter coli	aspA(33)	glnA(39)	gltA(30)	glyA(82)	pgm(113)	tkt(43)	uncA(17)	829	ST-828 complex
40396	PUBMLST	2013	Europe	United Kingdom	Human	Campylobacter coli	aspA(66)	glnA(39)	gltA(30)	glyA(82)	pgm(104)	tkt(47)	uncA(17)	1405	ST-828 complex
40427	PUBMLST	2013	Europe	United Kingdom	Cow	Campylobacter coli	aspA(33)	glnA(39)	gltA(30)	glyA(82)	pgm(104)	tkt(56)	uncA(17)	827	ST-828 complex
40441	PUBMLST	2013	Europe	United Kingdom	Cow	Campylobacter coli	aspA(33)	glnA(39)	gltA(30)	glyA(82)	pgm(104)	tkt(56)	uncA(17)	827	ST-828 complex
40443	PUBMLST	2013	Europe	United Kingdom	Cow	Campylobacter coli	aspA(33)	glnA(39)	gltA(30)	glyA(82)	pgm(104)	tkt(56)	uncA(17)	827	ST-828 complex
40449	PUBMLST	2013	Europe	United Kingdom	Cow	Campylobacter coli	aspA(33)	glnA(39)	gltA(30)	glyA(82)	pgm(104)	tkt(56)	uncA(17)	827	ST-828 complex
40470	PUBMLST	2013	Europe	United Kingdom	Chicken	Campylobacter coli	aspA(33)	glnA(38)	gltA(30)	glyA(82)	pgm(104)	tkt(43)	uncA(17)	854	ST-828 complex
40531	PUBMLST	2013	Europe	United Kingdom	Turkey	Campylobacter coli	aspA(33)	glnA(39)	gltA(30)	glyA(82)	pgm(104)	tkt(43)	uncA(17)	828	ST-828 complex
40561	PUBMLST	2013	Europe	United Kingdom	Pig	Campylobacter coli	aspA(33)	glnA(38)	gltA(30)	glyA(82)	pgm(104)	tkt(43)	uncA(36)	1556	ST-828 complex
40562	PUBMLST	2013	Europe	United Kingdom	Pig	Campylobacter coli	aspA(33)	glnA(38)	gltA(30)	glyA(82)	pgm(104)	tkt(35)	uncA(36)	890	ST-828 complex
40563	PUBMLST	2013	Europe	United Kingdom	Pig	Campylobacter coli	aspA(33)	glnA(38)	gltA(30)	glyA(82)	pgm(104)	tkt(43)	uncA(36)	1556	ST-828 complex
40567	PUBMLST	2013	Europe	United Kingdom	Pig	Campylobacter coli	aspA(33)	glnA(38)	gltA(30)	glyA(82)	pgm(104)	tkt(85)	uncA(68)	887	ST-828 complex
40568	PUBMLST	2013	Europe	United Kingdom	Pig	Campylobacter coli	aspA(53)	glnA(39)	gltA(44)	glyA(82)	pgm(104)	tkt(35)	uncA(36)	1450	-
40569	PUBMLST	2013	Europe	United Kingdom	Pig	Campylobacter coli	aspA(33)	glnA(38)	gltA(30)	glyA(82)	pgm(104)	tkt(43)	uncA(17)	854	ST-828 complex
40570	PUBMLST	2013	Europe	United Kingdom	Pig	Campylobacter coli	aspA(33)	glnA(39)	gltA(30)	glyA(82)	pgm(104)	tkt(35)	uncA(17)	1058	ST-828 complex
40571	PUBMLST	2013	Europe	United Kingdom	Pig	Campylobacter coli	aspA(32)	glnA(261)	gltA(30)	glyA(78)	pgm(104)	tkt(43)	uncA(17)	2700	ST-828 complex
40574	PUBMLST	2014	Europe	United Kingdom	Pig	Campylobacter coli	aspA(33)	glnA(38)	gltA(30)	glyA(82)	pgm(104)	tkt(85)	uncA(68)	887	ST-828 complex
40579	PUBMLST	2014	Europe	United Kingdom	Pig	Campylobacter coli	aspA(33)	glnA(38)	gltA(30)	glyA(82)	pgm(104)	tkt(35)	uncA(36)	890	ST-828 complex
40582	PUBMLST	2013	Europe	United Kingdom	Sheep	Campylobacter coli	aspA(53)	glnA(38)	gltA(30)	glyA(81)	pgm(118)	tkt(71)	uncA(36)	1681	-
40588	PUBMLST	2013	Europe	United Kingdom	Sheep	Campylobacter coli	aspA(33)	glnA(39)	gltA(30)	glyA(82)	pgm(104)	tkt(56)	uncA(17)	827	ST-828 complex
40592	PUBMLST	2013	Europe	United Kingdom	Sheep	Campylobacter coli	aspA(33)	glnA(39)	gltA(30)	glyA(82)	pgm(104)	tkt(56)	uncA(17)	827	ST-828 complex
40593	PUBMLST	2013	Europe	United Kingdom	Sheep	Campylobacter coli	aspA(33)	glnA(39)	gltA(30)	glyA(82)	pgm(104)	tkt(56)	uncA(17)	827	ST-828 complex
40595	PUBMLST	2013	Europe	United Kingdom	Sheep	Campylobacter coli	aspA(33)	glnA(39)	gltA(30)	glyA(82)	pgm(104)	tkt(56)	uncA(17)	827	ST-828 complex
40605	PUBMLST	2014	Europe	United Kingdom	Sheep	Campylobacter coli	aspA(33)	glnA(39)	gltA(30)	glyA(82)	pgm(113)	tkt(47)	uncA(17)	825	ST-828 complex
40610	PUBMLST	2014	Europe	United Kingdom	Sheep	Campylobacter coli	aspA(33)	glnA(39)	gltA(30)	glyA(82)	pgm(113)	tkt(47)	uncA(17)	825	ST-828 complex
40611	PUBMLST	2014	Europe	United Kingdom	Sheep	Campylobacter coli	aspA(33)	glnA(39)	gltA(30)	glyA(82)	pgm(113)	tkt(47)	uncA(17)	825	ST-828 complex
40613	PUBMLST	2014	Europe	United Kingdom	Sheep	Campylobacter coli	aspA(33)	glnA(39)	gltA(30)	glyA(82)	pgm(113)	tkt(47)	uncA(17)	825	ST-828 complex
40614	PUBMLST	2014	Europe	United Kingdom	Sheep	Campylobacter coli	aspA(33)	glnA(39)	gltA(30)	glyA(82)	pgm(113)	tkt(47)	uncA(17)	825	ST-828 complex
40620	PUBMLST	2014	Europe	United Kingdom	Sheep	Campylobacter coli	aspA(33)	glnA(39)	gltA(30)	glyA(82)	pgm(113)	tkt(47)	uncA(17)	825	ST-828 complex
40621	PUBMLST	2014	Europe	United Kingdom	Sheep	Campylobacter coli	aspA(33)	glnA(39)	gltA(30)	glyA(82)	pgm(104)	tkt(56)	uncA(17)	827	ST-828 complex
40625	PUBMLST	2013	Europe	United Kingdom	Human	Campylobacter coli	aspA(33)	glnA(39)	gltA(30)	glyA(82)	pgm(104)	tkt(56)	uncA(17)	827	ST-828 complex
40636	PUBMLST	2013	Europe	United Kingdom	Human	Campylobacter coli	aspA(33)	glnA(39)	gltA(30)	glyA(82)	pgm(104)	tkt(56)	uncA(17)	827	ST-828 complex
40662	PUBMLST	2013	Europe	United Kingdom	Human	Campylobacter coli	aspA(33)	glnA(39)	gltA(30)	glyA(82)	pgm(104)	tkt(43)	uncA(17)	828	ST-828 complex
40676	PUBMLST	2013	Europe	United Kingdom	Human	Campylobacter coli	aspA(66)	glnA(39)	gltA(30)	glyA(82)	pgm(104)	tkt(47)	uncA(17)	1405	ST-828 complex
40677	PUBMLST	2013	Europe	United Kingdom	Human	Campylobacter coli	aspA(33)	glnA(39)	gltA(30)	glyA(82)	pgm(104)	tkt(56)	uncA(17)	827	ST-828 complex
40688	PUBMLST	2013	Europe	United Kingdom	Human	Campylobacter coli	aspA(33)	glnA(39)	gltA(30)	glyA(82)	pgm(104)	tkt(47)	uncA(36)	962	ST-828 complex
40693	PUBMLST	2014	Europe	United Kingdom	Human	Campylobacter coli	aspA(33)	glnA(39)	gltA(30)	glyA(139)	pgm(113)	tkt(47)	uncA(17)	4425	ST-828 complex
40707	PUBMLST	2014	Europe	United Kingdom	Human	Campylobacter coli	aspA(33)	glnA(39)	gltA(30)	glyA(82)	pgm(113)	tkt(44)	uncA(17)	872	ST-828 complex
40722	PUBMLST	2014	Europe	United Kingdom	Human	Campylobacter coli	aspA(33)	glnA(39)	gltA(30)	glyA(82)	pgm(189)	tkt(47)	uncA(17)	1191	ST-828 complex
40726	PUBMLST	2014	Europe	United Kingdom	Human	Campylobacter coli	aspA(33)	glnA(39)	gltA(30)	glyA(82)	pgm(113)	tkt(47)	uncA(17)	825	ST-828 complex
40729	PUBMLST	2014	Europe	United Kingdom	Human	Campylobacter coli	aspA(33)	glnA(39)	gltA(30)	glyA(82)	pgm(104)	tkt(47)	uncA(36)	962	ST-828 complex
40734	PUBMLST	2014	Europe	United Kingdom	Human	Campylobacter coli	aspA(33)	glnA(39)	gltA(30)	glyA(82)	pgm(113)	tkt(44)	uncA(17)	872	ST-828 complex
40737	PUBMLST	2014	Europe	United Kingdom	Human	Campylobacter coli	aspA(33)	glnA(39)	gltA(30)	glyA(82)	pgm(104)	tkt(56)	uncA(17)	827	ST-828 complex
40745	PUBMLST	2014	Europe	United Kingdom	Human	Campylobacter coli	aspA(33)	glnA(176)	gltA(30)	glyA(115)	pgm(104)	tkt(43)	uncA(17)	2301	ST-828 complex
40754	PUBMLST	2014	Europe	United Kingdom	Human	Campylobacter coli	aspA(33)	glnA(39)	gltA(30)	glyA(82)	pgm(104)	tkt(56)	uncA(17)	827	ST-828 complex
40782	PUBMLST	2014	Europe	United Kingdom	Human	Campylobacter coli	aspA(33)	glnA(39)	gltA(30)	glyA(82)	pgm(104)	tkt(56)	uncA(17)	827	ST-828 complex
40825	PUBMLST	2014	Europe	United Kingdom	Human	Campylobacter coli	aspA(33)	glnA(38)	gltA(30)	glyA(82)	pgm(104)	tkt(43)	uncA(388)	6543	ST-828 complex
40826	PUBMLST	2014	Europe	United Kingdom	Human	Campylobacter coli	aspA(33)	glnA(39)	gltA(30)	glyA(82)	pgm(104)	tkt(56)	uncA(17)	827	ST-828 complex
40833	PUBMLST	2014	Europe	United Kingdom	Human	Campylobacter coli	aspA(33)	glnA(39)	gltA(30)	glyA(82)	pgm(113)	tkt(47)	uncA(17)	825	ST-828 complex
40835	PUBMLST	2014	Europe	United Kingdom	Human	Campylobacter coli	aspA(33)	glnA(39)	gltA(30)	glyA(82)	pgm(104)	tkt(56)	uncA(17)	827	ST-828 complex
40857	PUBMLST	2014	Europe	United Kingdom	Human	Campylobacter coli	aspA(33)	glnA(39)	gltA(30)	glyA(82)	pgm(104)	tkt(56)	uncA(17)	827	ST-828 complex
40859	PUBMLST	2014	Europe	United Kingdom	Human	Campylobacter coli	aspA(33)	glnA(39)	gltA(30)	glyA(82)	pgm(104)	tkt(47)	uncA(17)	1055	ST-828 complex
40868	PUBMLST	2014	Europe	United Kingdom	Human	Campylobacter coli	aspA(33)	glnA(39)	gltA(30)	glyA(82)	pgm(113)	tkt(47)	uncA(17)	825	ST-828 complex
40871	PUBMLST	2014	Europe	United Kingdom	Human	Campylobacter coli	aspA(33)	glnA(39)	gltA(30)	glyA(82)	pgm(104)	tkt(56)	uncA(17)	827	ST-828 complex
40878	PUBMLST	2014	Europe	United Kingdom	Human	Campylobacter coli	aspA(33)	glnA(39)	gltA(30)	glyA(82)	pgm(104)	tkt(56)	uncA(17)	827	ST-828 complex
40892	PUBMLST	2014	Europe	United Kingdom	Human	Campylobacter coli	aspA(33)	glnA(39)	gltA(30)	glyA(82)	pgm(104)	tkt(56)	uncA(17)	827	ST-828 complex
40903	PUBMLST	2014	Europe	United Kingdom	Human	Campylobacter coli	aspA(292)	glnA(66)	gltA(30)	glyA(82)	pgm(113)	tkt(206)	uncA(17)	5150	-
40906	PUBMLST	2014	Europe	United Kingdom	Human	Campylobacter coli	aspA(33)	glnA(39)	gltA(30)	glyA(82)	pgm(104)	tkt(47)	uncA(17)	1055	ST-828 complex
40924	PUBMLST	2014	Europe	United Kingdom	Cow	Campylobacter coli	aspA(33)	glnA(39)	gltA(30)	glyA(82)	pgm(104)	tkt(56)	uncA(17)	827	ST-828 complex
40932	PUBMLST	2014	Europe	United Kingdom	Cow	Campylobacter coli	aspA(33)	glnA(39)	gltA(30)	glyA(82)	pgm(113)	tkt(47)	uncA(17)	825	ST-828 complex
40937	PUBMLST	2014	Europe	United Kingdom	Cow	Campylobacter coli	aspA(33)	glnA(39)	gltA(30)	glyA(82)	pgm(104)	tkt(56)	uncA(17)	827	ST-828 complex
40948	PUBMLST	2014	Europe	United Kingdom	Cow	Campylobacter coli	aspA(33)	glnA(39)	gltA(30)	glyA(82)	pgm(104)	tkt(56)	uncA(17)	827	ST-828 complex
40975	PUBMLST	2014	Europe	United Kingdom	Cow	Campylobacter coli	aspA(33)	glnA(39)	gltA(30)	glyA(82)	pgm(104)	tkt(56)	uncA(17)	827	ST-828 complex
40979	PUBMLST	2014	Europe	United Kingdom	Cow	Campylobacter coli	aspA(33)	glnA(39)	gltA(30)	glyA(82)	pgm(104)	tkt(56)	uncA(17)	827	ST-828 complex
40989	PUBMLST	2014	Europe	United Kingdom	Cow	Campylobacter coli	aspA(33)	glnA(39)	gltA(30)	glyA(82)	pgm(104)	tkt(56)	uncA(17)	827	ST-828 complex
40994	PUBMLST	2014	Europe	United Kingdom	Cow	Campylobacter coli	aspA(33)	glnA(39)	gltA(30)	glyA(82)	pgm(104)	tkt(56)	uncA(17)	827	ST-828 complex
41010	PUBMLST	2014	Europe	United Kingdom	Cow	Campylobacter coli	aspA(33)	glnA(39)	gltA(30)	glyA(82)	pgm(104)	tkt(56)	uncA(17)	827	ST-828 complex
41033	PUBMLST	2014	Europe	United Kingdom	Chicken	Campylobacter coli	aspA(33)	glnA(39)	gltA(30)	glyA(82)	pgm(189)	tkt(43)	uncA(17)	1585	ST-828 complex
41036	PUBMLST	2014	Europe	United Kingdom	Chicken	Campylobacter coli	aspA(33)	glnA(39)	gltA(30)	glyA(82)	pgm(104)	tkt(56)	uncA(17)	827	ST-828 complex
41044	PUBMLST	2014	Europe	United Kingdom	Turkey	Campylobacter coli	aspA(33)	glnA(39)	gltA(30)	glyA(79)	pgm(104)	tkt(85)	uncA(17)	1614	ST-828 complex
41107	PUBMLST	2014	Europe	United Kingdom	Turkey	Campylobacter coli	aspA(33)	glnA(39)	gltA(30)	glyA(82)	pgm(104)	tkt(43)	uncA(17)	828	ST-828 complex
41110	PUBMLST	2014	Europe	United Kingdom	Chicken	Campylobacter coli	aspA(33)	glnA(39)	gltA(30)	glyA(82)	pgm(104)	tkt(43)	uncA(17)	828	ST-828 complex
41120	PUBMLST	2014	Europe	United Kingdom	Chicken	Campylobacter coli	aspA(33)	glnA(38)	gltA(30)	glyA(82)	pgm(118)	tkt(43)	uncA(17)	1016	ST-828 complex
41138	PUBMLST	2014	Europe	United Kingdom	Pig	Campylobacter coli	aspA(33)	glnA(38)	gltA(30)	glyA(82)	pgm(104)	tkt(85)	uncA(68)	887	ST-828 complex
41155	PUBMLST	2014	Europe	United Kingdom	Pig	Campylobacter coli	aspA(33)	glnA(38)	gltA(30)	glyA(82)	pgm(118)	tkt(43)	uncA(17)	1016	ST-828 complex
41160	PUBMLST	2014	Europe	United Kingdom	Pig	Campylobacter coli	aspA(33)	glnA(38)	gltA(30)	glyA(82)	pgm(104)	tkt(43)	uncA(17)	854	ST-828 complex
41164	PUBMLST	2014	Europe	United Kingdom	Pig	Campylobacter coli	aspA(33)	glnA(38)	gltA(30)	glyA(82)	pgm(104)	tkt(43)	uncA(17)	854	ST-828 complex
41165	PUBMLST	2014	Europe	United Kingdom	Pig	Campylobacter coli	aspA(33)	glnA(39)	gltA(30)	glyA(174)	pgm(104)	tkt(47)	uncA(17)	7443	ST-828 complex
41167	PUBMLST	2014	Europe	United Kingdom	Pig	Campylobacter coli	aspA(33)	glnA(39)	gltA(44)	glyA(82)	pgm(118)	tkt(35)	uncA(36)	1591	-
41168	PUBMLST	2014	Europe	United Kingdom	Pig	Campylobacter coli	aspA(33)	glnA(38)	gltA(30)	glyA(82)	pgm(118)	tkt(43)	uncA(17)	1016	ST-828 complex
41172	PUBMLST	2014	Europe	United Kingdom	Sheep	Campylobacter coli	aspA(33)	glnA(39)	gltA(30)	glyA(82)	pgm(104)	tkt(56)	uncA(17)	827	ST-828 complex
41174	PUBMLST	2014	Europe	United Kingdom	Sheep	Campylobacter coli	aspA(33)	glnA(39)	gltA(30)	glyA(82)	pgm(113)	tkt(47)	uncA(17)	825	ST-828 complex
41175	PUBMLST	2014	Europe	United Kingdom	Sheep	Campylobacter coli	aspA(33)	glnA(39)	gltA(30)	glyA(82)	pgm(113)	tkt(47)	uncA(17)	825	ST-828 complex
41177	PUBMLST	2014	Europe	United Kingdom	Sheep	Campylobacter coli	aspA(33)	glnA(39)	gltA(30)	glyA(82)	pgm(104)	tkt(56)	uncA(17)	827	ST-828 complex
41179	PUBMLST	2014	Europe	United Kingdom	Sheep	Campylobacter coli	aspA(33)	glnA(39)	gltA(30)	glyA(82)	pgm(104)	tkt(56)	uncA(17)	827	ST-828 complex
41180	PUBMLST	2014	Europe	United Kingdom	Sheep	Campylobacter coli	aspA(33)	glnA(39)	gltA(30)	glyA(82)	pgm(104)	tkt(56)	uncA(17)	827	ST-828 complex
41181	PUBMLST	2014	Europe	United Kingdom	Sheep	Campylobacter coli	aspA(33)	glnA(39)	gltA(30)	glyA(82)	pgm(104)	tkt(47)	uncA(36)	962	ST-828 complex
41184	PUBMLST	2014	Europe	United Kingdom	Sheep	Campylobacter coli	aspA(33)	glnA(39)	gltA(30)	glyA(82)	pgm(104)	tkt(56)	uncA(17)	827	ST-828 complex
41186	PUBMLST	2014	Europe	United Kingdom	Sheep	Campylobacter coli	aspA(33)	glnA(39)	gltA(30)	glyA(82)	pgm(113)	tkt(47)	uncA(17)	825	ST-828 complex
41187	PUBMLST	2014	Europe	United Kingdom	Sheep	Campylobacter coli	aspA(33)	glnA(39)	gltA(30)	glyA(82)	pgm(104)	tkt(56)	uncA(17)	827	ST-828 complex
41188	PUBMLST	2014	Europe	United Kingdom	Sheep	Campylobacter coli	aspA(33)	glnA(39)	gltA(30)	glyA(82)	pgm(113)	tkt(44)	uncA(17)	872	ST-828 complex
41189	PUBMLST	2014	Europe	United Kingdom	Sheep	Campylobacter coli	aspA(33)	glnA(39)	gltA(30)	glyA(82)	pgm(104)	tkt(56)	uncA(17)	827	ST-828 complex
41190	PUBMLST	2014	Europe	United Kingdom	Sheep	Campylobacter coli	aspA(33)	glnA(39)	gltA(30)	glyA(82)	pgm(104)	tkt(56)	uncA(17)	827	ST-828 complex
41191	PUBMLST	2014	Europe	United Kingdom	Sheep	Campylobacter coli	aspA(33)	glnA(39)	gltA(30)	glyA(82)	pgm(104)	tkt(56)	uncA(17)	827	ST-828 complex
41200	PUBMLST	2014	Europe	United Kingdom	Sheep	Campylobacter coli	aspA(33)	glnA(39)	gltA(30)	glyA(82)	pgm(104)	tkt(56)	uncA(17)	827	ST-828 complex
41202	PUBMLST	2014	Europe	United Kingdom	Sheep	Campylobacter coli	aspA(33)	glnA(39)	gltA(30)	glyA(82)	pgm(104)	tkt(56)	uncA(17)	827	ST-828 complex
41203	PUBMLST	2014	Europe	United Kingdom	Sheep	Campylobacter coli	aspA(53)	glnA(38)	gltA(30)	glyA(81)	pgm(118)	tkt(71)	uncA(36)	1681	-
41216	PUBMLST	2014	Europe	United Kingdom	Sheep	Campylobacter coli	aspA(33)	glnA(39)	gltA(30)	glyA(82)	pgm(113)	tkt(47)	uncA(17)	825	ST-828 complex
41217	PUBMLST	2014	Europe	United Kingdom	Sheep	Campylobacter coli	aspA(33)	glnA(39)	gltA(30)	glyA(82)	pgm(113)	tkt(47)	uncA(17)	825	ST-828 complex
41218	PUBMLST	2014	Europe	United Kingdom	Sheep	Campylobacter coli	aspA(33)	glnA(39)	gltA(30)	glyA(82)	pgm(104)	tkt(56)	uncA(17)	827	ST-828 complex
41219	PUBMLST	2014	Europe	United Kingdom	Sheep	Campylobacter coli	aspA(33)	glnA(39)	gltA(30)	glyA(82)	pgm(104)	tkt(56)	uncA(17)	827	ST-828 complex
41223	PUBMLST	2014	Europe	United Kingdom	Sheep	Campylobacter coli	aspA(33)	glnA(39)	gltA(30)	glyA(82)	pgm(113)	tkt(44)	uncA(17)	872	ST-828 complex
41224	PUBMLST	2014	Europe	United Kingdom	Sheep	Campylobacter coli	aspA(33)	glnA(39)	gltA(30)	glyA(82)	pgm(104)	tkt(56)	uncA(17)	827	ST-828 complex
41226	PUBMLST	2014	Europe	United Kingdom	Sheep	Campylobacter coli	aspA(33)	glnA(39)	gltA(30)	glyA(82)	pgm(104)	tkt(56)	uncA(17)	827	ST-828 complex
41227	PUBMLST	2014	Europe	United Kingdom	Sheep	Campylobacter coli	aspA(33)	glnA(39)	gltA(30)	glyA(82)	pgm(113)	tkt(44)	uncA(17)	872	ST-828 complex
41228	PUBMLST	2014	Europe	United Kingdom	Sheep	Campylobacter coli	aspA(33)	glnA(39)	gltA(30)	glyA(82)	pgm(113)	tkt(44)	uncA(17)	872	ST-828 complex
41233	PUBMLST	2014	Europe	United Kingdom	Sheep	Campylobacter coli	aspA(33)	glnA(39)	gltA(30)	glyA(82)	pgm(113)	tkt(47)	uncA(17)	825	ST-828 complex
41234	PUBMLST	2014	Europe	United Kingdom	Sheep	Campylobacter coli	aspA(33)	glnA(39)	gltA(30)	glyA(82)	pgm(113)	tkt(47)	uncA(17)	825	ST-828 complex
41235	PUBMLST	2014	Europe	United Kingdom	Sheep	Campylobacter coli	aspA(33)	glnA(39)	gltA(30)	glyA(82)	pgm(104)	tkt(47)	uncA(36)	962	ST-828 complex
41236	PUBMLST	2014	Europe	United Kingdom	Sheep	Campylobacter coli	aspA(33)	glnA(39)	gltA(30)	glyA(82)	pgm(113)	tkt(47)	uncA(17)	825	ST-828 complex
41237	PUBMLST	2014	Europe	United Kingdom	Sheep	Campylobacter coli	aspA(33)	glnA(39)	gltA(30)	glyA(82)	pgm(104)	tkt(56)	uncA(17)	827	ST-828 complex
41240	PUBMLST	2014	Europe	United Kingdom	Sheep	Campylobacter coli	aspA(33)	glnA(39)	gltA(30)	glyA(82)	pgm(113)	tkt(47)	uncA(17)	825	ST-828 complex
41241	PUBMLST	2014	Europe	United Kingdom	Sheep	Campylobacter coli	aspA(33)	glnA(39)	gltA(30)	glyA(82)	pgm(113)	tkt(47)	uncA(17)	825	ST-828 complex
41244	PUBMLST	2014	Europe	United Kingdom	Sheep	Campylobacter coli	aspA(33)	glnA(39)	gltA(30)	glyA(82)	pgm(104)	tkt(47)	uncA(36)	962	ST-828 complex
41246	PUBMLST	2014	Europe	United Kingdom	Sheep	Campylobacter coli	aspA(33)	glnA(39)	gltA(30)	glyA(82)	pgm(104)	tkt(47)	uncA(36)	962	ST-828 complex
41247	PUBMLST	2014	Europe	United Kingdom	Sheep	Campylobacter coli	aspA(33)	glnA(39)	gltA(30)	glyA(82)	pgm(104)	tkt(56)	uncA(17)	827	ST-828 complex
41250	PUBMLST	2014	Europe	United Kingdom	Sheep	Campylobacter coli	aspA(33)	glnA(39)	gltA(30)	glyA(82)	pgm(104)	tkt(56)	uncA(17)	827	ST-828 complex
41252	PUBMLST	2014	Europe	United Kingdom	Sheep	Campylobacter coli	aspA(33)	glnA(39)	gltA(30)	glyA(82)	pgm(104)	tkt(56)	uncA(17)	827	ST-828 complex
41253	PUBMLST	2014	Europe	United Kingdom	Sheep	Campylobacter coli	aspA(33)	glnA(39)	gltA(30)	glyA(82)	pgm(104)	tkt(56)	uncA(17)	827	ST-828 complex
41256	PUBMLST	2014	Europe	United Kingdom	Sheep	Campylobacter coli	aspA(33)	glnA(39)	gltA(30)	glyA(82)	pgm(104)	tkt(56)	uncA(17)	827	ST-828 complex
41260	PUBMLST	2014	Europe	United Kingdom	Sheep	Campylobacter coli	aspA(33)	glnA(39)	gltA(30)	glyA(82)	pgm(104)	tkt(56)	uncA(17)	827	ST-828 complex
41274	PUBMLST	2014	Europe	United Kingdom	Human	Campylobacter coli	aspA(33)	glnA(39)	gltA(30)	glyA(82)	pgm(104)	tkt(368)	uncA(17)	7736	ST-828 complex
41280	PUBMLST	2014	Europe	United Kingdom	Human	Campylobacter coli	aspA(33)	glnA(39)	gltA(44)	glyA(82)	pgm(118)	tkt(35)	uncA(36)	1591	-
41287	PUBMLST	2014	Europe	United Kingdom	Human	Campylobacter coli	aspA(33)	glnA(39)	gltA(30)	glyA(82)	pgm(104)	tkt(56)	uncA(17)	827	ST-828 complex
41290	PUBMLST	2014	Europe	United Kingdom	Human	Campylobacter coli	aspA(33)	glnA(39)	gltA(30)	glyA(82)	pgm(104)	tkt(56)	uncA(17)	827	ST-828 complex
41299	PUBMLST	2014	Europe	United Kingdom	Human	Campylobacter coli	aspA(33)	glnA(39)	gltA(30)	glyA(82)	pgm(104)	tkt(47)	uncA(36)	962	ST-828 complex
41314	PUBMLST	2014	Europe	United Kingdom	Human	Campylobacter coli	aspA(33)	glnA(39)	gltA(30)	glyA(82)	pgm(113)	tkt(43)	uncA(17)	829	ST-828 complex
41321	PUBMLST	2014	Europe	United Kingdom	Human	Campylobacter coli	aspA(33)	glnA(39)	gltA(30)	glyA(82)	pgm(104)	tkt(56)	uncA(17)	827	ST-828 complex
41333	PUBMLST	2014	Europe	United Kingdom	Human	Campylobacter coli	aspA(33)	glnA(39)	gltA(30)	glyA(82)	pgm(104)	tkt(56)	uncA(17)	827	ST-828 complex
41339	PUBMLST	2014	Europe	United Kingdom	Human	Campylobacter coli	aspA(33)	glnA(39)	gltA(30)	glyA(82)	pgm(113)	tkt(47)	uncA(17)	825	ST-828 complex
41343	PUBMLST	2014	Europe	United Kingdom	Human	Campylobacter coli	aspA(33)	glnA(39)	gltA(30)	glyA(82)	pgm(104)	tkt(56)	uncA(17)	827	ST-828 complex
41356	PUBMLST	2014	Europe	United Kingdom	Human	Campylobacter coli	aspA(33)	glnA(39)	gltA(30)	glyA(82)	pgm(104)	tkt(56)	uncA(17)	827	ST-828 complex
41365	PUBMLST	2014	Europe	United Kingdom	Human	Campylobacter coli	aspA(33)	glnA(39)	gltA(30)	glyA(82)	pgm(104)	tkt(56)	uncA(17)	827	ST-828 complex
41371	PUBMLST	2014	Europe	United Kingdom	Human	Campylobacter coli	aspA(33)	glnA(39)	gltA(30)	glyA(82)	pgm(104)	tkt(56)	uncA(17)	827	ST-828 complex
41384	PUBMLST	2014	Europe	United Kingdom	Human	Campylobacter coli	aspA(33)	glnA(39)	gltA(30)	glyA(82)	pgm(113)	tkt(47)	uncA(17)	825	ST-828 complex
41391	PUBMLST	2014	Europe	United Kingdom	Human	Campylobacter coli	aspA(33)	glnA(39)	gltA(30)	glyA(82)	pgm(104)	tkt(47)	uncA(36)	962	ST-828 complex
41393	PUBMLST	2014	Europe	United Kingdom	Human	Campylobacter coli	aspA(33)	glnA(39)	gltA(30)	glyA(82)	pgm(113)	tkt(56)	uncA(17)	1173	ST-828 complex
41400	PUBMLST	2014	Europe	United Kingdom	Human	Campylobacter coli	aspA(33)	glnA(39)	gltA(30)	glyA(391)	pgm(104)	tkt(47)	uncA(17)	4422	ST-828 complex
41405	PUBMLST	2014	Europe	United Kingdom	Human	Campylobacter coli	aspA(33)	glnA(39)	gltA(30)	glyA(82)	pgm(104)	tkt(47)	uncA(17)	1055	ST-828 complex
41415	PUBMLST	2014	Europe	United Kingdom	Human	Campylobacter coli	aspA(33)	glnA(39)	gltA(30)	glyA(82)	pgm(104)	tkt(47)	uncA(17)	1055	ST-828 complex
41418	PUBMLST	2014	Europe	United Kingdom	Human	Campylobacter coli	aspA(33)	glnA(39)	gltA(30)	glyA(82)	pgm(104)	tkt(56)	uncA(17)	827	ST-828 complex
41437	PUBMLST	2014	Europe	United Kingdom	Human	Campylobacter coli	aspA(33)	glnA(157)	gltA(30)	glyA(82)	pgm(104)	tkt(43)	uncA(17)	7740	ST-828 complex
41451	PUBMLST	2014	Europe	United Kingdom	Human	Campylobacter coli	aspA(33)	glnA(39)	gltA(30)	glyA(82)	pgm(104)	tkt(56)	uncA(17)	827	ST-828 complex
41454	PUBMLST	2014	Europe	United Kingdom	Human	Campylobacter coli	aspA(33)	glnA(39)	gltA(30)	glyA(82)	pgm(113)	tkt(43)	uncA(17)	829	ST-828 complex
41456	PUBMLST	2014	Europe	United Kingdom	Human	Campylobacter coli	aspA(33)	glnA(39)	gltA(30)	glyA(82)	pgm(113)	tkt(47)	uncA(17)	825	ST-828 complex
41458	PUBMLST	2014	Europe	United Kingdom	Human	Campylobacter coli	aspA(33)	glnA(39)	gltA(30)	glyA(82)	pgm(113)	tkt(43)	uncA(17)	829	ST-828 complex
41477	PUBMLST	2014	Europe	United Kingdom	Human	Campylobacter coli	aspA(33)	glnA(39)	gltA(30)	glyA(82)	pgm(104)	tkt(56)	uncA(17)	827	ST-828 complex
41480	PUBMLST	2014	Europe	United Kingdom	Human	Campylobacter coli	aspA(170)	glnA(38)	gltA(30)	glyA(555)	pgm(113)	tkt(43)	uncA(36)	7742	-
41492	PUBMLST	2014	Europe	United Kingdom	Human	Campylobacter coli	aspA(33)	glnA(39)	gltA(30)	glyA(82)	pgm(113)	tkt(44)	uncA(17)	872	ST-828 complex
41513	PUBMLST	2014	Europe	United Kingdom	Human	Campylobacter coli	aspA(33)	glnA(39)	gltA(30)	glyA(82)	pgm(113)	tkt(44)	uncA(17)	872	ST-828 complex
41521	PUBMLST	2013	Europe	United Kingdom	Cow	Campylobacter coli	aspA(33)	glnA(39)	gltA(30)	glyA(82)	pgm(104)	tkt(56)	uncA(17)	827	ST-828 complex
41526	PUBMLST	2014	Europe	United Kingdom	Cow	Campylobacter coli	aspA(33)	glnA(39)	gltA(30)	glyA(82)	pgm(104)	tkt(56)	uncA(17)	827	ST-828 complex
41530	PUBMLST	2014	Europe	United Kingdom	Cow	Campylobacter coli	aspA(33)	glnA(39)	gltA(30)	glyA(82)	pgm(104)	tkt(56)	uncA(17)	827	ST-828 complex
41550	PUBMLST	2014	Europe	United Kingdom	Cow	Campylobacter coli	aspA(33)	glnA(39)	gltA(30)	glyA(82)	pgm(104)	tkt(56)	uncA(17)	827	ST-828 complex
41554	PUBMLST	2014	Europe	United Kingdom	Cow	Campylobacter coli	aspA(33)	glnA(39)	gltA(30)	glyA(82)	pgm(104)	tkt(56)	uncA(17)	827	ST-828 complex
41563	PUBMLST	2014	Europe	United Kingdom	Cow	Campylobacter coli	aspA(33)	glnA(39)	gltA(30)	glyA(82)	pgm(104)	tkt(56)	uncA(17)	827	ST-828 complex
41569	PUBMLST	2014	Europe	United Kingdom	Cow	Campylobacter coli	aspA(33)	glnA(39)	gltA(30)	glyA(82)	pgm(104)	tkt(56)	uncA(17)	827	ST-828 complex
41578	PUBMLST	2014	Europe	United Kingdom	Cow	Campylobacter coli	aspA(33)	glnA(39)	gltA(30)	glyA(82)	pgm(104)	tkt(56)	uncA(17)	827	ST-828 complex
41590	PUBMLST	2014	Europe	United Kingdom	Cow	Campylobacter coli	aspA(33)	glnA(39)	gltA(30)	glyA(82)	pgm(113)	tkt(47)	uncA(17)	825	ST-828 complex
41596	PUBMLST	2014	Europe	United Kingdom	Cow	Campylobacter coli	aspA(33)	glnA(39)	gltA(30)	glyA(82)	pgm(104)	tkt(56)	uncA(17)	827	ST-828 complex
41600	PUBMLST	2014	Europe	United Kingdom	Cow	Campylobacter coli	aspA(33)	glnA(39)	gltA(30)	glyA(82)	pgm(104)	tkt(56)	uncA(17)	827	ST-828 complex
41601	PUBMLST	2014	Europe	United Kingdom	Cow	Campylobacter coli	aspA(33)	glnA(39)	gltA(30)	glyA(82)	pgm(104)	tkt(56)	uncA(17)	827	ST-828 complex
41626	PUBMLST	2014	Europe	United Kingdom	Turkey	Campylobacter coli	aspA(33)	glnA(39)	gltA(30)	glyA(82)	pgm(104)	tkt(43)	uncA(17)	828	ST-828 complex
41629	PUBMLST	2014	Europe	United Kingdom	Turkey	Campylobacter coli	aspA(284)	glnA(110)	gltA(30)	glyA(140)	pgm(188)	tkt(3)	uncA(79)	5094	ST-1150 complex
41630	PUBMLST	2014	Europe	United Kingdom	Chicken	Campylobacter coli	aspA(103)	glnA(110)	gltA(103)	glyA(140)	pgm(188)	tkt(164)	uncA(79)	1487	ST-1150 complex
41631	PUBMLST	2014	Europe	United Kingdom	Chicken	Campylobacter coli	aspA(33)	glnA(38)	gltA(30)	glyA(173)	pgm(104)	tkt(35)	uncA(68)	1109	-
41632	PUBMLST	2014	Europe	United Kingdom	Chicken	Campylobacter coli	aspA(33)	glnA(38)	gltA(30)	glyA(173)	pgm(104)	tkt(35)	uncA(68)	1109	-
41634	PUBMLST	2014	Europe	United Kingdom	Chicken	Campylobacter coli	aspA(33)	glnA(153)	gltA(30)	glyA(82)	pgm(104)	tkt(44)	uncA(17)	1438	ST-828 complex
41645	PUBMLST	2014	Europe	United Kingdom	Chicken	Campylobacter coli	aspA(33)	glnA(39)	gltA(30)	glyA(82)	pgm(104)	tkt(56)	uncA(17)	827	ST-828 complex
41674	PUBMLST	2014	Europe	United Kingdom	Chicken	Campylobacter coli	aspA(33)	glnA(39)	gltA(30)	glyA(82)	pgm(113)	tkt(47)	uncA(17)	825	ST-828 complex
41691	PUBMLST	2014	Europe	United Kingdom	Chicken	Campylobacter coli	aspA(33)	glnA(38)	gltA(30)	glyA(82)	pgm(104)	tkt(85)	uncA(68)	887	ST-828 complex
41706	PUBMLST	2014	Europe	United Kingdom	Turkey	Campylobacter coli	aspA(33)	glnA(39)	gltA(30)	glyA(82)	pgm(104)	tkt(43)	uncA(17)	828	ST-828 complex
41736	PUBMLST	2014	Europe	United Kingdom	Turkey	Campylobacter coli	aspA(33)	glnA(39)	gltA(30)	glyA(82)	pgm(104)	tkt(43)	uncA(17)	828	ST-828 complex
41761	PUBMLST	2014	Europe	United Kingdom	Chicken	Campylobacter coli	aspA(33)	glnA(39)	gltA(30)	glyA(82)	pgm(113)	tkt(43)	uncA(17)	829	ST-828 complex
41767	PUBMLST	2014	Europe	United Kingdom	Pig	Campylobacter coli	aspA(33)	glnA(38)	gltA(30)	glyA(82)	pgm(104)	tkt(43)	uncA(17)	854	ST-828 complex
41770	PUBMLST	2014	Europe	United Kingdom	Pig	Campylobacter coli	aspA(53)	glnA(39)	gltA(44)	glyA(82)	pgm(118)	tkt(35)	uncA(36)	1172	-
41773	PUBMLST	2014	Europe	United Kingdom	Pig	Campylobacter coli	aspA(53)	glnA(39)	gltA(44)	glyA(82)	pgm(104)	tkt(35)	uncA(36)	1450	-
41778	PUBMLST	2014	Europe	United Kingdom	Pig	Campylobacter coli	aspA(33)	glnA(39)	gltA(30)	glyA(82)	pgm(104)	tkt(44)	uncA(17)	1145	ST-828 complex
41785	PUBMLST	2014	Europe	United Kingdom	Pig	Campylobacter coli	aspA(33)	glnA(38)	gltA(30)	glyA(82)	pgm(104)	tkt(43)	uncA(17)	854	ST-828 complex
41786	PUBMLST	2014	Europe	United Kingdom	Pig	Campylobacter coli	aspA(33)	glnA(38)	gltA(30)	glyA(82)	pgm(104)	tkt(43)	uncA(17)	854	ST-828 complex
41790	PUBMLST	2014	Europe	United Kingdom	Pig	Campylobacter coli	aspA(33)	glnA(153)	gltA(30)	glyA(82)	pgm(113)	tkt(47)	uncA(17)	6348	ST-828 complex
41791	PUBMLST	2014	Europe	United Kingdom	Pig	Campylobacter coli	aspA(33)	glnA(38)	gltA(30)	glyA(82)	pgm(104)	tkt(43)	uncA(17)	854	ST-828 complex
41792	PUBMLST	2014	Europe	United Kingdom	Pig	Campylobacter coli	aspA(361)	glnA(153)	gltA(30)	glyA(82)	pgm(113)	tkt(47)	uncA(68)	7747	-
41793	PUBMLST	2014	Europe	United Kingdom	Pig	Campylobacter coli	aspA(33)	glnA(39)	gltA(134)	glyA(82)	pgm(104)	tkt(35)	uncA(17)	7748	ST-828 complex
41794	PUBMLST	2014	Europe	United Kingdom	Pig	Campylobacter coli	aspA(33)	glnA(38)	gltA(30)	glyA(82)	pgm(104)	tkt(43)	uncA(17)	854	ST-828 complex
41796	PUBMLST	2014	Europe	United Kingdom	Pig	Campylobacter coli	aspA(33)	glnA(153)	gltA(30)	glyA(82)	pgm(118)	tkt(43)	uncA(17)	1416	ST-828 complex
41797	PUBMLST	2014	Europe	United Kingdom	Pig	Campylobacter coli	aspA(33)	glnA(153)	gltA(30)	glyA(82)	pgm(104)	tkt(43)	uncA(17)	1127	ST-828 complex
41798	PUBMLST	2014	Europe	United Kingdom	Pig	Campylobacter coli	aspA(33)	glnA(39)	gltA(30)	glyA(82)	pgm(104)	tkt(35)	uncA(17)	1058	ST-828 complex
41799	PUBMLST	2014	Europe	United Kingdom	Pig	Campylobacter coli	aspA(33)	glnA(38)	gltA(134)	glyA(240)	pgm(113)	tkt(47)	uncA(36)	7746	-
41800	PUBMLST	2013	Europe	United Kingdom	Sheep	Campylobacter coli	aspA(33)	glnA(39)	gltA(30)	glyA(82)	pgm(113)	tkt(47)	uncA(17)	825	ST-828 complex
41802	PUBMLST	2014	Europe	United Kingdom	Sheep	Campylobacter coli	aspA(33)	glnA(39)	gltA(30)	glyA(82)	pgm(104)	tkt(56)	uncA(17)	827	ST-828 complex
41804	PUBMLST	2014	Europe	United Kingdom	Sheep	Campylobacter coli	aspA(33)	glnA(39)	gltA(30)	glyA(82)	pgm(104)	tkt(47)	uncA(36)	962	ST-828 complex
41805	PUBMLST	2014	Europe	United Kingdom	Sheep	Campylobacter coli	aspA(33)	glnA(39)	gltA(30)	glyA(82)	pgm(104)	tkt(56)	uncA(17)	827	ST-828 complex
41806	PUBMLST	2014	Europe	United Kingdom	Sheep	Campylobacter coli	aspA(33)	glnA(39)	gltA(30)	glyA(82)	pgm(104)	tkt(56)	uncA(17)	827	ST-828 complex
41807	PUBMLST	2014	Europe	United Kingdom	Sheep	Campylobacter coli	aspA(33)	glnA(39)	gltA(30)	glyA(82)	pgm(104)	tkt(56)	uncA(17)	827	ST-828 complex
41808	PUBMLST	2014	Europe	United Kingdom	Sheep	Campylobacter coli	aspA(33)	glnA(39)	gltA(30)	glyA(82)	pgm(104)	tkt(56)	uncA(17)	827	ST-828 complex
41819	PUBMLST	2014	Europe	United Kingdom	Sheep	Campylobacter coli	aspA(33)	glnA(39)	gltA(30)	glyA(82)	pgm(104)	tkt(47)	uncA(17)	1055	ST-828 complex
41821	PUBMLST	2014	Europe	United Kingdom	Sheep	Campylobacter coli	aspA(33)	glnA(39)	gltA(30)	glyA(82)	pgm(104)	tkt(47)	uncA(17)	1055	ST-828 complex
41830	PUBMLST	2014	Europe	United Kingdom	Sheep	Campylobacter coli	aspA(33)	glnA(39)	gltA(30)	glyA(82)	pgm(104)	tkt(56)	uncA(17)	827	ST-828 complex
41853	PUBMLST	2014	Europe	United Kingdom	Sheep	Campylobacter coli	aspA(33)	glnA(39)	gltA(30)	glyA(82)	pgm(104)	tkt(56)	uncA(17)	827	ST-828 complex
41873	PUBMLST	2014	Europe	United Kingdom	Human	Campylobacter coli	aspA(33)	glnA(39)	gltA(30)	glyA(82)	pgm(113)	tkt(43)	uncA(17)	829	ST-828 complex
41898	PUBMLST	2014	Europe	United Kingdom	Human	Campylobacter coli	aspA(124)	glnA(38)	gltA(30)	glyA(79)	pgm(104)	tkt(43)	uncA(17)	7869	ST-828 complex
41899	PUBMLST	2014	Europe	United Kingdom	Human	Campylobacter coli	aspA(33)	glnA(39)	gltA(30)	glyA(82)	pgm(104)	tkt(56)	uncA(17)	827	ST-828 complex
41925	PUBMLST	2014	Europe	United Kingdom	Human	Campylobacter coli	aspA(33)	glnA(39)	gltA(30)	glyA(82)	pgm(104)	tkt(56)	uncA(17)	827	ST-828 complex
41930	PUBMLST	2014	Europe	United Kingdom	Human	Campylobacter coli	aspA(33)	glnA(39)	gltA(30)	glyA(79)	pgm(104)	tkt(206)	uncA(17)	1628	ST-828 complex
41932	PUBMLST	2014	Europe	United Kingdom	Human	Campylobacter coli	aspA(124)	glnA(66)	gltA(30)	glyA(79)	pgm(189)	tkt(47)	uncA(17)	6795	-
[truncated: 9,921 more rows]
